# Supplementary material for: Altered m6A modification is involved in up‐regulated expression of FOXO3 in luteinized granulosa cells of non‐obese polycystic ovary syndrome patients
Source: J Cell Mol Med. 2020 Sep 1;24(20):11874–82. doi: 10.1111/jcmm.15807 (PMC7578862; doi:10.1111/jcmm.15807)
Supplement: Supplementary file 8 — Table S4 [file JCMM-24-11874-s008.xlsx]

## Sheet: Control m6A peaks annotation
Annotation of m6A peaks identified in GCs of normovulatory women
Chromosome	Start	End	OverlapGene	Symbol	Overlap_Begin	Overlap_Center	Overlap_End
chr1	1572811	1573075	ENSG00000160075	SSU72	LastIntron	LastIntron	LastIntron
chr1	1665142	1665495	ENSG00000189339	SLC35E2B	UTR3	UTR3	UTR3
chr1	1786237	1786501	ENSG00000078369	GNB1	UTR3	UTR3	UTR3
chr1	2147543	2147842	ENSG00000067606	PRKCZ	Intron7	Intron7	Intron7
chr1	2493582	2493846	ENSG00000229393		LastExon	LastExon	LastExon
chr1	2652092	2652356	ENSG00000215912	TTC34	Intron6	Intron6	Intron6
chr1	2692144	2692408	ENSG00000215912	TTC34	Intron6	Intron6	Intron6
chr1	2754993	2755257	ENSG00000215912	TTC34	Intron6	Intron6	Intron6
chr1	2756793	2757057	ENSG00000215912	TTC34	Intron6	Intron6	Intron6
chr1	3146890	3147154	ENSG00000142611	PRDM16	Intron1	Intron1	Intron1
chr1	3230722	3230986	ENSG00000142611	PRDM16	Intron2	Intron2	Intron2
chr1	3696124	3696634	ENSG00000078900	TP73	Intron3	Intron3	Intron3
chr1	4709277	4709541	ENSG00000196581	AJAP1	Intron1	Intron1	Intron1
chr1	6224674	6224964	ENSG00000116237	ICMT	UTR3	UTR3	UTR3
chr1	6794856	6795120	ENSG00000171735	CAMTA1	Intron1	Intron1	Intron1
chr1	7814131	7814395	ENSG00000236266		Intron1	Intron1	Intron1
chr1	7814131	7814395	ENSG00000049246	PER3	Intron13	Intron13	Intron13
chr1	8722244	8722508	ENSG00000142599	RERE	Intron2	Intron2	Intron2
chr1	9060391	9060655	ENSG00000142583	SLC2A5	Intron1	Intron1	Intron1
chr1	10283565	10283829	ENSG00000054523	KIF1B	Intron15	Intron15	Intron15
chr1	10715639	10715903	ENSG00000130940	CASZ1	Intron2	Intron2	Intron2
chr1	11160035	11160299	ENSG00000198793	MTOR	Intron29	Intron29	Intron29
chr1	11162078	11162342	ENSG00000198793	MTOR	Intron29	Intron29	Intron29
chr1	11675471	11675735	ENSG00000116670	MAD2L2	Intron8	Intron9	Intron9
chr1	15013408	15013672	ENSG00000189337	KAZN	Intron4	Intron4	Intron4
chr1	15375554	15375818	ENSG00000142621	FHAD1	Intron26	Exon27	Intron27
chr1	15567782	15568258	ENSG00000116138	DNAJC16	UTR3	UTR3	UTR3
chr1	16142364	16142628	ENSG00000142627	EPHA2	Intron3	Intron3	Intron3
chr1	16153994	16154258	ENSG00000142627	EPHA2	Intron1	Intron1	Intron1
chr1	16714420	16714684	ENSG00000268869		Intron1	Intron1	Intron1
chr1	18634517	18634781	ENSG00000009709	PAX7	Exon2	Intron2	Intron2
chr1	19890519	19890783	ENSG00000169914	OTUD3	Exon2	Intron2	Intron2
chr1	20347822	20348086	ENSG00000158816	VWA5B1	Intron17	Intron17	Intron17
chr1	21257073	21257337	ENSG00000117298	ECE1	Intron7	Intron7	Intron7
chr1	21442305	21442569	ENSG00000142794	NBPF3	Intron1	Intron1	Intron1
chr1	23416608	23416872	ENSG00000204219	TCEA3	Intron4	Intron4	Intron4
chr1	23614078	23614342	ENSG00000197880		Intron2	Intron2	Intron2
chr1	24049477	24049741	ENSG00000225315		Intron2	Intron2	Intron2
chr1	24907839	24908177	ENSG00000020633	RUNX3	Intron4	Intron4	Intron4
chr1	27107015	27107279	ENSG00000090020	SLC9A1	Intron4	Intron4	Intron4
chr1	27560828	27561092	ENSG00000126705	AHDC1	Intron1	Intron1	Intron1
chr1	29758098	29758362	ENSG00000284676		Intron1	Intron1	Intron1
chr1	30029546	30029810	ENSG00000233399		Intron2	Intron2	Intron2
chr1	33862892	33863156	ENSG00000176256	HMGB4	UTR5	UTR5	UTR5
chr1	33862892	33863156	ENSG00000121904	CSMD2	Intron5	Intron5	Intron5
chr1	34048816	34049080	ENSG00000121904	CSMD2	Intron2	Intron2	Intron2
chr1	34102503	34102767	ENSG00000121904	CSMD2	Intron1	Intron1	Intron1
chr1	40315631	40315895	ENSG00000049089	COL9A2	Intron1	Intron1	Exon2
chr1	41529001	41529265	ENSG00000127124	HIVEP3	Intron4	Intron4	Intron4
chr1	41541373	41541637	ENSG00000127124	HIVEP3	Intron4	Intron4	Intron4
chr1	43593755	43594019	ENSG00000142949	PTPRF	Intron11	Intron11	Intron11
chr1	43904867	43905131	ENSG00000284989	AL451062.3	Intron23	Intron23	Intron23
chr1	43906130	43906394	ENSG00000284989	AL451062.3	Intron23	Intron23	Intron23
chr1	44786506	44786770	ENSG00000142959	BEST4	Intron2	Exon3	Exon3
chr1	44911561	44911827	ENSG00000070785	EIF2B3	Intron5	Intron5	Intron5
chr1	45483798	45484062	ENSG00000070759	TESK2	Intron1	Intron1	Intron1
chr1	46140053	46140317	ENSG00000278139	AL358075.4	Intron1	Intron1	Intron1
chr1	47218350	47218614	ENSG00000162367	TAL1	UTR3	UTR3	UTR3
chr1	48628933	48629197	ENSG00000186094	AGBL4	Intron5	Intron5	Intron5
chr1	50152198	50152462	ENSG00000162374	ELAVL4	Intron2	Intron2	Intron2
chr1	53267614	53268124	ENSG00000234578		Intergenic	Intergenic	LastIntron
chr1	53267614	53268124	ENSG00000157193	LRP8	Intron8	Intron8	Intron8
chr1	53464153	53464417	ENSG00000143006	DMRTB1	Intron2	Intron2	Intron2
chr1	53652561	53652825	ENSG00000174332	GLIS1	Intron1	Intron1	Intron1
chr1	55064537	55064996	ENSG00000169174	PCSK9	LastExon	LastExon	Intergenic
chr1	56471116	56471380	ENSG00000284686	AC119674.2	LastIntron	LastIntron	LastIntron
chr1	56994924	56995188	ENSG00000173406	DAB1	UTR3	UTR3	UTR3
chr1	56994924	56995188	ENSG00000236341		LastIntron	LastIntron	LastIntron
chr1	57052564	57052828	ENSG00000173406	DAB1	Intron9	Intron9	Intron9
chr1	57351995	57352259	ENSG00000173406	DAB1	Intron1	Intron1	Intron1
chr1	58781647	58782227	ENSG00000177606	JUN	LastExon	UTR3	UTR3
chr1	59416003	59416267	ENSG00000172456	FGGY	Intron8	Intron8	Intron8
chr1	62489674	62489938	ENSG00000116641	DOCK7	Intron40	Intron40	Intron40
chr1	62494198	62494462	ENSG00000116641	DOCK7	UTR3	UTR3	Intron39
chr1	63940353	63940617	ENSG00000185483	ROR1	Intron1	Intron1	Intron1
chr1	65386513	65386777	ENSG00000116675	DNAJC6	Intron8	Intron8	Intron8
chr1	66674728	66674992	ENSG00000248458		LastIntron	LastIntron	LastIntron
chr1	66674728	66674992	ENSG00000118473	SGIP1	Intron12	Intron12	Intron12
chr1	66685229	66685493	ENSG00000118473	SGIP1	Intron15	Intron15	Intron15
chr1	67031395	67031661	ENSG00000116704	SLC35D1	Intron8	Intron8	Intron8
chr1	67950182	67950446	ENSG00000232284		Intron1	Intron1	Intron1
chr1	70051418	70051682	ENSG00000033122	LRRC7	Intron22	Intron22	Intron22
chr1	70784375	70784639	ENSG00000229051		LastIntron	LastIntron	LastIntron
chr1	71726804	71727068	ENSG00000172260	NEGR1	Intron3	Intron3	Intron3
chr1	71905311	71905575	ENSG00000172260	NEGR1	Intron2	Intron2	Intron2
chr1	71937818	71938082	ENSG00000172260	NEGR1	Intron1	Intron1	Intron1
chr1	71946113	71946377	ENSG00000172260	NEGR1	Intron1	Intron1	Intron1
chr1	72861599	72861863	ENSG00000225087		Intron2	Intron2	Intron2
chr1	73334749	73335013	ENSG00000233973		LastIntron	LastIntron	LastIntron
chr1	73787521	73787785	ENSG00000285778		LastExon	LastExon	LastExon
chr1	75543682	75543946	ENSG00000137968	SLC44A5	Intron1	Intron1	Intron1
chr1	77509053	77509317	ENSG00000154027	AK5	Intron10	Intron10	Intron10
chr1	78504162	78504426	ENSG00000122420	PTGFR	LastIntron	LastIntron	LastIntron
chr1	82462029	82462293	ENSG00000233290		LastIntron	LastIntron	LastIntron
chr1	82546642	82546906	ENSG00000233290		LastIntron	LastIntron	LastIntron
chr1	83009366	83009630	ENSG00000230817		Intron5	Intron5	Intron5
chr1	83801970	83802234	ENSG00000233008		Intron1	Intron1	Intron1
chr1	86925975	86926239	ENSG00000153936	HS2ST1	Intron1	Intron1	Intron1
chr1	89022234	89022498	ENSG00000117226	GBP3	Intron1	Intron1	Intron1
chr1	89410565	89410829	ENSG00000225492		Intron1	Intron1	Intron1
chr1	89688004	89688268	ENSG00000271949	AC093423.3	Intron2	Intron2	Intron2
chr1	89688004	89688268	ENSG00000171488	LRRC8C	LastIntron	LastIntron	LastIntron
chr1	92126673	92126937	ENSG00000189195	BTBD8	Intron4	Intron4	Intron4
chr1	92538900	92539164	ENSG00000067208	EVI5	LastIntron	LastIntron	LastIntron
chr1	93255062	93255326	ENSG00000122483	CCDC18	Intron24	Intron24	Intron24
chr1	94307148	94307412	ENSG00000226835		Intron3	Intron3	Intron3
chr1	98906959	98907223	ENSG00000117598	PLPPR5	LastIntron	LastIntron	LastIntron
chr1	98982785	98983049	ENSG00000117598	PLPPR5	Intron1	Intron1	Intron1
chr1	99016298	99016562	ENSG00000232825		Intron1	Intron1	Intron1
chr1	99986173	99986437	ENSG00000283761	AC118553.2	Intron1	Intron1	Intron1
chr1	99986173	99986437	ENSG00000117620	SLC35A3	Intron1	Intron1	Intron1
chr1	100541134	100541398	ENSG00000181656	GPR88	UTR3	UTR3	UTR3
chr1	105006769	105007033	ENSG00000285981		Intron3	Intron3	Intron3
chr1	110384596	110384948	ENSG00000168679	SLC16A4	Intron2	Intron2	Intron2
chr1	110384596	110384948	ENSG00000224699		LastIntron	LastIntron	LastIntron
chr1	113952820	113953084	ENSG00000163349	HIPK1	Exon3	Intron3	Intron3
chr1	114225619	114225883	ENSG00000232895		LastIntron	LastIntron	LastIntron
chr1	114397884	114398148	ENSG00000197323	TRIM33	Intron18	Intron18	LastIntron
chr1	116045379	116045643	ENSG00000163393	SLC22A15	Intron8	Intron8	Intron8
chr1	118088850	118089114	ENSG00000155761	SPAG17	Intron10	Intron10	Intron10
chr1	145965526	145965790	ENSG00000121851	POLR3GL	Intron1	Intron1	Intron1
chr1	145965526	145965790	ENSG00000280778	AC243547.3	Intron3	Intron3	Intron3
chr1	146076039	146076339	ENSG00000271425	NBPF10	Intron77	Intron77	Exon78
chr1	150235133	150235397	ENSG00000143401	ANP32E	Intron1	Intron1	Intron1
chr1	151300828	151301092	ENSG00000265753		Intergenic	LastExon	LastExon
chr1	151300828	151301092	ENSG00000143393	PI4KB	Intron9	Intron9	Intron9
chr1	151322374	151322884	ENSG00000143393	PI4KB	Intron2	Intron2	Intron2
chr1	153628118	153628382	ENSG00000271853		Intron5	Intron5	Intron5
chr1	153628118	153628382	ENSG00000189171	S100A13	Intron2	Intron2	Intron3
chr1	154550200	154550528	ENSG00000160714	UBE2Q1	LastIntron	UTR3	UTR3
chr1	154714004	154714449	ENSG00000143603	KCNN3	Intron7	Intron7	Intron7
chr1	155244608	155244872	ENSG00000177628	GBA	Intergenic	Intergenic	UTR5
chr1	156727013	156727291	ENSG00000143319	ISG20L2	Exon1	Exon1	Exon1
chr1	158099464	158099728	ENSG00000183853	KIRREL1	UTR3	UTR3	UTR3
chr1	158610901	158611166	ENSG00000163554	SPTA1	UTR3	UTR3	UTR3
chr1	158610901	158611166	ENSG00000198967	OR10Z1	UTR3	UTR3	UTR3
chr1	159877685	159877949	ENSG00000213085	CFAP45	Intron8	Intron8	Intron8
chr1	162519892	162520156	ENSG00000152332	UHMK1	LastIntron	LastIntron	LastIntron
chr1	162693904	162694168	ENSG00000162733	DDR2	Intron2	Intron2	Intron2
chr1	164837867	164838131	ENSG00000185630	PBX1	LastIntron	LastIntron	LastIntron
chr1	165227715	165227979	ENSG00000162761	LMX1A	Intron4	Intron4	Intron4
chr1	165515751	165516015	ENSG00000237463		Intron5	Intron5	Intron5
chr1	166116187	166116451	ENSG00000188859	FAM78B	Intron1	Intron1	Intron1
chr1	167267837	167268103	ENSG00000143190	POU2F1	Intron2	Intron2	Intron2
chr1	169370839	169371103	ENSG00000117475	BLZF1	Intron2	Intron2	Intron2
chr1	169603320	169603584	ENSG00000174175	SELP	Intron9	Intron9	Intron9
chr1	170147049	170147313	ENSG00000203740	METTL11B	Intron1	Intron1	Intron1
chr1	170946185	170946449	ENSG00000117501	MROH9	Intron2	Intron2	Intron2
chr1	171187778	171188043	ENSG00000094963	FMO2	Intron2	Intron2	Intron2
chr1	172010613	172011009	ENSG00000197959	DNM3	Intron4	Intron4	Intron4
chr1	176497376	176497640	ENSG00000116183	PAPPA2	Intron1	Intron1	Intron1
chr1	177281478	177281805	ENSG00000198797	BRINP2	LastExon	LastExon	UTR3
chr1	177559756	177560020	ENSG00000227579		LastIntron	LastIntron	LastIntron
chr1	182602809	182603073	ENSG00000143333	RGS16	Intron2	Intron2	Intron2
chr1	182847989	182848253	ENSG00000135829	DHX9	Intron3	Intron3	Intron3
chr1	182900803	182901067	ENSG00000157060	SHCBP1L	LastIntron	LastIntron	LastIntron
chr1	183926247	183926511	ENSG00000143344	RGL1	LastExon	LastExon	UTR3
chr1	183963529	183964039	ENSG00000198756	COLGALT2	Intron5	Intron6	Intron6
chr1	185045765	185046029	ENSG00000121481	RNF2	Intron1	Intron1	Intron1
chr1	186421030	186421294	ENSG00000157181	ODR4	UTR3	UTR3	UTR3
chr1	186866563	186866827	ENSG00000116711	PLA2G4A	Intron2	Intron2	Intron2
chr1	186980826	186981090	ENSG00000116711	PLA2G4A	LastIntron	LastIntron	LastIntron
chr1	199283382	199283646	ENSG00000231718		LastIntron	LastIntron	LastIntron
chr1	200048059	200048472	ENSG00000116833	NR5A2	Intron4	Exon5	Exon5
chr1	200174159	200174461	ENSG00000116833	NR5A2	LastExon	LastExon	UTR3
chr1	200360160	200360424	ENSG00000203721		LastIntron	LastIntron	LastIntron
chr1	200687304	200687568	ENSG00000260088		Intron1	Intron1	Intron1
chr1	202319241	202319528	ENSG00000133067	LGR6	UTR3	UTR3	UTR3
chr1	204195387	204195651	ENSG00000170498	KISS1	Intron1	Intron1	Intron1
chr1	204526168	204526432	ENSG00000198625	MDM4	Intron2	Intron2	Exon3
chr1	205208848	205209112	ENSG00000133059	DSTYK	Intron1	Intron1	Intron1
chr1	207414253	207414517	ENSG00000283044		Intron1	Intron1	Intron1
chr1	212320453	212320717	ENSG00000234915		LastIntron	LastIntron	LastIntron
chr1	212320453	212320717	ENSG00000066027	PPP2R5A	Intron1	Intron1	Intron1
chr1	213270883	213271147	ENSG00000136643	RPS6KC1	LastIntron	LastIntron	LastIntron
chr1	214406348	214406612	ENSG00000152104	PTPN14	Intron5	Intron5	Intron5
chr1	215201086	215201350	ENSG00000082482	KCNK2	LastIntron	LastIntron	LastIntron
chr1	216265045	216265309	ENSG00000042781	USH2A	Intron11	Intron11	Intron11
chr1	216628857	216629121	ENSG00000196482	ESRRG	Intron5	Intron5	Intron5
chr1	217634381	217634645	ENSG00000162814	SPATA17	Intron1	Intron1	Intron1
chr1	220883596	220883860	ENSG00000136630	HLX	LastExon	LastExon	LastExon
chr1	224389564	224389828	ENSG00000162923	WDR26	UTR3	UTR3	UTR3
chr1	225121875	225122139	ENSG00000185842	DNAH14	Intron26	Intron26	Intron26
chr1	225398812	225399076	ENSG00000185842	DNAH14	LastIntron	LastIntron	LastExon
chr1	225494255	225494519	ENSG00000154380	ENAH	UTR3	UTR3	UTR3
chr1	226892272	226892536	ENSG00000143801	PSEN2	Intron11	Intron11	Intron11
chr1	230335049	230335313	ENSG00000177614	PGBD5	Intron4	Intron4	Intron4
chr1	231952728	231952992	ENSG00000162946	DISC1	Intron9	Intron9	Intron9
chr1	233076957	233077221	ENSG00000135749	PCNX2	Intron23	Intron23	Intron23
chr1	234098703	234098967	ENSG00000183780	SLC35F3	Intron2	Intron2	Intron2
chr1	234146469	234146733	ENSG00000183780	SLC35F3	Intron2	Intron2	Intron2
chr1	234322659	234322923	ENSG00000183780	SLC35F3	LastIntron	LastIntron	LastIntron
chr1	234716807	234717071	ENSG00000282097		Intron2	Intron2	Intron2
chr1	236761710	236761974	ENSG00000077522	ACTN2	LastIntron	LastIntron	LastIntron
chr1	236823815	236824081	ENSG00000116984	MTR	Intron8	Intron8	Intron8
chr1	237061801	237062065	ENSG00000198626	RYR2	Intron1	Intron1	Intron1
chr1	237499455	237499719	ENSG00000198626	RYR2	Intron20	Intron20	Intron20
chr1	237537578	237537842	ENSG00000198626	RYR2	Intron25	Intron25	Intron25
chr1	237559836	237560100	ENSG00000198626	RYR2	Intron27	Intron27	Intron27
chr1	237883742	237884010	ENSG00000116996	ZP4	Intron10	Intron10	Intron10
chr1	237883742	237884010	ENSG00000237250		Intron4	Intron4	Intron4
chr1	238484484	238484748	ENSG00000215808		LastExon	LastExon	LastExon
chr1	240185048	240185312	ENSG00000155816	FMN2	Intron3	Intron3	Intron3
chr1	240217396	240217660	ENSG00000155816	FMN2	Intron6	Intron6	Intron6
chr1	240375212	240375476	ENSG00000155816	FMN2	Intron14	Intron14	Intron14
chr1	240601922	240602186	ENSG00000180875	GREM2	LastIntron	LastIntron	LastIntron
chr1	241289565	241289829	ENSG00000182901	RGS7	Intron2	Intron2	Intron2
chr1	242460301	242460565	ENSG00000180287	PLD5	Intron1	Intron1	Intron1
chr1	243271198	243271462	ENSG00000054282	SDCCAG8	Intron3	Intron3	Intron3
chr1	243294263	243294527	ENSG00000054282	SDCCAG8	Intron6	Intron6	Intron6
chr1	243388846	243389110	ENSG00000054282	SDCCAG8	Intron13	Intron13	Intron13
chr1	245670011	245670276	ENSG00000162849	KIF26B	Intron7	Intron7	Intron7
chr1	246812838	246813102	ENSG00000223519		Intron4	Intron4	Intron4
chr1	246898701	246898965	ENSG00000153207	AHCTF1	Intron11	Intron11	Intron11
chr10	444453	444717	ENSG00000151240	DIP2C	Intron3	Intron3	Intron3
chr10	607787	608054	ENSG00000151240	DIP2C	Intron1	Intron1	Intron1
chr10	1699386	1699650	ENSG00000185736	ADARB2	Intron1	Intron1	Intron1
chr10	2522971	2523434	ENSG00000235281		LastIntron	LastIntron	LastIntron
chr10	2546826	2547090	ENSG00000235281		LastIntron	LastIntron	LastIntron
chr10	3781949	3782254	ENSG00000067082	KLF6	Intron1	Exon2	Exon2
chr10	6225664	6225928	ENSG00000170525	PFKFB3	Intron13	Intron13	Intron13
chr10	7720012	7720307	ENSG00000151655	ITIH2	Intron6	Intron6	Intron6
chr10	7991840	7992104	ENSG00000165632	TAF3	Intron4	Intron4	Intron4
chr10	11540991	11541261	ENSG00000148429	USP6NL	Intron2	Intron2	Intron2
chr10	13340264	13340528	ENSG00000086475	SEPHS1	Intron2	Intron2	Intron2
chr10	13664704	13664968	ENSG00000151474	FRMD4A	Intron18	Intron18	Intron18
chr10	17126919	17127183	ENSG00000107611	CUBN	Intron3	Intron3	Intron3
chr10	18430550	18431057	ENSG00000165995	CACNB2	Intron3	Intron3	Intron3
chr10	19382339	19382603	ENSG00000204740	MALRD1	Intron26	Intron26	Intron26
chr10	20098357	20098623	ENSG00000120594	PLXDC2	Intron4	Intron4	Intron4
chr10	20863681	20863945	ENSG00000078114	NEBL	Intron7	Intron7	Intron7
chr10	21901617	21901881	ENSG00000136770	DNAJC1	Intron7	Intron7	Intron7
chr10	22356335	22356599	ENSG00000077327	SPAG6	Intron1	Intron1	Intron1
chr10	26296440	26296704	ENSG00000136750	GAD2	LastIntron	LastIntron	LastIntron
chr10	26853532	26853797	ENSG00000136754	ABI1	Intron1	Intron1	Intron1
chr10	32949613	32949877	ENSG00000150093	ITGB1	Intron1	Intron1	Intron1
chr10	38653326	38653590	ENSG00000233867		Intron4	Intron4	Intron4
chr10	43141401	43141665	ENSG00000169826	CSGALNACT2	Intron1	Intron1	Intron1
chr10	44977463	44977771	ENSG00000165507	DEPP1	LastExon	LastExon	LastExon
chr10	44977463	44977771	ENSG00000107551	RASSF4	Intron2	Intron2	Intron2
chr10	46525731	46525995	ENSG00000285402		LastIntron	LastIntron	LastIntron
chr10	48256812	48257076	ENSG00000170324	FRMPD2	Intron1	Intron1	Intron1
chr10	50628158	50628422	ENSG00000226200		Intron2	Intron2	Intron2
chr10	51219419	51219683	ENSG00000185532	PRKG1	Intron2	Intron2	Intron2
chr10	51426795	51427059	ENSG00000185532	PRKG1	Intron2	Intron2	Intron2
chr10	54049626	54049890	ENSG00000150275	PCDH15	Intron18	Intron18	Intron18
chr10	54395122	54395386	ENSG00000150275	PCDH15	Intron3	Intron3	Intron3
chr10	54513241	54513505	ENSG00000234173		Intron1	Intron1	Intron1
chr10	54513241	54513505	ENSG00000150275	PCDH15	Intron3	Intron3	Intron3
chr10	55408246	55408510	ENSG00000236744		Intron2	Intron2	Intron2
chr10	58601702	58601966	ENSG00000122870	BICC1	Intron1	Intron1	Intron1
chr10	58767354	58767864	ENSG00000122870	BICC1	Intron3	Intron3	Intron3
chr10	61762650	61762914	ENSG00000183346	CABCOCO1	LastIntron	LastIntron	LastIntron
chr10	62256919	62257183	ENSG00000182010	RTKN2	Intron2	Intron2	Intron2
chr10	63206712	63206976	ENSG00000171988	JMJD1C	Exon10	Exon10	Exon10
chr10	63620953	63621217	ENSG00000165476	REEP3	UTR3	UTR3	UTR3
chr10	63979616	63979881	ENSG00000228566		LastIntron	LastIntron	LastIntron
chr10	65948593	65948857	ENSG00000183230	CTNNA3	LastIntron	LastIntron	LastIntron
chr10	66089150	66089414	ENSG00000273360		Intron2	Intron2	Intron2
chr10	66089150	66089414	ENSG00000183230	CTNNA3	Intron14	Intron14	Intron14
chr10	67526937	67527201	ENSG00000183230	CTNNA3	Intron4	Intron4	Intron4
chr10	67968715	67968983	ENSG00000148634	HERC4	Intron15	Intron15	Intron15
chr10	68379950	68380214	ENSG00000204130	RUFY2	Intron11	Intron11	Intron11
chr10	69096649	69096913	ENSG00000122862	SRGN	Intron1	Intron1	Intron1
chr10	70253100	70253610	ENSG00000148734	NPFFR1	UTR3	UTR3	UTR3
chr10	70364029	70364293	ENSG00000172731	LRRC20	Intron2	Intron2	Intron2
chr10	71550348	71550612	ENSG00000107736	CDH23	Intron6	Intron6	Intron6
chr10	72196088	72196352	ENSG00000138303	ASCC1	Intron5	Intron5	Intron5
chr10	72458641	72458905	ENSG00000107745	MICU1	Intron8	Intron8	Intron8
chr10	74055968	74056232	ENSG00000035403	VCL	Intron4	Intron4	Intron4
chr10	76414327	76414591	ENSG00000148655	LRMDA	LastIntron	LastIntron	LastIntron
chr10	77079376	77079640	ENSG00000156113	KCNMA1	Intron12	Exon13	Intron13
chr10	79675753	79676037	ENSG00000244733		LastIntron	LastIntron	LastIntron
chr10	82166318	82166595	ENSG00000185737	NRG3	Intron2	Intron2	Intron2
chr10	82254928	82255192	ENSG00000185737	NRG3	Intron2	Intron2	Intron2
chr10	85806000	85806264	ENSG00000182771	GRID1	Intron8	Intron8	Intron8
chr10	86116963	86117227	ENSG00000182771	GRID1	Intron4	Intron4	Intron4
chr10	86184567	86184831	ENSG00000182771	GRID1	Intron3	Intron3	Intron3
chr10	86272883	86273147	ENSG00000182771	GRID1	Intron2	Intron2	Intron2
chr10	88301722	88301986	ENSG00000184719	RNLS	LastIntron	LastIntron	LastIntron
chr10	88320196	88320460	ENSG00000184719	RNLS	Intron5	Intron5	Intron5
chr10	88464917	88465181	ENSG00000184719	RNLS	Intron4	Intron4	Intron4
chr10	89839377	89839641	ENSG00000232229		LastExon	LastExon	LastExon
chr10	89953637	89953901	ENSG00000226159		LastIntron	LastIntron	LastIntron
chr10	90440258	90440522	ENSG00000236373		Intron3	Intron3	Intron3
chr10	91228527	91228791	ENSG00000180628	PCGF5	Intron2	Intron2	Intron2
chr10	92075802	92076066	ENSG00000107864	CPEB3	LastIntron	LastIntron	LastIntron
chr10	92157118	92157382	ENSG00000107864	CPEB3	Intron4	Intron4	Intron4
chr10	92641261	92641525	ENSG00000138160	KIF11	Intron17	Intron17	Intron17
chr10	94301022	94301286	ENSG00000138193	PLCE1	Intron23	Intron23	Intron23
chr10	95745582	95745846	ENSG00000138185	ENTPD1	Intron1	Intron1	Intron1
chr10	97018397	97018661	ENSG00000187122	SLIT1	Exon28	Intron28	Intron28
chr10	103701917	103702181	ENSG00000107957	SH3PXD2A	Intron5	Intron5	Intron5
chr10	105113941	105114205	ENSG00000156395	SORCS3	Intron7	Intron7	Intron7
chr10	110284133	110284420	ENSG00000119950	MXI1	LastIntron	LastIntron	LastIntron
chr10	111013402	111013666	ENSG00000108061	SHOC2	UTR3	UTR3	UTR3
chr10	112587675	112587939	ENSG00000151532	VTI1A	Intron5	Intron5	Intron5
chr10	112613835	112614099	ENSG00000151532	VTI1A	Intron5	Intron5	Intron5
chr10	114583409	114583673	ENSG00000099204	ABLIM1	Intron2	Intron2	Intron2
chr10	116094740	116095004	ENSG00000151892	GFRA1	Intron6	Intron6	Intron6
chr10	116135849	116136113	ENSG00000151892	GFRA1	Intron4	Intron4	Intron4
chr10	116798177	116798441	ENSG00000165868	HSPA12A	Intron2	Intron2	Intron2
chr10	117003406	117003670	ENSG00000187164	SHTN1	Intron1	Intron1	Intron1
chr10	117563220	117563484	ENSG00000235198		LastIntron	LastIntron	LastIntron
chr10	118064714	118064978	ENSG00000177640		Intron3	Intron3	Intron3
chr10	119042116	119042462	ENSG00000107581	EIF3A	Exon19	Exon19	Exon19
chr10	121814593	121814857	ENSG00000107669	ATE1	Intron10	Intron10	Intron10
chr10	121907826	121908090	ENSG00000107669	ATE1	Intron5	Intron5	Intron5
chr10	121926490	121926754	ENSG00000107669	ATE1	Intron1	Intron1	Intron1
chr10	121946835	121947125	ENSG00000226864		LastIntron	LastIntron	LastIntron
chr10	122014872	122015136	ENSG00000138162	TACC2	Intron1	Intron1	Intron1
chr10	122118295	122118559	ENSG00000138162	TACC2	Intron5	Intron5	Intron5
chr10	122146076	122146340	ENSG00000285973		LastExon	LastExon	LastExon
chr10	122146076	122146340	ENSG00000138162	TACC2	Intron7	Intron7	Intron7
chr10	122813894	122814391	ENSG00000176584		Intron19	Intron19	Intron19
chr10	123672829	123673339	ENSG00000154478	GPR26	Intron1	Intron1	Intron1
chr10	123803174	123803438	ENSG00000121898	CPXM2	Intron4	Intron4	Intron4
chr10	124034368	124034632	ENSG00000182022	CHST15	Intron5	Intron5	Intron5
chr10	124477216	124477480	ENSG00000107902	LHPP	Intron1	Intron1	Intron1
chr10	124623259	124623523	ENSG00000278831		Intergenic	LastExon	LastExon
chr10	124623259	124623523	ENSG00000189319	FAM53B	LastExon	LastExon	LastExon
chr10	124623259	124623523	ENSG00000258539	AC068896.1	LastIntron	LastIntron	LastIntron
chr10	126934419	126934928	ENSG00000150760	DOCK1	Intron1	Intron1	Intron1
chr10	126951167	126951431	ENSG00000150760	DOCK1	Intron1	Intron1	Intron1
chr10	131952032	131952296	ENSG00000175470	PPP2R2D	LastIntron	LastIntron	LastIntron
chr10	132513932	132514196	ENSG00000226900		LastIntron	LastIntron	LastIntron
chr10	132821829	132822093	ENSG00000171811	CFAP46	Intron50	Intron50	Intron50
chr10	132946758	132947251	ENSG00000232903		LastIntron	LastIntron	LastIntron
chr10	133300006	133300270	ENSG00000130640	TUBGCP2	Intron2	Intron2	Exon3
chr10	133316439	133317064	ENSG00000283496	ZNF511-PRAP1	Intron4	Intron4	Intron4
chr10	133368052	133368316	ENSG00000127884	ECHS1	Intron4	Intron4	Intron4
chr11	423657	423923	ENSG00000185101	ANO9	Intron10	Intron10	Intron10
chr11	890999	891263	ENSG00000177830	CHID1	Intron8	Intron8	Intron8
chr11	1095776	1096040	ENSG00000198788	MUC2	Exon30	Exon30	Exon30
chr11	1169815	1170212	ENSG00000215182	MUC5AC	Intron15	Intron15	Intron15
chr11	1447381	1447645	ENSG00000174672	BRSK2	Intron12	Intron12	Intron12
chr11	2146212	2146476	ENSG00000099869		Intron1	Exon2	Exon2
chr11	2146212	2146476	ENSG00000129965	INS-IGF2	Intron4	Intron4	Intron4
chr11	2146212	2146476	ENSG00000284779	IGF2	Intron2	Intron2	Intron2
chr11	2583750	2584018	ENSG00000053918	KCNQ1	Intron7	Intron7	Intron7
chr11	2733487	2733806	ENSG00000053918	KCNQ1	Intron11	Intron11	Intron11
chr11	4824423	4824687	ENSG00000167346	MMP26	Intron1	Intron1	Intron1
chr11	5364991	5365255	ENSG00000167355	OR51B5	Intron1	Intron1	Intron1
chr11	5364991	5365255	ENSG00000213931	HBE1	Intron1	Intron1	Intron1
chr11	5364991	5365255	ENSG00000196565	HBG2	Intron1	Intron1	Intron1
chr11	5394102	5394366	ENSG00000167355	OR51B5	Intron1	Intron1	Intron1
chr11	5394102	5394366	ENSG00000213931	HBE1	Intron1	Intron1	Intron1
chr11	5394102	5394366	ENSG00000196565	HBG2	Intron1	Intron1	Intron1
chr11	5489629	5489893	ENSG00000181609	OR52D1	LastExon	Intergenic	Intergenic
chr11	5489629	5489893	ENSG00000167355	OR51B5	Intron1	Intron1	Intron1
chr11	5489629	5489893	ENSG00000213931	HBE1	Intron1	Intron1	Intron1
chr11	5489629	5489893	ENSG00000196565	HBG2	Intron1	Intron1	Intron1
chr11	7498879	7499143	ENSG00000183801	OLFML1	LastIntron	LastIntron	LastIntron
chr11	8925788	8926052	ENSG00000176029	C11orf16	Exon5	Exon5	Exon5
chr11	8954361	8954625	ENSG00000175348	TMEM9B	Intron3	Intron3	Intron3
chr11	10110290	10110554	ENSG00000133812	SBF2	Intron2	Intron2	Intron2
chr11	10257009	10257273	ENSG00000133812	SBF2	Intron1	Intron1	Intron1
chr11	12379337	12379601	ENSG00000197702	PARVA	Intron1	Intron1	Intron1
chr11	14653730	14653994	ENSG00000152270	PDE3B	Intron1	Intron1	Intron1
chr11	16033045	16033309	ENSG00000110693	SOX6	Intron12	Intron12	Intron12
chr11	16035415	16035679	ENSG00000110693	SOX6	Intron12	Intron12	Intron12
chr11	16402829	16403093	ENSG00000110693	SOX6	Intron1	Intron1	Intron1
chr11	16905391	16905655	ENSG00000166689	PLEKHA7	Intron3	Intron3	Intron3
chr11	17596089	17596353	ENSG00000188162	OTOG	Exon29	Intron29	Intron29
chr11	17763630	17764074	ENSG00000129159	KCNC1	LastIntron	LastIntron	LastIntron
chr11	18001906	18002170	ENSG00000255448		LastIntron	LastIntron	LastIntron
chr11	18001906	18002170	ENSG00000129158	SERGEF	Intron4	Intron4	Intron4
chr11	20978495	20978759	ENSG00000165973	NELL1	Intron13	Intron13	Intron13
chr11	22883909	22884175	ENSG00000246225		Intron3	Intron3	Intron3
chr11	24680743	24681007	ENSG00000187398	LUZP2	Intron1	Intron1	Intron1
chr11	31164318	31164582	ENSG00000170959	DCDC1	Intron7	Intron7	Intron7
chr11	31770627	31770891	ENSG00000109911	ELP4	LastIntron	LastIntron	LastIntron
chr11	31789391	31789655	ENSG00000007372	PAX6	UTR3	UTR3	UTR3
chr11	31789391	31789655	ENSG00000109911	ELP4	UTR3	UTR3	UTR3
chr11	33403039	33403303	ENSG00000254537		Intergenic	Intergenic	LastExon
chr11	35725042	35725338	ENSG00000166326	TRIM44	Intron2	Intron2	Intron2
chr11	41808573	41808837	ENSG00000255171		Intron6	Intron6	Intron6
chr11	43604160	43604424	ENSG00000283217		Intron3	Intron3	Intron3
chr11	43625393	43625657	ENSG00000283217		Intron3	Intron3	Intron3
chr11	48153251	48153518	ENSG00000149177	PTPRJ	Intron18	Intron18	Intron18
chr11	57308412	57309121	ENSG00000149115	TNKS1BP1	Exon5	Exon5	Exon5
chr11	58583277	58583541	ENSG00000255073	ZFP91-CNTF	Intron1	Intron1	Intron1
chr11	58583277	58583541	ENSG00000186660	ZFP91	Intron1	Intron1	Intron1
chr11	59214560	59214824	ENSG00000263999		Intergenic	LastExon	LastExon
chr11	60046006	60046270	ENSG00000149507	OOSP2	LastIntron	LastIntron	LastIntron
chr11	61116600	61117014	ENSG00000110448	CD5	Intron2	Intron2	Intron2
chr11	61537235	61537499	ENSG00000011347	SYT7	Intron3	Intron3	Intron3
chr11	61692491	61692755	ENSG00000134780	DAGLA	Intron1	Intron1	Intron1
chr11	62230621	62230885	ENSG00000254404		Intron1	Intron1	Intron1
chr11	63509372	63509636	ENSG00000133317	LGALS12	Intron2	Intron2	Intron2
chr11	68099885	68100149	ENSG00000110721	CHKA	Intron1	Intron1	Intron1
chr11	68424703	68424967	ENSG00000162337	LRP5	Intron14	Intron14	Intron14
chr11	68475443	68475707	ENSG00000110075	PPP6R3	Intron1	Intron1	Intron1
chr11	72774907	72775171	ENSG00000214530	STARD10	Intron2	Intron2	Intron2
chr11	72774907	72775171	ENSG00000186635	ARAP1	Intron1	Intron1	Intron1
chr11	73103282	73103546	ENSG00000137478	FCHSD2	Intron2	Intron2	Intron2
chr11	74150063	74150327	ENSG00000168014	C2CD3	Intron3	Intron3	Intron3
chr11	74263281	74263545	ENSG00000149380	P4HA3	Intron14	Intron14	Intron14
chr11	75266871	75267135	ENSG00000137486	ARRB1	LastIntron	LastIntron	LastIntron
chr11	76126063	76126327	ENSG00000198382	UVRAG	LastIntron	LastIntron	LastIntron
chr11	77192826	77193090	ENSG00000137474	MYO7A	Intron31	Intron31	Intron31
chr11	77324043	77324307	ENSG00000149269	PAK1	LastIntron	LastIntron	LastIntron
chr11	77406176	77406440	ENSG00000149269	PAK1	Intron1	Intron1	Intron1
chr11	77668409	77668673	ENSG00000048649	RSF1	LastIntron	LastIntron	LastIntron
chr11	78201042	78201306	ENSG00000118369	USP35	Intron6	Intron6	Intron6
chr11	79039356	79039620	ENSG00000149256	TENM4	Intron6	Intron6	Intron6
chr11	79049392	79049656	ENSG00000149256	TENM4	Intron6	Intron6	Intron6
chr11	79104899	79105163	ENSG00000149256	TENM4	Intron4	Intron4	Intron4
chr11	82135018	82135282	ENSG00000245832		Intron3	Intron3	Intron3
chr11	83008614	83008878	ENSG00000137502	RAB30	Intron2	Intron2	Intron2
chr11	83008614	83008878	ENSG00000254698		LastIntron	LastIntron	LastIntron
chr11	83374350	83374614	ENSG00000255234		Intron3	Intron3	Intron3
chr11	83919625	83919889	ENSG00000150672	DLG2	Intron10	Intron10	Intron10
chr11	85452514	85452778	ENSG00000254897		LastExon	LastExon	LastExon
chr11	86872194	86872458	ENSG00000150687	PRSS23	LastIntron	LastIntron	LastIntron
chr11	88570571	88570835	ENSG00000168959	GRM5	Intron7	Intron7	Intron7
chr11	89434759	89435023	ENSG00000086991	NOX4	Intron6	Intron6	Intron6
chr11	92686173	92686437	ENSG00000165323	FAT3	Intron2	Intron2	Intron2
chr11	92977138	92977402	ENSG00000134640	MTNR1B	LastIntron	LastIntron	LastIntron
chr11	94547522	94547786	ENSG00000255929		LastIntron	LastIntron	LastIntron
chr11	94547522	94547786	ENSG00000134627	PIWIL4	Intron1	Intron1	Intron1
chr11	94547522	94547786	ENSG00000196371	FUT4	UTR3	UTR3	UTR3
chr11	96123306	96123570	ENSG00000285921		Intron1	Intron1	Intron1
chr11	96123306	96123570	ENSG00000184384	MAML2	Intron1	Intron1	Intron1
chr11	96148627	96148891	ENSG00000184384	MAML2	Intron1	Intron1	Intron1
chr11	96316708	96316972	ENSG00000184384	MAML2	Intron1	Intron1	Intron1
chr11	99219506	99219770	ENSG00000149972	CNTN5	Intron1	Intron1	Intron1
chr11	99672912	99673176	ENSG00000149972	CNTN5	Intron3	Intron3	Intron3
chr11	99903079	99903343	ENSG00000149972	CNTN5	Intron6	Intron6	Intron6
chr11	100053390	100053655	ENSG00000149972	CNTN5	Intron9	Intron9	Intron9
chr11	100116169	100116433	ENSG00000149972	CNTN5	Intron13	Intron13	Intron13
chr11	100699270	100699534	ENSG00000165895	ARHGAP42	Intron1	Intron1	Intron1
chr11	101535842	101536106	ENSG00000137672	TRPC6	Intron1	Intron1	Intron1
chr11	101579649	101579913	ENSG00000137672	TRPC6	Intron1	Intron1	Intron1
chr11	102787968	102788232	ENSG00000255282		Intron1	Intron1	Intron1
chr11	103115205	103115469	ENSG00000187240	DYNC2H1	Exon4	Intron4	Intron4
chr11	103281295	103281560	ENSG00000285878		LastIntron	LastIntron	LastIntron
chr11	103281295	103281560	ENSG00000187240	DYNC2H1	Intron71	Intron71	Intron71
chr11	103997040	103997304	ENSG00000170962	PDGFD	Intron2	Intron2	Intron2
chr11	104515331	104515595	ENSG00000256422		Intron3	Intron3	Intron3
chr11	105247936	105248200	ENSG00000255501	CARD18	Intron4	Intron4	Intron4
chr11	105737510	105737774	ENSG00000152578	GRIA4	Intron3	Intron3	Intron3
chr11	105879679	105879943	ENSG00000152578	GRIA4	Intron5	Intron5	Intron5
chr11	108422634	108422898	ENSG00000166323	C11orf65	Intron4	Intron4	Intron4
chr11	113000580	113000844	ENSG00000149294	NCAM1	Intron1	Intron1	Intron1
chr11	114702361	114702625	ENSG00000204361	NXPE2	Intron3	Intron3	Intron3
chr11	115192839	115193103	ENSG00000182985	CADM1	Intron8	Intron8	Intron8
chr11	115273075	115273339	ENSG00000182985	CADM1	Intron1	Intron1	Intron1
chr11	115385775	115386039	ENSG00000182985	CADM1	Intron1	Intron1	Intron1
chr11	115934553	115934817	ENSG00000257067		Intron2	Intron2	Intron2
chr11	116777756	116778020	ENSG00000109917	ZPR1	UTR3	UTR3	UTR3
chr11	116863375	116863639	ENSG00000160584	SIK3	Intron16	Intron16	Intron16
chr11	119211641	119211905	ENSG00000110395	CBL	Intron1	Intron1	Intron1
chr11	119647146	119647451	ENSG00000254561		Intron5	Intron5	Intron5
chr11	121025696	121025978	ENSG00000285509	AP000646.1	Intron1	Intron1	Intron1
chr11	121025696	121025978	ENSG00000154114	TBCEL	Intron1	Intron1	Intron1
chr11	126950075	126950339	ENSG00000149571	KIRREL3	Intron1	Intron1	Intron1
chr11	128681826	128682090	ENSG00000245008		LastExon	LastExon	LastExon
chr11	128972749	128973013	ENSG00000134909	ARHGAP32	Exon21	Exon21	Exon21
chr11	129059661	129059925	ENSG00000134909	ARHGAP32	Intron9	Intron9	Intron9
chr11	129937543	129937807	ENSG00000170325	PRDM10	Intron7	Intron7	Intron8
chr11	131877761	131878025	ENSG00000238117		LastExon	LastExon	LastExon
chr11	132773559	132773823	ENSG00000183715	OPCML	Intron1	Intron1	Intron1
chr11	132824000	132824507	ENSG00000183715	OPCML	Intron1	Intron1	Intron1
chr11	132870964	132871228	ENSG00000183715	OPCML	Intron1	Intron1	Intron1
chr11	134074781	134075045	ENSG00000166086	JAM3	Intron1	Intron1	Intron1
chr11	134140053	134140317	ENSG00000166086	JAM3	Intron2	Intron2	Intron2
chr11	134738776	134739040	ENSG00000251226		LastIntron	LastIntron	LastIntron
chr12	163391	163655	ENSG00000120645	IQSEC3	Intron8	Exon9	Intron9
chr12	925911	926175	ENSG00000002016	RAD52	Intron5	Intron5	Intron5
chr12	1811559	1811823	ENSG00000151062	CACNA2D4	Intron26	Exon27	Intron27
chr12	2187648	2187912	ENSG00000151067	CACNA1C	Intron3	Intron3	Intron3
chr12	2191444	2191708	ENSG00000151067	CACNA1C	Intron3	Intron3	Intron3
chr12	2420066	2420375	ENSG00000151067	CACNA1C	Intron3	Intron3	Intron3
chr12	2720660	2720972	ENSG00000256150		Intron4	Intron4	Intron4
chr12	4594169	4594433	ENSG00000010219	DYRK4	Intron4	Intron4	Intron4
chr12	4671381	4671645	ENSG00000139180	NDUFA9	Intron8	Intron8	Intron8
chr12	4671381	4671645	ENSG00000255639	AC005833.1	Intron8	Intron8	Intron8
chr12	4688852	4689116	ENSG00000139180	NDUFA9	UTR3	UTR3	UTR3
chr12	4688852	4689116	ENSG00000255639	AC005833.1	Intron10	Intron10	Intron10
chr12	5866965	5867229	ENSG00000047617	ANO2	Intron3	Intron3	Intron3
chr12	5922932	5923196	ENSG00000047617	ANO2	Intron1	Intron1	Intron1
chr12	7319637	7319901	ENSG00000215009	ACSM4	Intron5	Intron5	Intron5
chr12	10522599	10522863	ENSG00000180574	EIF2S3B	LastIntron	LastExon	UTR3
chr12	11687119	11687383	ENSG00000139083	ETV6	Intron1	Intron1	Intron1
chr12	12166466	12166730	ENSG00000070018	LRP6	Intron7	Intron7	Intron7
chr12	12469037	12469302	ENSG00000165714	BORCS5	UTR3	UTR3	UTR3
chr12	13721797	13722062	ENSG00000273079	GRIN2B	Intron3	Intron3	Intron3
chr12	15521054	15521318	ENSG00000151490	PTPRO	Intron10	Intron10	Intron10
chr12	15912628	15912892	ENSG00000023697	DERA	Intron1	Intron1	Intron1
chr12	16271712	16271976	ENSG00000188991	SLC15A5	Intron2	Intron2	Intron2
chr12	17115181	17115445	ENSG00000285724		LastIntron	LastIntron	LastIntron
chr12	20069096	20069604	ENSG00000256287		LastIntron	LastIntron	LastIntron
chr12	22313473	22313737	ENSG00000111728	ST8SIA1	Intron1	Intron1	Intron1
chr12	23169035	23169299	ENSG00000256995		LastIntron	LastIntron	LastIntron
chr12	25156013	25156277	ENSG00000118307	CASC1	Intron4	Intron4	Intron4
chr12	26044658	26044922	ENSG00000123094	RASSF8	Intron1	Intron1	Intron1
chr12	26766895	26767159	ENSG00000123104	ITPR2	Intron2	Intron2	Intron2
chr12	29224219	29224483	ENSG00000064763	FAR2	Intron1	Intron1	Intron1
chr12	29445064	29445328	ENSG00000187950	OVCH1	Exon23	Intron23	Intron23
chr12	30978564	30978828	ENSG00000226472		LastIntron	LastIntron	LastExon
chr12	30978564	30978828	ENSG00000110900	TSPAN11	Exon4	Intron4	Intron4
chr12	31118613	31119211	ENSG00000177359		Intron40	Intron40	Intron40
chr12	32253986	32254514	ENSG00000151746	BICD1	Intron2	Intron2	Intron2
chr12	32575204	32575468	ENSG00000139132	FGD4	Intron2	Intron2	Intron2
chr12	39629218	39629482	ENSG00000180116	C12orf40	Intron1	Intron1	Intron1
chr12	39708306	39708570	ENSG00000180116	C12orf40	Intron11	Intron11	Intron11
chr12	42674577	42674841	ENSG00000257164		LastIntron	LastIntron	LastIntron
chr12	43407950	43408214	ENSG00000173157	ADAMTS20	Intron28	Intron28	Intron28
chr12	43869155	43869419	ENSG00000139173	TMEM117	Intron2	Intron2	Intron2
chr12	45290343	45290607	ENSG00000177119	ANO6	Intron1	Intron1	Intron1
chr12	45843803	45844067	ENSG00000189079	ARID2	Intron11	Intron11	Intron11
chr12	46495323	46495587	ENSG00000257261		LastIntron	LastIntron	LastIntron
chr12	46828755	46829019	ENSG00000257261		LastIntron	LastIntron	LastIntron
chr12	48149477	48149741	ENSG00000177981	ASB8	LastExon	LastExon	LastExon
chr12	50373486	50373750	ENSG00000185958	FAM186A	Intron1	Intron1	Intron1
chr12	53604466	53604730	ENSG00000285692		Intron4	Intron4	Intron4
chr12	53604466	53604730	ENSG00000170653	ATF7	Intron1	Intron1	Intron1
chr12	53604466	53604730	ENSG00000267281	AC023509.3	Intron1	Intron1	Intron1
chr12	54963582	54963846	ENSG00000135426	TESPA1	Exon6	Intron6	Intron6
chr12	56021053	56021317	ENSG00000123411	IKZF4	Intron4	Intron4	Intron4
chr12	56034386	56034650	ENSG00000257449		LastIntron	LastIntron	LastIntron
chr12	56034386	56034650	ENSG00000123411	IKZF4	LastIntron	LastIntron	LastExon
chr12	56851058	56851324	ENSG00000258679		LastIntron	LastIntron	LastIntron
chr12	56870359	56870623	ENSG00000258679		LastIntron	LastIntron	LastIntron
chr12	57250684	57250948	ENSG00000258830	AC137834.1	LastIntron	LastIntron	LastIntron
chr12	57250684	57250948	ENSG00000185482	STAC3	Intron1	Intron1	Intron1
chr12	58762313	58762577	ENSG00000257259		Intron1	Intron1	Intron1
chr12	58762313	58762577	ENSG00000258231		Intron1	Intron1	Intron1
chr12	62010707	62011002	ENSG00000198673	FAM19A2	Intron1	Intron1	Intron1
chr12	62019901	62020165	ENSG00000198673	FAM19A2	Intron1	Intron1	Intron1
chr12	62797768	62798032	ENSG00000111110	PPM1H	Intron3	Intron3	Intron3
chr12	64087048	64087312	ENSG00000255886		Intron1	Intron1	Intron1
chr12	64087048	64087312	ENSG00000196935	SRGAP1	Intron11	Intron11	Intron11
chr12	64274475	64274739	ENSG00000185306	C12orf56	Intron9	Intron9	Intron9
chr12	64274475	64274739	ENSG00000243024		Intron2	Intron2	Intron2
chr12	64486053	64486317	ENSG00000183735	TBK1	Intron11	Intron11	Intron11
chr12	64522551	64522815	ENSG00000256199		Intron1	Intron1	Intron1
chr12	64871102	64871366	ENSG00000111490	TBC1D30	LastIntron	LastIntron	LastIntron
chr12	64966419	64966683	ENSG00000248995		Intron1	Intron1	Intron1
chr12	64966419	64966683	ENSG00000255693		LastIntron	LastIntron	LastIntron
chr12	69375401	69375665	ENSG00000127337	YEATS4	LastIntron	LastIntron	LastIntron
chr12	70347391	70347655	ENSG00000111596	CNOT2	LastIntron	LastIntron	LastIntron
chr12	73201962	73202226	ENSG00000258123		Intron2	Intron2	Intron2
chr12	73794897	73795161	ENSG00000257750		Intron3	Intron3	Intron3
chr12	75503389	75503653	ENSG00000111615	KRR1	Intron7	Intron7	Intron7
chr12	75503389	75503653	ENSG00000139278	GLIPR1	UTR3	UTR3	UTR3
chr12	75805506	75805770	ENSG00000258077		Intron1	Intron1	Intron1
chr12	75880464	75880728	ENSG00000258077		Intron1	Intron1	Intron1
chr12	76065809	76066073	ENSG00000187109	NAP1L1	Intron4	Intron4	Intron4
chr12	76387667	76387931	ENSG00000091039	OSBPL8	Intron12	Intron12	Intron12
chr12	76506137	76506401	ENSG00000091039	OSBPL8	Intron1	Intron1	Intron1
chr12	76594279	76594543	ENSG00000257526		LastIntron	LastIntron	LastIntron
chr12	76792774	76793038	ENSG00000186908	ZDHHC17	Intron1	Intron1	Intron1
chr12	79149614	79149878	ENSG00000067715	SYT1	Intron3	Intron3	Intron3
chr12	79364456	79364720	ENSG00000067715	SYT1	Intron9	Intron9	Intron9
chr12	79836576	79836840	ENSG00000058272	PPP1R12A	Intron3	Intron3	Intron3
chr12	80340481	80340745	ENSG00000165899	OTOGL	Intron43	Intron43	Intron43
chr12	81974685	81974949	ENSG00000257747		LastIntron	LastIntron	LastIntron
chr12	88082780	88083044	ENSG00000198707	CEP290	Exon37	Intron37	Intron37
chr12	89176898	89177162	ENSG00000257156		Intron1	Intron1	Intron1
chr12	92022530	92022795	ENSG00000257242		Intron1	Intron1	Intron1
chr12	92260800	92261064	ENSG00000277851		LastIntron	LastIntron	LastIntron
chr12	92736129	92736393	ENSG00000187510	PLEKHG7	Intron4	Intron4	Intron4
chr12	93441986	93442250	ENSG00000177889	UBE2N	UTR5	UTR5	UTR5
chr12	93724538	93724802	ENSG00000258274		LastIntron	LastIntron	LastIntron
chr12	93911399	93911663	ENSG00000257283		Intron1	Intron1	Intron1
chr12	95655259	95655523	ENSG00000257150		Intron1	Intron1	Intron1
chr12	96473835	96474099	ENSG00000258272		Intron2	Intron2	Intron2
chr12	96512061	96512325	ENSG00000188596	CFAP54	Intron4	Intron4	Intron4
chr12	98114763	98115027	ENSG00000258312		Exon3	Intron3	Intron3
chr12	99656153	99656417	ENSG00000185046	ANKS1B	Intron8	Intron8	Intron8
chr12	99958219	99958483	ENSG00000185046	ANKS1B	Intron1	Intron1	Intron1
chr12	100074231	100074495	ENSG00000111647	UHRF1BP1L	Intron11	Intron11	Intron11
chr12	100812017	100812281	ENSG00000151572	ANO4	Intron1	Intron1	Intron1
chr12	102226807	102227071	ENSG00000281344		LastExon	LastExon	LastExon
chr12	103468396	103468660	ENSG00000179088	C12orf42	Intron2	Intron2	Intron2
chr12	103674459	103674723	ENSG00000136011	STAB2	Intron23	Intron23	Intron23
chr12	105149543	105149807	ENSG00000136051	WASHC4	Intron24	UTR3	Intron25
chr12	106582488	106582752	ENSG00000257545		Intron1	Intron1	Intron1
chr12	107591198	107591462	ENSG00000151136	BTBD11	Intron4	Intron4	Intron4
chr12	108595512	108595776	ENSG00000183160	TMEM119	LastIntron	LastIntron	LastIntron
chr12	109086386	109086650	ENSG00000135093	USP30	UTR3	UTR3	UTR3
chr12	109992129	109992393	ENSG00000139436	GIT2	Intron1	Intron1	Intron1
chr12	110387256	110387542	ENSG00000258210		LastExon	Intergenic	Intergenic
chr12	110387256	110387542	ENSG00000196510	ANAPC7	Intron5	Intron5	Intron5
chr12	111349138	111349402	ENSG00000111249	CUX2	UTR3	UTR3	UTR3
chr12	114750573	114750837	ENSG00000257817		LastIntron	LastIntron	LastIntron
chr12	116370013	116370277	ENSG00000258346		Intron1	Intron1	Intron1
chr12	117110493	117110757	ENSG00000258285		LastIntron	LastIntron	LastIntron
chr12	117702493	117702757	ENSG00000171435	KSR2	Intron4	Intron4	Intron4
chr12	117948594	117948858	ENSG00000171435	KSR2	Intron1	Intron1	Intron1
chr12	119587975	119588243	ENSG00000248636		Intron1	Intron1	Intron1
chr12	121025989	121026253	ENSG00000135114	OASL	Intron4	Intron4	Intron4
chr12	121527483	121527747	ENSG00000089094	KDM2B	Intron4	Intron4	Intron4
chr12	121755205	121755469	ENSG00000188735	TMEM120B	Intron5	Intron5	Intron5
chr12	123251384	123251648	ENSG00000130921	C12orf65	UTR5	UTR5	Intron1
chr12	123338625	123338889	ENSG00000139697	SBNO1	Intron5	Intron5	Intron5
chr12	123512269	123512835	ENSG00000188026	RILPL1	Intron2	Intron2	Intron2
chr12	123908018	123908282	ENSG00000197653	DNAH10	Intron56	Intron56	Intron56
chr12	124092659	124092923	ENSG00000178882	RFLNA	Intron2	Intron2	Intron2
chr12	125120593	125120857	ENSG00000081760	AACS	Exon1	Exon1	Exon1
chr12	126202304	126202568	ENSG00000255595		Intron1	Intron1	Intron1
chr12	127890587	127890851	ENSG00000256597		Intron1	Intron1	Intron1
chr12	128571659	128571923	ENSG00000181234	TMEM132C	Intron3	Intron3	Intron3
chr12	128672402	128672666	ENSG00000181234	TMEM132C	Intron5	Intron5	Intron5
chr12	128806464	128806728	ENSG00000139370	SLC15A4	Intron5	Intron5	Intron5
chr12	129305228	129305492	ENSG00000151952	TMEM132D	Intron4	Intron4	Intron4
chr12	130794970	130795234	ENSG00000111450	STX2	LastIntron	LastIntron	LastIntron
chr12	131199803	131200067	ENSG00000204603		Intron1	Intron1	Intron1
chr12	131477469	131477841	ENSG00000256209		Intron1	Intron1	Intron1
chr12	132552470	132552734	ENSG00000280287		LastExon	LastExon	LastExon
chr12	132552470	132552734	ENSG00000112787	FBRSL1	Intron5	Intron5	Intron5
chr13	18980917	18981181	ENSG00000226057		Intron7	Intron7	Intron7
chr13	19646440	19646704	ENSG00000196199	MPHOSPH8	Intron2	Exon3	Exon3
chr13	19989002	19989266	ENSG00000121741	ZMYM2	Intron2	Intron2	Intron2
chr13	23570798	23571062	ENSG00000127863	TNFRSF19	UTR5	Intron1	Intron1
chr13	24582495	24582761	ENSG00000243008		Intron5	Intron5	Intron5
chr13	25467677	25467943	ENSG00000132932	ATP8A2	Intron1	Intron1	Intron1
chr13	25911872	25912136	ENSG00000132932	ATP8A2	Intron33	Intron33	Intron33
chr13	25969250	25969514	ENSG00000132932	ATP8A2	Intron35	Intron35	Intron35
chr13	26275091	26275355	ENSG00000132964	CDK8	Intron1	Intron1	Intron1
chr13	26324218	26324482	ENSG00000132964	CDK8	Intron1	Intron1	Intron1
chr13	26643710	26643974	ENSG00000132970	WASF3	Intron3	Intron3	Intron3
chr13	27863681	27863945	ENSG00000247381		Intron1	Intron1	Intron1
chr13	28247612	28247876	ENSG00000152520	PAN3	Intron5	Intron5	Intron5
chr13	29105941	29106207	ENSG00000132938	MTUS2	Intron5	Intron5	Intron5
chr13	29491788	29492165	ENSG00000132938	MTUS2	Intron11	Intron11	Intron11
chr13	30396173	30396437	ENSG00000285773		LastIntron	LastIntron	LastIntron
chr13	32363720	32363984	ENSG00000139618	BRCA2	Intron18	Intron18	Intron18
chr13	33141412	33141676	ENSG00000133121	STARD13	Intron4	Intron4	Intron4
chr13	35300281	35300545	ENSG00000172915	NBEA	Intron35	Intron35	Intron35
chr13	35793422	35793686	ENSG00000133083	DCLK1	Intron15	Intron15	Exon16
chr13	36676315	36676579	ENSG00000180440	SERTM1	LastIntron	LastIntron	LastIntron
chr13	36685633	36685897	ENSG00000180440	SERTM1	LastIntron	LastIntron	LastIntron
chr13	36938441	36938705	ENSG00000226161		LastExon	LastExon	LastExon
chr13	39563097	39563361	ENSG00000183722	LHFPL6	Intron2	Intron2	Intron2
chr13	40235809	40236073	ENSG00000215483		Intron1	Intron1	Intron1
chr13	42583192	42583456	ENSG00000120659	TNFSF11	Intron2	Intron2	Intron2
chr13	49249879	49250143	ENSG00000102543	CDADC1	Intron2	Intron2	Intron2
chr13	51255703	51255967	ENSG00000150510	FAM124A	LastIntron	LastIntron	LastIntron
chr13	51728088	51728352	ENSG00000139668	WDFY2	Intron6	Intron6	Intron6
chr13	53194473	53194737	ENSG00000279325		LastIntron	LastIntron	LastIntron
chr13	59769601	59769865	ENSG00000139734	DIAPH3	LastIntron	LastIntron	LastIntron
chr13	59870406	59870670	ENSG00000139734	DIAPH3	Intron21	Intron21	Intron21
chr13	60149921	60150185	ENSG00000223815		LastIntron	LastIntron	LastIntron
chr13	60149921	60150185	ENSG00000139734	DIAPH3	Intron1	Intron1	Intron1
chr13	63297998	63298262	ENSG00000227564		Intron2	Intron2	Intron2
chr13	69864400	69864664	ENSG00000150361	KLHL1	Intron5	Intron5	Intron5
chr13	71748252	71748516	ENSG00000276644	DACH1	Intron1	Intron1	Intron1
chr13	85366728	85366992	ENSG00000226317		Intron1	Intron1	Intron1
chr13	85481434	85481698	ENSG00000226317		Intron1	Intron1	Intron1
chr13	85495847	85496111	ENSG00000226317		Intron1	Intron1	Intron1
chr13	85519056	85519320	ENSG00000226317		Intron1	Intron1	Intron1
chr13	85732637	85732928	ENSG00000285834		Intron1	Intron1	Intron1
chr13	86150094	86150358	ENSG00000232252		LastIntron	LastIntron	LastIntron
chr13	87533203	87533467	ENSG00000228824		Intron1	Intron1	Intron1
chr13	92200471	92200735	ENSG00000179399	GPC5	LastIntron	LastIntron	LastIntron
chr13	92362018	92362282	ENSG00000179399	GPC5	LastIntron	LastIntron	LastIntron
chr13	92784899	92785163	ENSG00000179399	GPC5	LastIntron	LastIntron	LastIntron
chr13	94225898	94226162	ENSG00000183098	GPC6	Intron4	Intron4	Intron4
chr13	95523839	95524103	ENSG00000223392		Intron2	Intron2	Intron2
chr13	95523839	95524103	ENSG00000134873	CLDN10	Intron1	Intron1	Intron1
chr13	95834219	95834483	ENSG00000102595	UGGT2	Intron37	Intron37	Intron37
chr13	97314480	97314744	ENSG00000139793	MBNL2	Intron2	Intron2	Intron2
chr13	97340693	97340957	ENSG00000139793	MBNL2	Intron3	Intron3	Intron3
chr13	98014052	98014316	ENSG00000065150	IPO5	Exon22	Exon22	Intron22
chr13	99656274	99656784	ENSG00000125246	CLYBL	Intron1	Intron1	Intron1
chr13	100938633	100938983	ENSG00000233009		Intron2	Intron2	Intron2
chr13	100939813	100940077	ENSG00000233009		Intron2	Intron2	Intron2
chr13	102385808	102386072	ENSG00000243319		Intron2	Intron2	Intron2
chr13	102385808	102386072	ENSG00000102466	FGF14	Intron1	Intron1	Intron1
chr13	103348843	103349107	ENSG00000285789		Intron1	Intron1	Intron1
chr13	106492764	106493089	ENSG00000284966		Exon2	LastIntron	LastIntron
chr13	106492764	106493089	ENSG00000125266	EFNB2	LastExon	UTR3	UTR3
chr13	108393973	108394237	ENSG00000283384		LastIntron	LastIntron	LastIntron
chr13	108658423	108658694	ENSG00000041515	MYO16	Intron1	Intron1	Intron1
chr13	108670914	108671178	ENSG00000041515	MYO16	Intron2	Intron2	Intron2
chr13	108998796	108999060	ENSG00000041515	MYO16	Intron21	Intron21	Intron21
chr13	109141045	109141309	ENSG00000041515	MYO16	Exon32	Exon32	Exon32
chr13	110189255	110189519	ENSG00000187498	COL4A1	Intron24	Intron24	Intron24
chr13	110380092	110380358	ENSG00000134871	COL4A2	Intron4	Intron4	Intron4
chr13	113140179	113140443	ENSG00000126218	F10	Intron4	Intron4	Intron4
chr13	113232044	113232308	ENSG00000139842	CUL4A	Intron5	Intron5	Intron5
chr13	113811501	113811765	ENSG00000184497	TMEM255B	LastIntron	LastIntron	LastExon
chr13	114210626	114210891	ENSG00000283347		LastIntron	LastIntron	LastIntron
chr13	114285790	114286054	ENSG00000169062	UPF3A	Exon1	Exon1	Exon1
chr14	22476594	22477104	ENSG00000211832	TRAJ59	LastExon	Intergenic	Intergenic
chr14	22476594	22477104	ENSG00000251002		LastIntron	LastIntron	LastIntron
chr14	22707940	22708204	ENSG00000258458		LastIntron	LastIntron	LastIntron
chr14	23517824	23518088	ENSG00000157306		Intron1	Intron1	Intron1
chr14	24014143	24014407	ENSG00000285467		Intron1	Intron1	Intron1
chr14	27158881	27159145	ENSG00000258081		LastIntron	LastIntron	LastIntron
chr14	29786075	29786339	ENSG00000184304	PRKD1	Intron1	Intron1	Intron1
chr14	30289861	30290125	ENSG00000248975		Intron1	Intron1	Intron1
chr14	32719876	32720140	ENSG00000151320	AKAP6	Intron9	Intron9	Intron9
chr14	34526607	34526871	ENSG00000129518	EAPP	Intron4	Intron4	Intron4
chr14	36663558	36663822	ENSG00000198807	PAX9	Intron2	Intron2	Intron2
chr14	41745803	41746067	ENSG00000165379	LRFN5	Intron3	Intron3	Intron3
chr14	41775517	41775781	ENSG00000165379	LRFN5	Intron4	Intron4	Intron4
chr14	48404193	48404457	ENSG00000258751		Intron4	Intron4	Intron4
chr14	49770272	49770536	ENSG00000165516	KLHDC2	Intron1	Intron1	Intron1
chr14	49893980	49894325	ENSG00000165527	ARF6	LastExon	LastExon	UTR3
chr14	50350890	50351154	ENSG00000100490	CDKL1	Intron15	Intron15	Intron15
chr14	51815030	51815294	ENSG00000258535		Intron4	Intron4	Intron4
chr14	52758690	52758954	ENSG00000198252	STYX	Intron8	Intron8	Intron8
chr14	57578074	57578373	ENSG00000151812	SLC35F4	Intron6	Intron6	Intron6
chr14	58021869	58022133	ENSG00000139971	ARMH4	Intron5	Intron5	Intron5
chr14	58097070	58097334	ENSG00000139971	ARMH4	Intron4	Intron4	Intron4
chr14	58179754	58180018	ENSG00000243700		Intergenic	LastExon	LastExon
chr14	58299897	58300161	ENSG00000032219	ARID4A	Intron2	Intron2	Intron2
chr14	58308162	58308426	ENSG00000032219	ARID4A	Intron5	Intron5	Intron5
chr14	59367486	59367750	ENSG00000100592	DAAM1	Exon24	LastIntron	LastIntron
chr14	61075793	61076082	ENSG00000139974	SLC38A6	Intron18	Intron18	Intron18
chr14	64241346	64241610	ENSG00000140009	ESR2	LastIntron	LastIntron	LastIntron
chr14	67473217	67473632	ENSG00000198133	TMEM229B	LastExon	UTR3	UTR3
chr14	67891067	67891331	ENSG00000182185	RAD51B	Intron7	Intron7	Intron7
chr14	68595994	68596258	ENSG00000182185	RAD51B	UTR3	Intergenic	Intergenic
chr14	69956050	69956314	ENSG00000198732	SMOC1	Intron3	Intron3	Intron3
chr14	70990743	70991007	ENSG00000100731	PCNX1	Intron7	Intron7	Intron7
chr14	71538021	71538285	ENSG00000197555	SIPA1L1	Intron1	Intron1	Intron1
chr14	71549486	71549750	ENSG00000197555	SIPA1L1	Intron1	Intron1	Intron1
chr14	72471384	72471648	ENSG00000182732	RGS6	Intron8	Intron8	Intron8
chr14	73085769	73086033	ENSG00000119707	RBM25	Intron5	Intron5	Intron5
chr14	75079622	75079886	ENSG00000119638	NEK9	UTR3	UTR3	UTR3
chr14	75079622	75079886	ENSG00000119703	ZC2HC1C	UTR3	UTR3	UTR3
chr14	75257368	75257632	ENSG00000258740		LastIntron	LastIntron	LastIntron
chr14	76382714	76382978	ENSG00000119715	ESRRB	Intron1	Intron1	Intron1
chr14	79652823	79653087	ENSG00000021645	NRXN3	Intron2	Intron2	Intron2
chr14	80653752	80654016	ENSG00000100629	CEP128	Intron19	Intron19	Intron19
chr14	80735932	80736196	ENSG00000100629	CEP128	Intron19	Intron19	Intron19
chr14	80787350	80787614	ENSG00000100629	CEP128	Intron14	Intron14	Intron14
chr14	88389284	88389548	ENSG00000042317	SPATA7	Intron1	Intron1	Intron1
chr14	88637656	88637920	ENSG00000165521	EML5	Intron32	Intron32	Intron32
chr14	88786237	88786501	ENSG00000165521	EML5	Intron1	Intron1	Intron1
chr14	88788861	88789125	ENSG00000165521	EML5	Intron1	Intron1	Intron1
chr14	89561914	89562178	ENSG00000259053		Intron2	Intron2	Intron2
chr14	89561914	89562178	ENSG00000053254	FOXN3	Intron1	Intron1	Intron1
chr14	89923376	89923640	ENSG00000140025	EFCAB11	LastIntron	LastIntron	LastIntron
chr14	89923376	89923640	ENSG00000259053		Intron2	Intron2	Intron2
chr14	90558971	90559235	ENSG00000165914	TTC7B	LastIntron	LastIntron	LastIntron
chr14	90688572	90688836	ENSG00000165914	TTC7B	Intron7	Intron7	Intron7
chr14	90875968	90876232	ENSG00000100784	RPS6KA5	Intron14	Intron14	Intron14
chr14	91611937	91612201	ENSG00000133962	CATSPERB	Intron20	Intron20	Intron20
chr14	92941616	92941880	ENSG00000100605	ITPK1	LastExon	LastExon	LastExon
chr14	93030211	93030475	ENSG00000100605	ITPK1	Intron3	Intron3	Intron3
chr14	93113832	93114096	ENSG00000100605	ITPK1	Intron2	Intron2	Intron2
chr14	93194158	93194422	ENSG00000259066	AL110118.2	Intron1	Intron1	Intron1
chr14	94463575	94463841	ENSG00000170054	SERPINA9	LastIntron	LastIntron	LastIntron
chr14	94463575	94463841	ENSG00000256357		LastIntron	LastIntron	LastIntron
chr14	95217609	95217873	ENSG00000165959	CLMN	Intron4	Intron4	Intron4
chr14	97759651	97759915	ENSG00000258869		LastIntron	LastIntron	LastIntron
chr14	98152278	98152542	ENSG00000259097		Intron1	Intron1	Intron1
chr14	99190631	99190895	ENSG00000127152	BCL11B	LastIntron	LastIntron	LastIntron
chr14	100372069	100372333	ENSG00000140105	WARS	Intron1	Intron1	Intron1
chr14	101652664	101652928	ENSG00000258404		Intron1	Intron1	Intron1
chr14	102677673	102677937	ENSG00000089902	RCOR1	Intron2	Intron2	Intron2
chr14	105665595	105665859	ENSG00000253755		LastIntron	LastIntron	LastIntron
chr15	20380725	20380989	ENSG00000180229		LastExon	LastExon	LastExon
chr15	29204249	29204757	ENSG00000104059	FAM189A1	Intron3	Intron3	Intron3
chr15	32717869	32718133	ENSG00000166923	GREM1	Intergenic	UTR5	UTR5
chr15	32717869	32718133	ENSG00000259721		LastExon	LastExon	LastExon
chr15	35615395	35615659	ENSG00000248079		Intron1	Intron1	Intron1
chr15	35682377	35682641	ENSG00000248079		Intron1	Intron1	Intron1
chr15	37477650	37477914	ENSG00000259434		Intron1	Intron1	Intron1
chr15	38490680	38490944	ENSG00000172575	RASGRP1	LastIntron	LastIntron	LastExon
chr15	40050430	40050694	ENSG00000248508		LastIntron	LastIntron	LastIntron
chr15	40223253	40223517	ENSG00000259288	BUB1B-PAK6	Intron1	Intron1	Intron1
chr15	41027846	41028110	ENSG00000259521		LastExon	Intergenic	Intergenic
chr15	41027846	41028110	ENSG00000128908	INO80	Intron24	Intron24	Intron24
chr15	41321006	41321270	ENSG00000104147	OIP5	Intron2	Intron2	Intron2
chr15	41321006	41321270	ENSG00000285920	AC087721.2	Intron3	Intron3	Intron3
chr15	42561131	42561395	ENSG00000137814	HAUS2	Intron3	Intron3	Exon4
chr15	43148015	43148279	ENSG00000137842	TMEM62	Intron5	Intron5	Intron5
chr15	43148015	43148279	ENSG00000285080		Intron2	Intron2	Intron2
chr15	45462704	45463087	ENSG00000259354		Intron1	Intron1	Intron1
chr15	45676630	45676894	ENSG00000137767	SQOR	Intron6	Intron6	Intron6
chr15	50876496	50876760	ENSG00000273674		Intron2	Intron2	Intron2
chr15	51517849	51518113	ENSG00000104093	DMXL2	Intron13	Intron13	Intron13
chr15	51694108	51694372	ENSG00000259241		LastIntron	LastIntron	LastIntron
chr15	51694108	51694372	ENSG00000104112	SCG3	Intron7	Intron7	Intron7
chr15	52094808	52095072	ENSG00000259712		LastIntron	LastIntron	LastIntron
chr15	52673145	52673409	ENSG00000047346	FAM214A	Intron2	Intron2	Intron2
chr15	53690289	53690795	ENSG00000166415	WDR72	Intron13	Intron13	Intron13
chr15	54258734	54258998	ENSG00000137766	UNC13C	Intron7	Intron7	Intron7
chr15	55194459	55194723	ENSG00000137876	RSL24D1	Intron1	Intron1	Intron1
chr15	56885929	56886193	ENSG00000285331		LastExon	Intergenic	Intergenic
chr15	56885929	56886193	ENSG00000285253	AC090517.4	Intron3	Intron3	Intron3
chr15	57001502	57001766	ENSG00000140262	TCF12	Intron3	Intron3	Intron3
chr15	57995742	57996006	ENSG00000128918	ALDH1A2	Intron4	Intron4	Intron4
chr15	58507357	58507621	ENSG00000166035	LIPC	Intron2	Intron2	Intron2
chr15	58596523	58596787	ENSG00000137845	ADAM10	UTR3	UTR3	UTR3
chr15	58893824	58894088	ENSG00000225798		LastIntron	LastIntron	Intergenic
chr15	58893824	58894088	ENSG00000137776	SLTM	Intron11	Exon12	Exon12
chr15	59066820	59067084	ENSG00000157450	RNF111	Exon6	Exon6	Intron6
chr15	61229305	61229575	ENSG00000069667	RORA	Intergenic	Intergenic	UTR5
chr15	61393183	61393447	ENSG00000259616		LastIntron	LastIntron	LastIntron
chr15	61639740	61640004	ENSG00000259675		LastIntron	LastIntron	LastIntron
chr15	61923491	61923757	ENSG00000129003	VPS13C	Intron53	Intron53	Intron53
chr15	61923491	61923757	ENSG00000259564		Intron3	Intron3	Intron3
chr15	62806247	62806753	ENSG00000171914	TLN2	Intron50	Intron50	Intron50
chr15	64187845	64188109	ENSG00000259316	AC087632.1	LastIntron	LastIntron	LastIntron
chr15	64187845	64188109	ENSG00000169118	CSNK1G1	Intron10	Intron10	Intron10
chr15	64586634	64586898	ENSG00000180357	ZNF609	Intron1	Intron1	Intron1
chr15	65388742	65389006	ENSG00000103742	IGDCC4	Intron14	Exon15	Intron15
chr15	65946101	65946365	ENSG00000157890	MEGF11	Intron10	Intron10	Intron10
chr15	66020078	66020342	ENSG00000157890	MEGF11	Intron5	Intron5	Intron5
chr15	66544703	66544967	ENSG00000174442	ZWILCH	Intron17	Intron17	Intron17
chr15	69175976	69176263	ENSG00000138604	GLCE	Intron1	Intron1	Intron1
chr15	69435477	69435741	ENSG00000137807	KIF23	Intron10	Intron11	Exon12
chr15	71002213	71002477	ENSG00000137821	LRRC49	Intron12	Intron12	Intron12
chr15	71199398	71199662	ENSG00000187720	THSD4	Intron3	Intron3	Intron3
chr15	71935667	71935932	ENSG00000066933	MYO9A	Intron16	Intron16	Intron16
chr15	72026741	72027005	ENSG00000261632		Intron3	Intron3	Intron3
chr15	72026741	72027005	ENSG00000066933	MYO9A	Intron4	Intron4	Intron4
chr15	75504504	75504768	ENSG00000169410	PTPN9	Intron7	Intron7	Intron7
chr15	75908062	75908326	ENSG00000167196	FBXO22	Intron2	Intron2	Intron2
chr15	76104600	76104864	ENSG00000169758	TMEM266	Intron1	Intron1	Intron1
chr15	76279389	76279653	ENSG00000140374	ETFA	Intron8	Intron8	Intron8
chr15	77385291	77385555	ENSG00000173517	PEAK1	Intron1	Intron1	Intron1
chr15	78021491	78021755	ENSG00000167202	TBC1D2B	Intron6	Intron6	Intron6
chr15	78993061	78993325	ENSG00000058335	RASGRF1	Intron21	Intron21	Intron21
chr15	83545491	83545755	ENSG00000140600	SH3GL3	Intron4	Intron4	Intron4
chr15	83795026	83795290	ENSG00000156218	ADAMTSL3	Intron4	Intron4	Intron4
chr15	85576872	85577136	ENSG00000170776	AKAP13	Intron6	Intron6	Intron6
chr15	86777074	86777338	ENSG00000273540	AGBL1	LastIntron	LastIntron	LastIntron
chr15	87615207	87615508	ENSG00000259560		Intron1	Intron1	Intron1
chr15	90389963	90390227	ENSG00000140575	IQGAP1	Intron1	Intron1	Intron1
chr15	90642392	90642656	ENSG00000259736		Intron2	Intron2	Intron2
chr15	90642392	90642656	ENSG00000140577	CRTC3	UTR3	UTR3	UTR3
chr15	91243368	91243632	ENSG00000185518	SV2B	Intron2	Intron2	Intron2
chr15	93321920	93322184	ENSG00000257060		Intron1	Intron1	Intron1
chr15	96163331	96163595	ENSG00000275443		Intron1	Intron1	Intron1
chr15	97356794	97357058	ENSG00000259485		Intron1	Intron1	Intron1
chr15	97771431	97771695	ENSG00000251209		Intron1	Intron1	Intron1
chr15	99319625	99319889	ENSG00000168904	LRRC28	Intron5	Intron5	Intron5
chr15	99348408	99348672	ENSG00000168904	LRRC28	Intron6	Intron6	Intron6
chr15	99801924	99802188	ENSG00000182397		Intron2	Intron2	Intron2
chr15	100004052	100004316	ENSG00000140470	ADAMTS17	Intron18	Intron18	Intron18
chr15	100554635	100554899	ENSG00000259205		LastIntron	LastIntron	LastIntron
chr15	100555363	100555627	ENSG00000259205		LastIntron	LastIntron	LastIntron
chr15	100800446	100800710	ENSG00000259579		Intron1	Intron1	Intron1
chr15	101181027	101181291	ENSG00000131873	CHSY1	LastIntron	LastIntron	LastIntron
chr15	101430975	101431239	ENSG00000140479	PCSK6	Intron4	Intron4	Intron4
chr16	208328	208592	ENSG00000007392	LUC7L	Intron3	Intron3	Intron3
chr16	1185618	1185979	ENSG00000196557	CACNA1H	Intron2	Intron2	Intron2
chr16	1202124	1202446	ENSG00000196557	CACNA1H	Exon9	Exon9	Exon9
chr16	1737174	1737438	ENSG00000138834	MAPK8IP3	Intron4	Intron4	Intron4
chr16	1836036	1836300	ENSG00000162039	MEIOB	LastIntron	LastIntron	LastIntron
chr16	2164473	2164747	ENSG00000131653	TRAF7	Intron2	Intron2	Intron2
chr16	2977720	2977984	ENSG00000127564	PKMYT1	Intron2	Intron2	Intron2
chr16	3218264	3218528	ENSG00000262668		LastIntron	LastIntron	LastIntron
chr16	4382109	4382373	ENSG00000168140	VASN	LastExon	LastExon	LastExon
chr16	4382109	4382373	ENSG00000262246	CORO7	Intron10	Intron10	Intron10
chr16	4382109	4382373	ENSG00000103426	CORO7-PAM16	Intron10	Intron10	Intron10
chr16	4803308	4803572	ENSG00000140632	GLYR1	UTR3	UTR3	UTR3
chr16	6318765	6319029	ENSG00000078328	RBFOX1	Intron2	Intron2	Intron2
chr16	6711970	6712480	ENSG00000078328	RBFOX1	Intron3	Intron3	Intron3
chr16	6782862	6783181	ENSG00000078328	RBFOX1	Intron3	Intron3	Intron3
chr16	6788752	6789016	ENSG00000078328	RBFOX1	Intron3	Intron3	Intron3
chr16	6912402	6912666	ENSG00000078328	RBFOX1	Intron3	Intron3	Intron3
chr16	6940742	6941036	ENSG00000078328	RBFOX1	Intron3	Intron3	Intron3
chr16	7497806	7498070	ENSG00000078328	RBFOX1	Intron4	Intron4	Intron4
chr16	8748405	8748669	ENSG00000183044	ABAT	Intron4	Intron4	Intron4
chr16	9798296	9798560	ENSG00000283221		LastIntron	LastIntron	LastIntron
chr16	9798296	9798560	ENSG00000183454	GRIN2A	Intron11	Exon12	Exon12
chr16	11438916	11439180	ENSG00000188897	AC099489.1	Intron36	Intron36	Intron36
chr16	11499335	11499599	ENSG00000188897	AC099489.1	Intron10	Intron10	Intron10
chr16	11586538	11586802	ENSG00000189067	LITAF	Intron1	Intron1	Intron1
chr16	13020530	13020794	ENSG00000237515	SHISA9	Intron2	Intron2	Intron2
chr16	13058225	13058489	ENSG00000237515	SHISA9	Intron2	Intron2	Intron2
chr16	14076526	14077036	ENSG00000186260	MRTFB	Intron1	Intron1	Intron1
chr16	16003439	16003703	ENSG00000103222	ABCC1	Intron1	Intron1	Intron1
chr16	16021649	16021913	ENSG00000103222	ABCC1	Intron5	Intron5	Intron5
chr16	19069134	19069398	ENSG00000167186	COQ7	Intron1	Intron1	Intron1
chr16	19563499	19563763	ENSG00000103544	VPS35L	Intron1	Intron1	Intron1
chr16	19575004	19575268	ENSG00000103544	VPS35L	Intron4	Intron5	Intron5
chr16	22463553	22463831	ENSG00000237296		Intron6	Intron6	Intron6
chr16	23324724	23324988	ENSG00000168447	SCNN1B	Intron1	Intron1	Intron1
chr16	23700204	23700468	ENSG00000134398	ERN2	Intron13	Intron13	Intron13
chr16	24192575	24192839	ENSG00000166501	PRKCB	LastIntron	LastIntron	LastIntron
chr16	24818404	24818668	ENSG00000261669		LastIntron	LastIntron	LastIntron
chr16	24818404	24818668	ENSG00000090905	TNRC6A	Intron20	Intron20	Exon21
chr16	25843040	25843304	ENSG00000285882		Intron2	Intron2	Intron2
chr16	25843040	25843304	ENSG00000182601	HS3ST4	LastIntron	LastIntron	LastIntron
chr16	26592212	26592476	ENSG00000236481		LastIntron	LastIntron	LastIntron
chr16	27411171	27411435	ENSG00000103522	IL21R	Intron1	Intron1	Intron1
chr16	28322793	28323057	ENSG00000188322	SBK1	UTR3	UTR3	UTR3
chr16	29895633	29895897	ENSG00000174938	SEZ6L2	Intron3	Exon4	Intron4
chr16	30775882	30776146	ENSG00000280211		Intergenic	LastExon	LastExon
chr16	30775882	30776146	ENSG00000103549	RNF40	UTR3	UTR3	UTR3
chr16	35637144	35637408	ENSG00000260746		Intron12	Intron12	Intron12
chr16	35911907	35912171	ENSG00000261084		Intergenic	Intergenic	LastExon
chr16	46479352	46479616	ENSG00000261239		Intron5	Intron5	Exon6
chr16	46593764	46594028	ENSG00000171241	SHCBP1	Intron10	Intron10	Intron10
chr16	47263030	47263294	ENSG00000260012		LastExon	LastExon	LastExon
chr16	47263030	47263294	ENSG00000129636	ITFG1	Intron10	Intron10	Intron10
chr16	47890552	47890816	ENSG00000261231		Intron4	Intron4	Intron4
chr16	49627246	49627510	ENSG00000102935	ZNF423	Intron5	Intron5	Intron5
chr16	50865313	50865577	ENSG00000260042		LastIntron	LastIntron	LastIntron
chr16	51590207	51590471	ENSG00000224578	HNRNPA1P48	LastIntron	LastIntron	LastIntron
chr16	53193905	53194169	ENSG00000177200	CHD9	Intron2	Intron2	Intron2
chr16	54266032	54266296	ENSG00000259517		Intron1	Intron1	Intron1
chr16	56275203	56275467	ENSG00000087258	GNAO1	Intron2	Intron2	Intron2
chr16	57705169	57705519	ENSG00000159625	DRC7	Intron7	Intron7	Intron7
chr16	61844714	61845224	ENSG00000150394	CDH8	Intron4	Intron4	Intron4
chr16	64333228	64333492	ENSG00000261028		Intron1	Intron1	Intron1
chr16	66885516	66885780	ENSG00000172840	PDP2	LastExon	LastExon	LastExon
chr16	68934666	68934930	ENSG00000266801		LastIntron	LastIntron	LastIntron
chr16	68934666	68934930	ENSG00000260999		LastIntron	LastIntron	LastIntron
chr16	68934666	68934930	ENSG00000103047	TANGO6	Intron14	Intron14	Intron14
chr16	69912918	69913182	ENSG00000198373	WWP2	Intron9	Intron9	Intron9
chr16	70259778	70260042	ENSG00000090861	AARS	Intron13	Intron13	Intron13
chr16	72436194	72436458	ENSG00000261008		LastIntron	LastIntron	LastIntron
chr16	72907565	72907829	ENSG00000140836	ZFHX3	Intron11	Intron11	Intron11
chr16	74749716	74749980	ENSG00000103089	FA2H	Intron1	Intron1	Intron1
chr16	77248930	77249194	ENSG00000261063		LastIntron	LastIntron	LastIntron
chr16	78502005	78502515	ENSG00000260733		LastIntron	LastIntron	LastIntron
chr16	78502005	78502515	ENSG00000186153	WWOX	LastIntron	LastIntron	LastIntron
chr16	78638597	78638861	ENSG00000186153	WWOX	LastIntron	LastIntron	LastIntron
chr16	80471586	80471850	ENSG00000259867		Intron3	Intron3	Intron3
chr16	81126475	81126755	ENSG00000166473	PKD1L2	Intron36	Intron36	Intron36
chr16	81173563	81173847	ENSG00000166473	PKD1L2	Intron16	Intron16	Intron16
chr16	82787588	82787852	ENSG00000260862		Intron1	Intron1	Intron1
chr16	82787588	82787852	ENSG00000140945	CDH13	Intron1	Intron1	Intron1
chr16	83658831	83659095	ENSG00000140945	CDH13	Intron8	Intron8	Intron8
chr16	83754210	83754474	ENSG00000260788		Intron1	Intron1	Intron1
chr16	83754210	83754474	ENSG00000140945	CDH13	Intron11	Intron11	Intron11
chr16	84130715	84130979	ENSG00000103160	HSDL1	Intron3	Intron3	Intron3
chr16	84661902	84662253	ENSG00000135686	KLHL36	LastExon	LastExon	LastExon
chr16	84984993	84985257	ENSG00000153786	ZDHHC7	Intron3	Intron3	Intron3
chr16	87228455	87228719	ENSG00000260456	C16orf95	Intron1	Intron1	Intron1
chr16	87718769	87719033	ENSG00000104731	KLHDC4	Intron7	Intron7	Intron7
chr16	87739174	87739438	ENSG00000104731	KLHDC4	Intron5	Intron5	Intron5
chr16	87750209	87750473	ENSG00000104731	KLHDC4	Intron4	Intron4	Intron4
chr16	88296973	88297237	ENSG00000261273		LastIntron	LastIntron	LastIntron
chr16	88712872	88713136	ENSG00000174177	CTU2	Exon7	Intron7	Intron7
chr16	89878442	89878706	ENSG00000141002	TCF25	Intron1	Intron1	Intron1
chr17	154067	154331	ENSG00000272636	DOC2B	Intron6	Intron6	Intron6
chr17	231842	232106	ENSG00000181031	RPH3AL	Intron6	Intron6	Intron6
chr17	288421	288926	ENSG00000181031	RPH3AL	Intron5	Intron5	Intron5
chr17	321696	321960	ENSG00000262920		LastIntron	LastIntron	LastIntron
chr17	321696	321960	ENSG00000181031	RPH3AL	Intron3	Intron3	Intron3
chr17	1033618	1033882	ENSG00000159842	ABR	Intron16	Intron16	Intron16
chr17	1355116	1355380	ENSG00000108953	YWHAE	Intron4	Intron4	Intron4
chr17	1967317	1967824	ENSG00000185924	RTN4RL1	LastIntron	LastIntron	LastIntron
chr17	1998785	1999049	ENSG00000262445		Intron1	Intron1	Intron1
chr17	1998785	1999049	ENSG00000185924	RTN4RL1	LastIntron	LastIntron	LastIntron
chr17	2931556	2931820	ENSG00000132359	RAP1GAP2	Intron3	Intron3	Intron3
chr17	3906622	3906886	ENSG00000108405	P2RX1	Intron1	Intron1	Intron1
chr17	3963458	3963722	ENSG00000074370	ATP2A3	Intron1	Intron1	Intron1
chr17	4315872	4316136	ENSG00000132388	UBE2G1	Intron1	Intron1	Intron1
chr17	5400686	5400950	ENSG00000108559	NUP88	Intron7	Intron7	Intron7
chr17	5802084	5802348	ENSG00000285471	AC007846.2	Intron1	Intron1	Intron1
chr17	5802084	5802348	ENSG00000284837		Intron1	Intron1	Intron1
chr17	6040037	6040301	ENSG00000285471	AC007846.2	LastIntron	LastIntron	LastIntron
chr17	6609650	6609914	ENSG00000198920	KIAA0753	Intron9	Intron9	Intron9
chr17	6758930	6759194	ENSG00000132530	XAF1	Intron2	Intron2	Intron2
chr17	7323552	7323816	ENSG00000215041	NEURL4	Exon12	Exon13	Exon14
chr17	7392988	7393252	ENSG00000262481	TMEM256-PLSCR3	UTR3	Intron8	Intron8
chr17	7392988	7393252	ENSG00000187838	PLSCR3	Exon2	Intron2	Intron2
chr17	7443885	7444149	ENSG00000272884		LastExon	LastExon	LastExon
chr17	7443885	7444149	ENSG00000161958	FGF11	UTR3	UTR3	UTR3
chr17	7443885	7444149	ENSG00000262880		LastExon	LastExon	Intergenic
chr17	7610883	7611147	ENSG00000129245	FXR2	Intron1	Intron1	Intron1
chr17	9072682	9072946	ENSG00000065320	NTN1	Intron2	Intron2	Intron2
chr17	10561450	10561714	ENSG00000272975		Intron2	Intron2	Intron2
chr17	14349190	14349454	ENSG00000125430	HS3ST3B1	UTR3	UTR3	Intergenic
chr17	18008455	18008719	ENSG00000171962	DRC3	Intron9	Intron9	Intron9
chr17	21086682	21086946	ENSG00000236819		LastIntron	LastIntron	LastIntron
chr17	28076908	28077172	ENSG00000087095	NLK	Intron1	Intron1	Intron1
chr17	28319691	28319955	ENSG00000109084	TMEM97	Intron1	Intron1	Intron1
chr17	28921744	28922008	ENSG00000109118	PHF12	Intron4	Intron4	Exon5
chr17	29458484	29458748	ENSG00000160551	TAOK1	Intron2	Intron2	Intron2
chr17	32188508	32188772	ENSG00000126858	RHOT1	Intron8	Intron8	Intron8
chr17	32653375	32653639	ENSG00000264458		LastIntron	LastIntron	LastIntron
chr17	32653375	32653639	ENSG00000176658	MYO1D	Intron19	Intron19	Intron19
chr17	32976065	32976329	ENSG00000141316	SPACA3	Intron2	Intron2	Intron2
chr17	35372600	35372871	ENSG00000172716	SLFN11	Intron1	Intron1	Intron1
chr17	40338100	40338364	ENSG00000131759	RARA	Intron2	Intron2	Intron2
chr17	42222029	42222293	ENSG00000173757	STAT5B	Intron5	Intron5	Intron5
chr17	43882145	43882409	ENSG00000108852	MPP2	Exon7	Intron7	Intron7
chr17	47409198	47409462	ENSG00000253347		LastExon	LastExon	Intergenic
chr17	47409198	47409462	ENSG00000178852	EFCAB13	Intron20	Intron20	Intron20
chr17	48059514	48059778	ENSG00000082641	NFE2L1	LastExon	LastExon	UTR3
chr17	48577960	48578224	ENSG00000182742	HOXB4	Exon1	Exon1	Exon1
chr17	49631880	49632144	ENSG00000121067	SPOP	Intron2	Intron2	Intron2
chr17	50166774	50167102	ENSG00000108823	SGCA	Intron1	Intron1	Intron1
chr17	50743963	50744227	ENSG00000108848	LUC7L3	Intron6	Intron6	Intron6
chr17	51025913	51026177	ENSG00000008294	SPAG9	Intron6	Intron6	Intron6
chr17	52403636	52403900	ENSG00000263317		Intron1	Intron1	Intron1
chr17	53362639	53362903	ENSG00000285939		LastIntron	LastIntron	LastIntron
chr17	53394412	53394676	ENSG00000285939		LastIntron	LastIntron	LastIntron
chr17	54904445	54904709	ENSG00000141198	TOM1L1	Intron2	Intron2	Intron2
chr17	55303200	55303465	ENSG00000108924	HLF	Intron2	Intron2	Intron2
chr17	55408262	55408526	ENSG00000108960	MMD	Intron3	Intron3	Intron3
chr17	56819442	56819706	ENSG00000214226	C17orf67	Intron4	Intron4	Intron4
chr17	58805762	58806026	ENSG00000175175	PPM1E	Intron1	Intron1	Intron1
chr17	60300611	60301027	ENSG00000170832	USP32	Intron3	Intron3	Intron3
chr17	60625760	60626024	ENSG00000170836	PPM1D	Intron2	Intron2	Intron2
chr17	60645235	60645499	ENSG00000170836	PPM1D	Intron3	Intron3	Intron3
chr17	62241008	62241272	ENSG00000266365		Intron3	Intron3	Intron3
chr17	62599109	62599373	ENSG00000146872	TLK2	Intron18	Intron18	Intron18
chr17	66453870	66454134	ENSG00000154229	PRKCA	Intron2	Intron2	Intron2
chr17	66798474	66799600	ENSG00000154229	PRKCA	LastIntron	LastIntron	LastIntron
chr17	68706932	68707196	ENSG00000283376		Intron2	Intron2	Intron2
chr17	70132078	70132342	ENSG00000153822	KCNJ16	UTR5	UTR5	LastExon
chr17	72893051	72893315	ENSG00000133195	SLC39A11	Intron5	Intron5	Intron5
chr17	73500467	73500731	ENSG00000069188	SDK2	Intron2	Intron2	Intron2
chr17	73570816	73571080	ENSG00000069188	SDK2	Intron1	Intron1	Intron1
chr17	74343487	74343751	ENSG00000196169	KIF19	Intron5	Intron5	Intron5
chr17	75382198	75382462	ENSG00000177885	GRB2	Intron2	Intron2	Intron2
chr17	75796620	75796884	ENSG00000132478	UNK	Intron1	Intron1	Intron1
chr17	76074958	76075222	ENSG00000182687	GALR2	Exon1	Exon1	Exon1
chr17	76578018	76578282	ENSG00000070731	ST6GALNAC2	Intron2	Intron2	Intron2
chr17	78477965	78478229	ENSG00000187775	DNAH17	Intron51	Intron51	Intron51
chr17	78833548	78833812	ENSG00000055483	USP36	Intron4	Intron4	Intron4
chr17	78896407	78896671	ENSG00000178404	CEP295NL	LastIntron	LastIntron	LastIntron
chr17	78896407	78896671	ENSG00000035862	TIMP2	Intron1	Intron1	Intron1
chr17	80313442	80313824	ENSG00000173821	RNF213	Intron15	Intron15	Intron15
chr17	80786782	80787046	ENSG00000141564	RPTOR	Intron6	Intron6	Intron6
chr17	80999708	80999972	ENSG00000263218		Exon1	Exon1	LastIntron
chr17	80999708	80999972	ENSG00000176108	CHMP6	UTR3	UTR3	UTR3
chr17	81425130	81426291	ENSG00000266074	BAHCC1	Intron2	Intron2	Intron2
chr17	81531605	81531943	ENSG00000186765	FSCN2	Intron1	Intron1	Intron1
chr17	82006289	82006553	ENSG00000169696	ASPSCR1	Exon1	Exon1	Exon1
chr17	82601853	82602117	ENSG00000141568	FOXK2	UTR3	UTR3	UTR3
chr18	332873	333137	ENSG00000158270	COLEC12	Exon7	Intron7	Intron7
chr18	398317	398581	ENSG00000158270	COLEC12	Intron2	Intron2	Intron2
chr18	490825	491089	ENSG00000158270	COLEC12	Intron1	Intron1	Intron1
chr18	515117	515381	ENSG00000264265		Intergenic	Exon1	Exon1
chr18	1009212	1009476	ENSG00000263551		Intron1	Intron1	Intron1
chr18	1106549	1106813	ENSG00000263551		Intron1	Intron1	Intron1
chr18	1149191	1149455	ENSG00000263551		Intron2	Intron2	Intron2
chr18	1749849	1750115	ENSG00000266450		LastIntron	LastIntron	LastIntron
chr18	2357961	2358225	ENSG00000263745		Intron1	Intron1	Intron1
chr18	3155960	3156224	ENSG00000101605	MYOM1	Intron10	Intron10	Intron10
chr18	3740677	3741119	ENSG00000170579	DLGAP1	Intron6	Intron6	Intron6
chr18	3746317	3746581	ENSG00000170579	DLGAP1	Intron5	Intron5	Intron5
chr18	5958057	5958321	ENSG00000265487		LastIntron	LastIntron	LastIntron
chr18	7777358	7777622	ENSG00000173482	PTPRM	Intron2	Intron2	Intron2
chr18	7894831	7895095	ENSG00000173482	PTPRM	Intron3	Intron3	Intron3
chr18	10793992	10794256	ENSG00000154864	PIEZO2	Intron13	Intron13	Intron13
chr18	12985503	12985767	ENSG00000266969		LastIntron	LastIntron	LastIntron
chr18	12985503	12985767	ENSG00000085415	SEH1L	LastExon	LastExon	LastExon
chr18	13675216	13675480	ENSG00000177150	FAM210A	Intron3	Intron3	Intron3
chr18	22933850	22934114	ENSG00000101773	RBBP8	UTR5	UTR5	Intron1
chr18	23202112	23202376	ENSG00000134508	CABLES1	Intron3	Intron3	Intron3
chr18	24647032	24647296	ENSG00000265485		Intron1	Intron1	Intron1
chr18	27182527	27182792	ENSG00000154080	CHST9	Intron1	Intron1	Intron1
chr18	34736198	34736462	ENSG00000134769	DTNA	Intron2	Intron2	Intron2
chr18	36002198	36002462	ENSG00000141425	RPRD1A	LastIntron	LastIntron	LastIntron
chr18	36404171	36404435	ENSG00000134775	FHOD3	Intron3	Intron3	Intron3
chr18	36614598	36614875	ENSG00000134775	FHOD3	Intron9	Intron9	Intron9
chr18	37440980	37441244	ENSG00000101489	CELF4	Intron2	Intron2	Intron2
chr18	37741759	37742023	ENSG00000285940		Intron4	Intron4	Intron4
chr18	38656446	38656710	ENSG00000268566		LastIntron	LastIntron	LastIntron
chr18	39338434	39338698	ENSG00000267374		LastIntron	LastIntron	LastIntron
chr18	42874315	42874579	ENSG00000152214	RIT2	LastIntron	LastIntron	LastIntron
chr18	42902704	42902968	ENSG00000152214	RIT2	LastIntron	LastIntron	LastIntron
chr18	44406270	44406534	ENSG00000267337		Intron2	Intron2	Intron2
chr18	45525171	45525435	ENSG00000267354		Intron2	Intron2	Intron2
chr18	45525171	45525435	ENSG00000266988		LastIntron	LastIntron	LastIntron
chr18	46227300	46227564	ENSG00000152242	C18orf25	Intron2	Intron2	Intron2
chr18	47143719	47143983	ENSG00000267228	AC012254.2	Intron1	Intron1	Intron1
chr18	47918267	47918531	ENSG00000175387	SMAD2	Intron1	Intron1	Intron1
chr18	48162911	48163175	ENSG00000184828	ZBTB7C	Intron1	Intron1	Intron1
chr18	49110721	49110985	ENSG00000141627	DYM	Intron15	Intron15	Intron15
chr18	49229336	49229600	ENSG00000141627	DYM	Intron13	Intron13	Intron13
chr18	49379937	49380201	ENSG00000141627	DYM	Intron3	Intron3	Intron3
chr18	50170561	50170825	ENSG00000167306	MYO5B	Intron1	Intron1	Intron1
chr18	52351568	52351832	ENSG00000187323	DCC	Intron1	Intron1	Intron1
chr18	52594775	52595039	ENSG00000187323	DCC	Intron1	Intron1	Intron1
chr18	55380906	55381170	ENSG00000196628	TCF4	Intron6	Intron6	Intron6
chr18	55407298	55407562	ENSG00000196628	TCF4	Intron5	Intron5	Intron5
chr18	55982162	55982426	ENSG00000267327		Intron1	Intron1	Intron1
chr18	57024517	57024781	ENSG00000091157	WDR7	LastIntron	LastIntron	LastIntron
chr18	57642703	57642967	ENSG00000267787		Intron2	Intron2	Intron2
chr18	57642703	57642967	ENSG00000267040		LastIntron	LastIntron	LastIntron
chr18	57751549	57751813	ENSG00000081923	ATP8B1	Intron1	Intron1	Intron1
chr18	58502959	58503223	ENSG00000198796	ALPK2	Intron11	Intron11	Intron11
chr18	58868781	58869045	ENSG00000074657	ZNF532	Intron3	Intron3	Intron3
chr18	59153172	59153436	ENSG00000166562	SEC11C	LastIntron	LastIntron	LastIntron
chr18	60731553	60731817	ENSG00000267098		Intron4	Intron4	Intron4
chr18	61442576	61442840	ENSG00000101542	CDH20	Intron1	Intron1	Intron1
chr18	62442846	62443110	ENSG00000266920		LastExon	LastExon	LastExon
chr18	62542836	62543100	ENSG00000141664	ZCCHC2	Intron3	Intron3	Intron3
chr18	62866818	62867082	ENSG00000081913	PHLPP1	Intron4	Intron4	Intron4
chr18	63218535	63218878	ENSG00000171791	BCL2	LastIntron	LastIntron	LastIntron
chr18	63232542	63232806	ENSG00000171791	BCL2	LastIntron	LastIntron	LastIntron
chr18	64094856	64095120	ENSG00000179676		LastIntron	LastIntron	LastIntron
chr18	64133658	64133922	ENSG00000267134		Intron2	Intron2	Intron2
chr18	64133658	64133922	ENSG00000179676		Intron1	Intron1	Intron1
chr18	65763601	65763865	ENSG00000081138	CDH7	Intron2	Intron2	Intron2
chr18	68707232	68707496	ENSG00000166479	TMX3	Intron4	Intron4	Intron4
chr18	74335811	74336075	ENSG00000206043	C18orf63	Intron7	Intron7	Intron7
chr18	76362865	76363129	ENSG00000101493	ZNF516	LastIntron	LastIntron	LastIntron
chr18	77252906	77253170	ENSG00000166573	GALR1	Intron1	Intron1	Intron1
chr18	77558310	77558574	ENSG00000264015		LastIntron	LastIntron	LastIntron
chr18	79708541	79708805	ENSG00000060069	CTDP1	Intron5	Intron5	Intron5
chr19	813369	813633	ENSG00000263414		Intergenic	Intergenic	LastExon
chr19	813369	813633	ENSG00000129951	PLPPR3	LastExon	LastExon	LastExon
chr19	1152928	1153192	ENSG00000064932	SBNO2	Intron2	Intron2	Intron2
chr19	2098807	2099071	ENSG00000099840	IZUMO4	LastExon	LastExon	LastExon
chr19	2200858	2201140	ENSG00000104885	DOT1L	Intron8	Intron8	Intron8
chr19	2348655	2348919	ENSG00000005206	SPPL2B	Intron13	Intron13	Intron13
chr19	3359100	3359364	ENSG00000141905	NFIC	Intron1	Intron1	Intron1
chr19	3677856	3678120	ENSG00000186111	PIP5K1C	Intron1	Intron1	Intron1
chr19	3958893	3959316	ENSG00000167657	DAPK3	LastExon	UTR3	UTR3
chr19	5078545	5078809	ENSG00000127663	KDM4B	Intron8	Intron8	Intron8
chr19	5742149	5742450	ENSG00000174898	CATSPERD	Intron7	Intron7	Intron7
chr19	6710197	6710461	ENSG00000125730	C3	Intron13	Intron13	Intron13
chr19	7450635	7450899	ENSG00000104880	ARHGEF18	Intron5	Intron5	Intron5
chr19	7450635	7450899	ENSG00000268861	AC008878.3	Intron7	Intron7	Intron7
chr19	8494577	8494841	ENSG00000133246	PRAM1	Intron4	Intron4	Intron4
chr19	8906824	8907088	ENSG00000181143	MUC16	Intron25	Intron25	Exon26
chr19	9340192	9340456	ENSG00000188321	ZNF559	Intron4	Intron4	Intron4
chr19	9340192	9340456	ENSG00000270011	ZNF559-ZNF177	Intron2	Intron2	Intron2
chr19	12689798	12690062	ENSG00000132004	FBXW9	Exon6	Intron6	Exon7
chr19	13474841	13475108	ENSG00000141837	CACNA1A	Intron1	Intron1	Intron1
chr19	14629994	14630258	ENSG00000131355	ADGRE3	Intron12	Exon13	Intron13
chr19	15162767	15163071	ENSG00000074181	NOTCH3	Intron31	Intron31	Intron31
chr19	15884886	15885150	ENSG00000186115	CYP4F2	Intron9	Intron9	Intron9
chr19	16085511	16085775	ENSG00000167460	TPM4	Intron2	Intron2	Intron2
chr19	17365534	17365798	ENSG00000130300	PLVAP	Exon3	Exon3	Exon3
chr19	17369252	17369516	ENSG00000130300	PLVAP	Intron1	Intron1	Intron1
chr19	18441972	18442429	ENSG00000268199		LastIntron	LastIntron	LastIntron
chr19	21327112	21327376	ENSG00000182141	ZNF708	Intron1	Intron1	Intron1
chr19	21440221	21440485	ENSG00000269237	AC010615.4	Intron2	Intron2	Intron2
chr19	22404891	22405155	ENSG00000197360	ZNF98	Intron1	Intron1	Intron1
chr19	28644662	28644926	ENSG00000267537		LastIntron	LastIntron	LastIntron
chr19	28644662	28644926	ENSG00000283403		Intron5	Intron5	Intron5
chr19	31125766	31126030	ENSG00000284430		Exon3	Exon3	Exon3
chr19	32598076	32598415	ENSG00000105186	ANKRD27	LastIntron	UTR3	UTR3
chr19	33117366	33117630	ENSG00000076650	GPATCH1	Intron15	Intron15	Intron15
chr19	33301091	33301355	ENSG00000267727		Intergenic	Intergenic	Exon1
chr19	33301091	33301355	ENSG00000245848	CEBPA	LastExon	UTR3	UTR3
chr19	33301091	33301355	ENSG00000267580		LastExon	Intergenic	Intergenic
chr19	36804697	36804961	ENSG00000267254		Intron2	Intron2	Intron2
chr19	37362491	37362796	ENSG00000181666	HKR1	UTR5	UTR5	LastExon
chr19	38191811	38192075	ENSG00000105738	SIPA1L3	Intron16	Intron16	Intron16
chr19	38707530	38707794	ENSG00000130402	ACTN4	Intron5	Intron5	Intron5
chr19	39486088	39486598	ENSG00000105197	TIMM50	Exon1	Intron1	Intron2
chr19	45236951	45237215	ENSG00000283632	EXOC3L2	Intron2	Intron2	Intron2
chr19	45468222	45468581	ENSG00000125740	FOSB	UTR5	UTR5	UTR5
chr19	45472930	45473204	ENSG00000125740	FOSB	LastExon	LastExon	UTR3
chr19	46001585	46001849	ENSG00000104983	CCDC61	Intron1	Intron1	Intron1
chr19	47472015	47472279	ENSG00000118160	SLC8A2	Intergenic	UTR5	UTR5
chr19	48153433	48154084	ENSG00000105486	LIG1	Intron5	Intron6	Intron6
chr19	48669179	48669552	ENSG00000142233	NTN5	Intron2	Intron2	Intron2
chr19	48669179	48669552	ENSG00000232871		Intron3	Intron3	Intron3
chr19	49168244	49168508	ENSG00000130529	TRPM4	Intron4	Exon5	Intron5
chr19	49461059	49461448	ENSG00000161618	ALDH16A1	Intron5	Intron5	Intron5
chr19	50797720	50797984	ENSG00000167747	C19orf48	LastExon	LastExon	LastExon
chr19	50980039	50980410	ENSG00000169035	KLK7	Exon3	Intron3	Intron3
chr19	50980039	50980410	ENSG00000267879		Intron2	Intron2	Intron2
chr19	54820732	54820996	ENSG00000167633	KIR3DL1	Intron4	Intron4	Intron4
chr19	54855530	54855794	ENSG00000240403	KIR3DL2	Intron4	Exon5	Exon5
chr19	55986245	55986509	ENSG00000179709	NLRP8	LastIntron	LastIntron	LastIntron
chr19	57933720	57933984	ENSG00000196724	ZNF418	Intron1	Exon2	Intron2
chr19	58225408	58225672	ENSG00000268866		LastExon	Intergenic	Intergenic
chr2	1105954	1106218	ENSG00000172554	SNTG2	Intron4	Intron4	Intron4
chr2	1394498	1394762	ENSG00000231482		LastIntron	LastIntron	LastIntron
chr2	1527454	1527746	ENSG00000115705	TPO	LastIntron	LastIntron	LastIntron
chr2	1527454	1527746	ENSG00000231482		Intron1	Intron1	Intron1
chr2	1595646	1595910	ENSG00000228613		LastIntron	LastIntron	LastIntron
chr2	1603912	1604176	ENSG00000228613		LastIntron	LastIntron	LastIntron
chr2	1914832	1915096	ENSG00000186487	MYT1L	Intron11	Intron11	Intron11
chr2	3305227	3305491	ENSG00000032389	EIPR1	Intron3	Intron3	Intron3
chr2	6275992	6276256	ENSG00000234275		LastIntron	LastIntron	LastIntron
chr2	6635537	6635802	ENSG00000236172		Intron4	Intron4	Intron5
chr2	8935892	8936402	ENSG00000143797	MBOAT2	Intron3	Intron3	Intron3
chr2	9250260	9250524	ENSG00000151693	ASAP2	Intron1	Intron1	Intron1
chr2	9317221	9317485	ENSG00000151693	ASAP2	Intron3	Intron3	Intron3
chr2	10399171	10399752	ENSG00000115756	HPCAL1	Intron3	Intron3	Intron3
chr2	10597811	10598075	ENSG00000234818		LastIntron	LastIntron	LastIntron
chr2	10597811	10598075	ENSG00000115761	NOL10	Intron16	Intron16	Intron16
chr2	11640393	11640775	ENSG00000196208	GREB1	LastExon	LastExon	UTR3
chr2	12172319	12172827	ENSG00000224184		Intron3	Intron3	Intron3
chr2	13542015	13542345	ENSG00000229370		LastIntron	LastIntron	LastIntron
chr2	14387719	14387983	ENSG00000230448		Intron1	Intron1	Intron1
chr2	15565534	15565798	ENSG00000234022		Intron2	Intron2	Intron2
chr2	15620207	15620471	ENSG00000079785	DDX1	Intron17	Exon18	Intron18
chr2	16613415	16613679	ENSG00000197872	FAM49A	Intron2	Intron2	Intron2
chr2	20808657	20808924	ENSG00000118961	LDAH	Intron1	Intron1	Intron1
chr2	23996600	23997103	ENSG00000243847		Intergenic	LastExon	Intergenic
chr2	23996600	23997103	ENSG00000173960	UBXN2A	LastIntron	LastIntron	LastIntron
chr2	24625442	24625706	ENSG00000084676	NCOA1	Intron4	Intron4	Intron4
chr2	26723457	26723721	ENSG00000171303	KCNK3	LastIntron	LastIntron	LastIntron
chr2	26883494	26883758	ENSG00000157851	DPYSL5	Intron1	Intron1	Intron1
chr2	27585348	27585612	ENSG00000259080		Intron1	Intron1	Intron1
chr2	27585348	27585612	ENSG00000243943	ZNF512	Intron3	Intron3	Intron3
chr2	28835618	28835882	ENSG00000163806	SPDYA	LastIntron	LastIntron	LastIntron
chr2	29123360	29123624	ENSG00000115295	CLIP4	Intron2	Intron2	Intron2
chr2	29482837	29483101	ENSG00000171094	ALK	Intron4	Intron4	Intron4
chr2	32866789	32867053	ENSG00000230876		Intron2	Intron2	Intron2
chr2	34174050	34174314	ENSG00000285754		Intron2	Intron2	Intron2
chr2	34952349	34952629	ENSG00000226994		Intron2	Intron2	Intron2
chr2	38325481	38325745	ENSG00000119787	ATL2	Intron2	Intron2	Intron2
chr2	38986021	38986285	ENSG00000115904	SOS1	LastExon	LastExon	LastExon
chr2	39065242	39065506	ENSG00000115904	SOS1	Intron3	Intron3	Intron3
chr2	39502797	39503061	ENSG00000231312		Intron3	Intron3	Intron3
chr2	39571144	39571408	ENSG00000231312		LastIntron	LastIntron	LastIntron
chr2	39665998	39666453	ENSG00000152154	TMEM178A	Exon1	Exon1	Intron1
chr2	40423125	40423389	ENSG00000183023	SLC8A1	Intron2	Intron2	Intron2
chr2	43223987	43224338	ENSG00000152518	ZFP36L2	LastExon	UTR3	UTR3
chr2	43941865	43942129	ENSG00000138095	LRPPRC	Intron23	Intron23	Intron23
chr2	44244682	44245192	ENSG00000285542	AC013717.1	Intron5	Intron5	Intron5
chr2	44253228	44253492	ENSG00000285542	AC013717.1	Intron5	Intron5	Intron5
chr2	44677468	44677732	ENSG00000143919	CAMKMT	Intron3	Intron3	Intron3
chr2	46851769	46852033	ENSG00000226548		LastExon	Intergenic	Intergenic
chr2	46851769	46852033	ENSG00000239332		Intron1	Intron1	Intron1
chr2	47157634	47157898	ENSG00000273269	AC073283.3	Intron2	Intron2	Intron2
chr2	48669642	48669906	ENSG00000279956	AC073082.1	Intron9	Intron9	Intron9
chr2	48669642	48669906	ENSG00000242441	GTF2A1L	Intron6	Exon7	Exon7
chr2	48669642	48669906	ENSG00000068781	STON1-GTF2A1L	Intron8	Exon9	Exon9
chr2	51214460	51214724	ENSG00000231918		Intron2	Intron2	Intron2
chr2	51282763	51283027	ENSG00000231918		Intron2	Intron2	Intron2
chr2	51925928	51926192	ENSG00000231918		Intron7	Intron7	Intron7
chr2	52038619	52038883	ENSG00000231918		Intron7	Intron7	Intron7
chr2	52240446	52240710	ENSG00000231918		Intron7	Intron7	Intron7
chr2	53735248	53735512	ENSG00000270898	GPR75-ASB3	Intron3	Intron3	Intron3
chr2	53735248	53735512	ENSG00000115239	ASB3	Intron2	Intron2	Intron2
chr2	53888177	53888441	ENSG00000068878	PSME4	Intron38	Intron38	Intron38
chr2	53918869	53919133	ENSG00000068878	PSME4	Intron20	Intron20	Intron20
chr2	56049150	56049414	ENSG00000272180		Intron1	Intron1	Intron1
chr2	58035527	58035791	ENSG00000028116	VRK2	Intron6	Intron6	Intron6
chr2	58651759	58652023	ENSG00000233723		Intron2	Intron2	Intron2
chr2	59101631	59101895	ENSG00000285673		Intron5	Intron5	Intron5
chr2	59437895	59438159	ENSG00000231815		Intron2	Exon3	Intron3
chr2	60015773	60016177	ENSG00000271955		Intron1	Intron1	Intron1
chr2	61841302	61841566	ENSG00000170264	FAM161A	Intron2	Intron2	Intron2
chr2	65093498	65093762	ENSG00000138069	RAB1A	Intron3	Intron3	Intron3
chr2	66428862	66429126	ENSG00000226819		LastIntron	LastIntron	LastIntron
chr2	67117221	67117485	ENSG00000235885		Intron1	Intron1	Intron1
chr2	67133683	67133947	ENSG00000236780		Intron6	Intron6	Intron6
chr2	67133683	67133947	ENSG00000235885		Intron1	Intron1	Intron1
chr2	69817031	69817295	ENSG00000196975	ANXA4	Exon1	Exon1	Exon1
chr2	71535846	71536110	ENSG00000135636	DYSF	Intron15	Intron15	Intron15
chr2	71587691	71587955	ENSG00000135636	DYSF	Intron30	Intron30	Intron30
chr2	71618191	71618779	ENSG00000135636	DYSF	Intron40	Intron40	Intron40
chr2	72989745	72990009	ENSG00000144040	SFXN5	Intron9	Intron9	Intron9
chr2	73385718	73385982	ENSG00000116127	ALMS1	Intergenic	UTR5	Exon1
chr2	79263344	79263854	ENSG00000066032	CTNNA2	Intron2	Intron2	Intron2
chr2	79898190	79898454	ENSG00000066032	CTNNA2	Intron10	Intron10	Intron10
chr2	80126686	80126950	ENSG00000066032	CTNNA2	Intron11	Intron11	Intron11
chr2	80263673	80263937	ENSG00000066032	CTNNA2	Intron11	Intron11	Intron11
chr2	80416131	80416395	ENSG00000066032	CTNNA2	Intron12	Intron12	Intron12
chr2	84541488	84541752	ENSG00000115423	DNAH6	Intron4	Intron4	Intron4
chr2	86273144	86273410	ENSG00000068615	REEP1	Intron2	Intron2	Intron2
chr2	86285914	86286178	ENSG00000068615	REEP1	Intron1	Intron1	Intron1
chr2	88528733	88529243	ENSG00000172073	TEX37	LastIntron	LastIntron	LastExon
chr2	88695929	88696218	ENSG00000153574	RPIA	Intron1	Intron1	Intron1
chr2	89580330	89580596	ENSG00000283196		LastIntron	LastIntron	LastIntron
chr2	99629307	99629571	ENSG00000144218	AFF3	Intron11	Intron11	Intron11
chr2	100003229	100003493	ENSG00000144218	AFF3	Intron5	Intron5	Intron5
chr2	100299670	100299934	ENSG00000170500	LONRF2	Intron4	Exon5	Intron5
chr2	101067150	101067414	ENSG00000204634	TBC1D8	Intron2	Intron2	Intron2
chr2	102378698	102378962	ENSG00000115604	IL18R1	Intron6	Intron6	Intron6
chr2	104917233	104917497	ENSG00000269707		LastIntron	LastIntron	LastIntron
chr2	107308964	107309228	ENSG00000229457		Intron1	Intron1	Intron1
chr2	109581838	109582106	ENSG00000186522	2019-09-10	Intron4	Intron4	Intron4
chr2	109615637	109615940	ENSG00000198142	SOWAHC	LastExon	LastExon	LastExon
chr2	112780762	112781030	ENSG00000115008	IL1A	Intron4	Intron4	Intron4
chr2	112982949	112983213	ENSG00000136688	IL36G	LastIntron	LastIntron	LastIntron
chr2	115115556	115115820	ENSG00000175497	DPP10	Intron1	Intron1	Intron1
chr2	115382979	115383243	ENSG00000175497	DPP10	Intron3	Intron3	Intron3
chr2	115438945	115439209	ENSG00000175497	DPP10	Intron3	Intron3	Intron3
chr2	119647055	119647319	ENSG00000163075	CFAP221	Intron9	Intron9	Intron9
chr2	120904877	120905141	ENSG00000074047	GLI2	Intron2	Intron2	Intron2
chr2	120992391	120992655	ENSG00000074047	GLI2	UTR3	UTR3	Intergenic
chr2	124028308	124028572	ENSG00000155052	CNTNAP5	Intron1	Intron1	Intron1
chr2	124441841	124442105	ENSG00000155052	CNTNAP5	Intron5	Intron5	Intron5
chr2	124517054	124517318	ENSG00000155052	CNTNAP5	Intron8	Intron8	Intron8
chr2	127395608	127395874	ENSG00000236682		LastIntron	LastIntron	LastIntron
chr2	127709703	127709967	ENSG00000136709	WDR33	Intron18	Exon19	Exon19
chr2	127880658	127880922	ENSG00000144233	AMMECR1L	Intron2	Intron2	Intron2
chr2	128144280	128144544	ENSG00000136731	UGGT1	Intron17	Intron17	Intron17
chr2	128267972	128268287	ENSG00000136720	HS6ST1	LastExon	UTR3	UTR3
chr2	129255355	129255619	ENSG00000204460		Intron1	Intron1	Intron1
chr2	132589545	132589809	ENSG00000183840	GPR39	LastIntron	LastIntron	LastIntron
chr2	135502743	135503249	ENSG00000121988	ZRANB3	Intron2	Intron2	Intron2
chr2	137110111	137110375	ENSG00000144229	THSD7B	Intron4	Intron4	Intron4
chr2	137473191	137473455	ENSG00000144229	THSD7B	Intron15	Intron15	Intron15
chr2	138452447	138452711	ENSG00000228043		Intron2	Intron2	Intron2
chr2	138476151	138476415	ENSG00000228043		Intron2	Intron2	Intron2
chr2	141084500	141084764	ENSG00000168702	LRP1B	Intron7	Intron7	Intron7
chr2	141250709	141250973	ENSG00000168702	LRP1B	Intron4	Intron4	Intron4
chr2	143101023	143101287	ENSG00000231766		LastExon	LastExon	LastExon
chr2	143101023	143101287	ENSG00000075884	ARHGAP15	Intron2	Intron2	Intron2
chr2	144033830	144034340	ENSG00000121964	GTDC1	Intron5	Intron5	Intron5
chr2	144421350	144421614	ENSG00000169554	ZEB2	Intron4	Intron4	Intron4
chr2	145036370	145036634	ENSG00000226674		Intron2	Intron2	Intron2
chr2	147911978	147912242	ENSG00000121989	ACVR2A	Intron4	Intron4	Intron4
chr2	148177855	148178119	ENSG00000204406	MBD5	Intron2	Intron2	Intron2
chr2	148934403	148934766	ENSG00000168280	KIF5C	Intron3	Intron3	Intron3
chr2	149400813	149401323	ENSG00000187123	LYPD6	Intron1	Intron1	Intron1
chr2	149698266	149698530	ENSG00000231969		Intron1	Intron1	Intron1
chr2	149705825	149706089	ENSG00000231969		Intron1	Intron1	Intron1
chr2	150469710	150469974	ENSG00000115963	RND3	UTR3	UTR3	UTR3
chr2	150564411	150564675	ENSG00000236049		Intron4	Intron4	Intron4
chr2	151530310	151530574	ENSG00000183091	NEB	Intron146	Intron146	Intron146
chr2	152128945	152129209	ENSG00000115145	STAM2	Intron11	Intron11	Intron11
chr2	154105718	154105982	ENSG00000144278	GALNT13	Intron3	Intron3	Intron3
chr2	154174325	154174589	ENSG00000144278	GALNT13	Intron4	Intron4	Intron4
chr2	158312538	158312802	ENSG00000153237	CCDC148	Intron8	Intron8	Intron8
chr2	158572506	158572770	ENSG00000144283	PKP4	Intron2	Intron2	Intron2
chr2	159365602	159365866	ENSG00000123636	BAZ2B	Intron27	Intron27	Intron27
chr2	159531712	159531976	ENSG00000123636	BAZ2B	Intron2	Intron2	Intron2
chr2	159551411	159551730	ENSG00000123636	BAZ2B	Intron2	Intron2	Intron2
chr2	160003412	160003676	ENSG00000153246	PLA2R1	Intron11	Intron11	Intron11
chr2	160195147	160195411	ENSG00000285155		Exon5	Intron5	Intron5
chr2	160195147	160195411	ENSG00000115221	ITGB6	Exon4	Intron4	Intron4
chr2	160236841	160237105	ENSG00000285155		Intron1	Intron1	Intron1
chr2	161246280	161246790	ENSG00000235724		LastIntron	LastExon	LastExon
chr2	161246280	161246790	ENSG00000227403		LastIntron	LastIntron	LastIntron
chr2	164049945	164050209	ENSG00000237844		Intron2	Intron2	Intron2
chr2	164221876	164222140	ENSG00000237844		Intron2	Intron2	Intron2
chr2	164296122	164296386	ENSG00000237844		Intron1	Intron1	Intron1
chr2	165024687	165024952	ENSG00000236283		Intron6	Intron6	Intron6
chr2	165183948	165184212	ENSG00000153253	SCN3A	Intron2	Intron2	Intron2
chr2	167313873	167314137	ENSG00000228222		Intron1	Intron1	Intron1
chr2	168192311	168192821	ENSG00000198648	STK39	Intron1	Intron1	Intron1
chr2	169079956	169080220	ENSG00000073737	DHRS9	Intron4	Intron4	Intron4
chr2	169619751	169620015	ENSG00000138398	PPIG	Intron9	Intron9	Intron9
chr2	169838405	169838692	ENSG00000144357	UBR3	Intron1	Intron1	Intron1
chr2	169986405	169986669	ENSG00000144357	UBR3	Intron24	Intron24	Exon25
chr2	170228679	170228943	ENSG00000071909	MYO3B	Intron6	Intron6	Intron6
chr2	170749224	170749488	ENSG00000234350		Intron1	Intron1	Intron1
chr2	171691815	171692079	ENSG00000077380	DYNC1I2	Intron2	Intron2	Intron2
chr2	174142757	174143021	ENSG00000138430	OLA1	Intron4	Intron4	Intron4
chr2	175108163	175108427	ENSG00000115966	ATF2	Intron10	Intron10	Intron10
chr2	175402890	175403154	ENSG00000229066		LastIntron	LastIntron	LastIntron
chr2	177240158	177240422	ENSG00000116044	NFE2L2	Intron1	Intron1	Intron1
chr2	178076023	178076287	ENSG00000284741	PDE11A	Intron2	Intron2	Intron2
chr2	179685448	179685712	ENSG00000144331	ZNF385B	Intron3	Intron3	Intron3
chr2	180576423	180576687	ENSG00000225258		LastIntron	LastIntron	LastIntron
chr2	180631508	180631772	ENSG00000225258		Intron1	Intron1	Intron1
chr2	181018350	181018614	ENSG00000170035	UBE2E3	Intron3	Intron3	Intron3
chr2	181616711	181616975	ENSG00000188452	CERKL	Intron1	Intron1	Intron1
chr2	181620542	181620806	ENSG00000188452	CERKL	Intron1	Intron1	Intron1
chr2	182946543	182947051	ENSG00000061676	NCKAP1	Intron23	Intron23	Intron23
chr2	183125984	183126248	ENSG00000163002	NUP35	Intron1	Intron1	Intron1
chr2	189157805	189158069	ENSG00000204262	COL5A2	Intron1	Intron1	Intron1
chr2	189465151	189465415	ENSG00000115368	WDR75	UTR3	Intron12	Intron12
chr2	192015514	192015778	ENSG00000233766		Intron1	Intron1	Intron1
chr2	195850176	195850440	ENSG00000118997	DNAH7	Intron46	Intron46	Intron46
chr2	196163923	196164433	ENSG00000081320	STK17B	Intron1	Intron1	Intron1
chr2	196516473	196516737	ENSG00000138411	HECW2	Intron1	Intron1	Intron1
chr2	196568119	196568383	ENSG00000138411	HECW2	Intron1	Intron1	Intron1
chr2	197225801	197226065	ENSG00000065413	ANKRD44	Intron1	Intron1	Intron1
chr2	197523864	197524128	ENSG00000115540	MOB4	Intron2	Intron2	Intron2
chr2	197523864	197524128	ENSG00000270757	HSPE1-MOB4	Intron3	Intron3	Intron3
chr2	197827455	197827719	ENSG00000115896	PLCL1	Intron1	Intron1	Intron1
chr2	198986786	198987050	ENSG00000231557		LastIntron	LastIntron	LastIntron
chr2	201504958	201505222	ENSG00000155754	C2CD6	Intron13	Intron13	Intron13
chr2	201592817	201593081	ENSG00000155754	C2CD6	Intron4	Intron4	Intron4
chr2	201644988	201645252	ENSG00000082126	MPP4	LastExon	UTR3	UTR3
chr2	201661218	201661728	ENSG00000082126	MPP4	Intron14	Intron14	Intron14
chr2	202828334	202828598	ENSG00000163596	ICA1L	Intron2	Intron2	Intron2
chr2	202958292	202958556	ENSG00000138380	CARF	Intron7	Intron7	Intron7
chr2	203456914	203457178	ENSG00000173166	RAPH1	Intron8	Intron8	Intron8
chr2	205005518	205005782	ENSG00000116117	PARD3B	Intron3	Intron3	Intron3
chr2	207996558	207996822	ENSG00000178385	PLEKHM3	Intron2	Intron2	Intron2
chr2	209586538	209586802	ENSG00000078018	MAP2	Intron2	Intron2	Intron2
chr2	210664453	210664717	ENSG00000021826	CPS1	Intron33	Intron33	Intron33
chr2	211423840	211424104	ENSG00000178568	ERBB4	Intron23	Intron23	Intron23
chr2	211754255	211754519	ENSG00000178568	ERBB4	Intron4	Intron4	Intron4
chr2	212446014	212446521	ENSG00000178568	ERBB4	Intron1	Intron1	Intron1
chr2	214825786	214826050	ENSG00000229267		Intron1	Intron1	Intron1
chr2	215640917	215641181	ENSG00000235770		Intron5	Intron5	Intron5
chr2	215640917	215641181	ENSG00000237525		Intron2	Intron2	Intron2
chr2	215658399	215658663	ENSG00000235770		Intron5	Intron5	Intron5
chr2	215658399	215658663	ENSG00000237525		Intron2	Intron2	Intron2
chr2	217805482	217805976	ENSG00000079308	TNS1	LastIntron	LastIntron	LastIntron
chr2	218625965	218626270	ENSG00000115556	PLCD4	Intron1	Intron1	Intron1
chr2	220271099	220271363	ENSG00000239498		Intron1	Intron1	Intron1
chr2	222454562	222454826	ENSG00000163082	SGPP2	Intron1	Intron1	Intron1
chr2	222914686	222914950	ENSG00000123983	ACSL3	Intron4	Intron4	Intron4
chr2	223503058	223503322	ENSG00000231189		LastIntron	LastIntron	LastIntron
chr2	227295119	227295383	ENSG00000236432		Intron2	Intron2	Intron2
chr2	227295119	227295383	ENSG00000169031	COL4A3	Intron40	Intron40	Intron41
chr2	229126638	229126903	ENSG00000153823	PID1	LastIntron	LastIntron	LastIntron
chr2	229165332	229165596	ENSG00000153823	PID1	Intron2	Intron2	Intron2
chr2	229713104	229713368	ENSG00000187957	DNER	Intron1	Intron1	Intron1
chr2	232001440	232001732	ENSG00000227033		LastIntron	LastIntron	LastIntron
chr2	232704050	232704314	ENSG00000204120	GIGYF2	Intron2	Intron2	Intron2
chr2	232766973	232767237	ENSG00000115474	KCNJ13	UTR3	UTR3	UTR3
chr2	232766973	232767237	ENSG00000241409		Intron1	Intron1	Intron1
chr2	232766973	232767237	ENSG00000204120	GIGYF2	Intron8	Intron8	Intron8
chr2	235619156	235619420	ENSG00000157985	AGAP1	Intron1	Intron1	Intron1
chr2	237093777	237094041	ENSG00000198612	COPS8	Intron4	Intron4	Intron4
chr2	238025727	238025991	ENSG00000184182	UBE2F	Intron6	Intron6	Intron6
chr2	238025727	238025991	ENSG00000258984	UBE2F-SCLY	Intron4	Intron4	Intron4
chr2	238733238	238733502	ENSG00000234279		LastIntron	LastIntron	LastIntron
chr2	238902605	238902869	ENSG00000233608	TWIST2	LastIntron	LastIntron	LastIntron
chr2	238908950	238909214	ENSG00000233608	TWIST2	LastIntron	LastIntron	LastIntron
chr2	239182087	239182351	ENSG00000068024	HDAC4	Intron4	Intron4	Intron4
chr2	239220197	239220461	ENSG00000068024	HDAC4	Intron3	Intron3	Intron3
chr2	239346655	239346919	ENSG00000068024	HDAC4	Intron2	Intron2	Intron2
chr2	239382094	239382358	ENSG00000068024	HDAC4	Intron1	Intron1	Intron1
chr2	240716430	240716694	ENSG00000130294	KIF1A	UTR3	UTR3	UTR3
chr2	240781081	240781345	ENSG00000130294	KIF1A	Intron10	Intron10	Intron10
chr2	241316927	241317191	ENSG00000168385	2019-09-02	Intron1	Intron1	Intron1
chr2	241573009	241573337	ENSG00000176720	BOK	UTR3	UTR3	UTR3
chr20	88740	89004	ENSG00000178591	DEFB125	LastIntron	LastIntron	LastIntron
chr20	1277649	1277913	ENSG00000101298	SNPH	Intron2	Intron2	Intron2
chr20	1959277	1959542	ENSG00000233896		Intron2	Intron2	Intron2
chr20	8680842	8681120	ENSG00000182621	PLCB1	Intron9	Intron9	Intron9
chr20	9410798	9411070	ENSG00000101333	PLCB4	Intron20	Intron20	Exon21
chr20	9512417	9512681	ENSG00000225988		Intron1	Intron1	Intron1
chr20	9812152	9812416	ENSG00000101349	PAK5	Intron2	Intron2	Intron2
chr20	11806449	11806713	ENSG00000228422		LastIntron	LastIntron	LastIntron
chr20	13142941	13143449	ENSG00000172296	SPTLC3	Intron9	Intron9	Intron9
chr20	13245130	13245394	ENSG00000225956		Intergenic	Exon1	LastIntron
chr20	13245130	13245394	ENSG00000101230	ISM1	Intron1	Intron1	Intron1
chr20	14004301	14004565	ENSG00000172264	MACROD2	Intron2	Intron2	Intron2
chr20	14301735	14302000	ENSG00000172264	MACROD2	Intron3	Intron3	Intron3
chr20	15288714	15288978	ENSG00000172264	MACROD2	Intron6	Intron6	Intron6
chr20	15691412	15691676	ENSG00000172264	MACROD2	Intron8	Intron8	Intron8
chr20	15723024	15723288	ENSG00000172264	MACROD2	Intron8	Intron8	Intron8
chr20	17571477	17571741	ENSG00000125868	DSTN	Intron1	Intron1	Intron1
chr20	17607976	17608240	ENSG00000125868	DSTN	UTR3	UTR3	UTR3
chr20	19313592	19313856	ENSG00000185052	SLC24A3	Intron2	Intron2	Intron2
chr20	19445552	19445816	ENSG00000185052	SLC24A3	Intron2	Intron2	Intron2
chr20	21599588	21599852	ENSG00000279082		Intron1	Intron1	Intron1
chr20	23082551	23082815	ENSG00000125810	CD93	UTR3	UTR3	UTR3
chr20	24529772	24530157	ENSG00000101463	SYNDIG1	Intron1	Intron1	Intron1
chr20	25387131	25387395	ENSG00000100997	ABHD12	Intron1	Intron1	Intron1
chr20	29488397	29488661	ENSG00000282995		Intron4	Intron4	Intron4
chr20	32165381	32165715	ENSG00000101337	TM9SF4	LastExon	LastExon	UTR3
chr20	33679714	33679978	ENSG00000101412	E2F1	Intron2	Exon3	Intron3
chr20	34448934	34449198	ENSG00000078747	ITCH	Intron11	Intron11	Intron11
chr20	34757893	34758157	ENSG00000198646	NCOA6	Intron7	Exon8	Exon8
chr20	36564196	36564460	ENSG00000232907		Intron2	Intron2	Intron2
chr20	37910915	37911179	ENSG00000132821	VSTM2L	Intron1	Intron1	Intron1
chr20	42472483	42472747	ENSG00000196090	PTPRT	Intron7	Intron7	Exon8
chr20	43162787	43163051	ENSG00000196090	PTPRT	Intron1	Intron1	Intron1
chr20	43628695	43629200	ENSG00000101052	IFT52	Intron10	Intron10	Intron10
chr20	44011127	44011391	ENSG00000124191	TOX2	Intron3	Intron3	Intron3
chr20	44212849	44213113	ENSG00000223891		Intron1	Intron1	Intron1
chr20	44763991	44764255	ENSG00000101098	RIMS4	Intron2	Intron2	Intron2
chr20	45254457	45254721	ENSG00000124107	SLPI	Intergenic	Intergenic	Intron1
chr20	45745870	45746134	ENSG00000226188		LastExon	LastExon	LastExon
chr20	45804058	45804322	ENSG00000101457	DNTTIP1	Intron8	Intron8	Intron8
chr20	47620817	47621081	ENSG00000124151	NCOA3	Intron2	Intron2	Intron2
chr20	48923904	48924168	ENSG00000124198	ARFGEF2	Intron1	Intron1	Intron1
chr20	49884067	49884333	ENSG00000197818	SLC9A8	Intron14	Intron14	Intron14
chr20	50610006	50610270	ENSG00000042062	RIPOR3	Intron6	Intron6	Intron6
chr20	51833972	51834236	ENSG00000227964		LastIntron	LastIntron	LastIntron
chr20	53461909	53462173	ENSG00000259723		Intron1	Intron1	Intron1
chr20	53461909	53462173	ENSG00000271774		Intron1	Intron1	Intron1
chr20	53461909	53462173	ENSG00000182463	TSHZ2	LastIntron	LastIntron	LastIntron
chr20	54168553	54168817	ENSG00000019186	CYP24A1	Intron4	Intron4	Intron4
chr20	57698725	57698989	ENSG00000124225	PMEPA1	Intron1	Intron1	Intron1
chr20	58830156	58830807	ENSG00000235590		LastIntron	LastIntron	LastIntron
chr20	58977347	58977611	ENSG00000285091		Intron1	Intron1	Intron1
chr20	59841100	59841364	ENSG00000087495	PHACTR3	Intron10	Intron10	Intron10
chr20	61273364	61273628	ENSG00000179242	CDH4	Intron2	Intron2	Intron2
chr20	61375794	61376058	ENSG00000179242	CDH4	Intron2	Intron2	Intron2
chr20	61775615	61775879	ENSG00000179242	CDH4	Intron4	Intron4	Intron4
chr20	61981961	61982225	ENSG00000130699	TAF4	LastIntron	LastIntron	LastIntron
chr20	62054653	62054917	ENSG00000130699	TAF4	Intron1	Intron1	Intron1
chr20	62879208	62879796	ENSG00000101191	DIDO1	LastExon	UTR3	UTR3
chr20	63497626	63497890	ENSG00000101210	EEF1A2	Exon1	Exon1	Exon1
chr20	63678187	63678451	ENSG00000258366	RTEL1	Intron11	Exon12	Intron12
chr21	22077502	22077766	ENSG00000233215		Intron2	Intron2	Intron2
chr21	24923043	24923307	ENSG00000226983		Intron2	Intron2	Intron2
chr21	25066354	25066618	ENSG00000244278		Intron2	Intron2	Intron2
chr21	25565116	25565381	ENSG00000234883		Intron2	Intron2	Intron2
chr21	25736379	25736643	ENSG00000154727	GABPA	Intron1	Intron1	Intron1
chr21	25758542	25758806	ENSG00000154727	GABPA	Intron6	Intron6	Intron6
chr21	26506793	26507060	ENSG00000166265	CYYR1	Intron2	Intron2	Intron2
chr21	26506793	26507060	ENSG00000197934		Intron2	Intron2	Intron2
chr21	27418025	27418289	ENSG00000231236		Intron1	Intron1	Intron1
chr21	28943077	28943341	ENSG00000198862	LTN1	Intron23	Intron24	Intron24
chr21	29936150	29936414	ENSG00000171189	GRIK1	Intron1	Intron1	Intron1
chr21	30742233	30742666	ENSG00000236400		Intergenic	LastExon	LastExon
chr21	31659427	31659691	ENSG00000234509		Intergenic	Intergenic	Exon1
chr21	35719599	35719863	ENSG00000230794		LastIntron	LastIntron	LastIntron
chr21	36957572	36957837	ENSG00000159267	HLCS	Intron2	Intron2	Intron2
chr21	37857329	37857593	ENSG00000157542	KCNJ6	Intron1	Intron1	Intron1
chr21	38400213	38400721	ENSG00000157554	ERG	Intron7	Intron7	Intron7
chr21	38822841	38823105	ENSG00000157557	ETS2	LastExon	LastExon	UTR3
chr21	39303200	39303464	ENSG00000185658	BRWD1	Intron4	Intron4	Intron4
chr21	40149095	40149359	ENSG00000171587	DSCAM	Intron16	Intron16	Intron16
chr21	40201387	40201651	ENSG00000171587	DSCAM	Intron11	Intron11	Intron11
chr21	41438311	41438820	ENSG00000157601	MX1	Intron9	Intron9	Intron9
chr21	41696002	41696266	ENSG00000227702		LastIntron	LastIntron	LastIntron
chr21	41805907	41806445	ENSG00000141956	PRDM15	Intron1	Intron1	Intron1
chr21	41925616	41925880	ENSG00000157617	C2CD2	Intron2	Intron2	Intron2
chr21	42293559	42293823	ENSG00000160179	ABCG1	Intron14	Intron14	Intron14
chr21	43604040	43604478	ENSG00000160207	HSF2BP	Intron7	Intron7	Intron7
chr21	43634293	43634801	ENSG00000160207	HSF2BP	Intron4	Intron4	Intron4
chr21	44088710	44088974	ENSG00000160218	TRAPPC10	Intron17	Intron17	Intron17
chr21	44651556	44651820	ENSG00000175894	TSPEAR	Intron1	Intron1	Intron1
chr21	45108225	45108489	ENSG00000197381	ADARB1	Intron1	Intron1	Intron1
chr21	45165568	45165832	ENSG00000197381	ADARB1	Intron2	Intron2	Intron2
chr21	45203132	45203396	ENSG00000197381	ADARB1	Intron8	Intron8	Intron8
chr21	45474673	45474937	ENSG00000182871	COL18A1	Intron3	Intron3	Intron3
chr21	46131822	46132086	ENSG00000142173	COL6A2	LastIntron	LastExon	LastExon
chr22	16977348	16977612	ENSG00000215568	GAB4	Intron3	Intron3	Intron3
chr22	17948613	17948877	ENSG00000243156	MICAL3	Intron1	Intron1	Intron1
chr22	19467623	19467887	ENSG00000070010	UFD1	Exon5	Intron5	Intron5
chr22	20263034	20263298	ENSG00000040608	RTN4R	LastIntron	LastIntron	LastIntron
chr22	20999770	21000080	ENSG00000184436	THAP7	LastExon	LastExon	LastExon
chr22	21838025	21838296	ENSG00000100030	MAPK1	Intron1	Intron1	Intron1
chr22	23391350	23391626	ENSG00000133519		LastExon	LastExon	LastExon
chr22	23881873	23882137	ENSG00000251357	AP000350.4	Intron4	Intron4	Intron4
chr22	23881873	23882137	ENSG00000133460	SLC2A11	Intron6	Intron6	Intron6
chr22	24081445	24081709	ENSG00000099991	CABIN1	Intron19	Intron19	Intron19
chr22	24160184	24160448	ENSG00000099991	CABIN1	Intron29	Intron29	Intron29
chr22	25120527	25120795	ENSG00000197077	KIAA1671	Intron4	Intron4	Intron4
chr22	25925302	25925806	ENSG00000133454	MYO18B	Intron34	Intron34	Intron34
chr22	27910585	27910849	ENSG00000180957	PITPNB	Intron3	Intron3	Intron3
chr22	29038911	29039175	ENSG00000183579	ZNRF3	Intron2	Intron2	Intron2
chr22	29672790	29673054	ENSG00000186575	NF2	Intron11	Intron11	Intron11
chr22	32099874	32100138	ENSG00000100170	SLC5A1	Intron12	Intron12	Intron12
chr22	32247424	32247934	ENSG00000100191	SLC5A4	Intron4	Intron4	Exon5
chr22	32247424	32247934	ENSG00000242082		Intron2	Intron2	Intron2
chr22	32866028	32866292	ENSG00000185666	SYN3	Intron5	Intron5	Intron5
chr22	35226211	35226475	ENSG00000233080		Intron1	Intron1	Intron1
chr22	35827401	35827665	ENSG00000100320	RBFOX2	Intron1	Intron1	Intron1
chr22	36679054	36679318	ENSG00000166862	CACNG2	Intron1	Intron1	Intron1
chr22	39028093	39028357	ENSG00000243811	APOBEC3D	Intron4	Intron4	Intron4
chr22	39028093	39028357	ENSG00000284554	AL022318.4	Intron4	Intron4	Intron4
chr22	39807853	39808125	ENSG00000176177	ENTHD1	Intron5	Intron5	Intron5
chr22	40396767	40397031	ENSG00000284431	AL022238.4	Intron12	Intron12	Intron12
chr22	40932066	40932331	ENSG00000196236	XPNPEP3	UTR3	UTR3	UTR3
chr22	41459508	41459772	ENSG00000100410	PHF5A	UTR3	Intergenic	Intergenic
chr22	41711339	41711849	ENSG00000167077	MEI1	Intron3	Intron3	Intron3
chr22	42909337	42909601	ENSG00000100266	PACSIN2	Intron2	Intron2	Intron2
chr22	42910084	42910348	ENSG00000100266	PACSIN2	Intron2	Intron2	Intron2
chr22	44610614	44610880	ENSG00000234300		LastIntron	LastIntron	LastIntron
chr22	45588360	45588624	ENSG00000077942	FBLN1	LastIntron	LastIntron	LastIntron
chr22	46172076	46172340	ENSG00000186951	PPARA	Intron1	Intron1	Intron1
chr22	47003715	47004131	ENSG00000054611	TBC1D22A	Intron11	Intron11	Intron11
chr22	47091299	47091563	ENSG00000054611	TBC1D22A	Intron12	Intron12	Intron12
chr22	47159158	47159422	ENSG00000054611	TBC1D22A	LastIntron	LastIntron	LastIntron
chr22	47791291	47791555	ENSG00000224271		LastIntron	LastIntron	LastIntron
chr22	48583322	48583586	ENSG00000219438	FAM19A5	Intron1	Intron1	Intron1
chr22	48605163	48605427	ENSG00000219438	FAM19A5	Intron1	Intron1	Intron1
chr22	48633270	48633549	ENSG00000219438	FAM19A5	Intron1	Intron1	Intron1
chr22	50186514	50186778	ENSG00000170638	TRABD	Intron1	Intron1	Intron1
chr22	50379071	50379335	ENSG00000100239	PPP6R2	Intron2	Intron2	Intron2
chr3	3053097	3053361	ENSG00000237990		Intron1	Intron1	Intron1
chr3	3053097	3053361	ENSG00000144619	CNTN4	Intron22	Intron22	Intron22
chr3	3346777	3347067	ENSG00000223727		Intron2	Intron2	Intron2
chr3	3947661	3947925	ENSG00000144455	SUMF1	Intron9	Intron9	Intron9
chr3	4140419	4140928	ENSG00000144455	SUMF1	Intron8	Intron8	Intron8
chr3	4788751	4789015	ENSG00000150995	ITPR1	Intron51	Intron51	Intron51
chr3	4982921	4983289	ENSG00000134107	BHLHE40	LastExon	LastExon	LastExon
chr3	6107967	6108231	ENSG00000229642		LastIntron	LastIntron	LastIntron
chr3	7027341	7027605	ENSG00000196277	GRM7	Intron1	Intron1	Intron1
chr3	7964399	7964795	ENSG00000227110		Intron2	Intron2	Intron2
chr3	9096464	9096728	ENSG00000196220	SRGAP3	Intron3	Intron3	Intron3
chr3	9150669	9150933	ENSG00000196220	SRGAP3	Intron1	Intron1	Intron1
chr3	10487993	10488257	ENSG00000157087	ATP2B2	Intron1	Intron1	Intron1
chr3	13587243	13587507	ENSG00000163520	FBLN2	Intron2	Intron2	Intron2
chr3	13869714	13869978	ENSG00000154764	WNT7A	Intron2	Intron2	Intron2
chr3	17032622	17032886	ENSG00000154822	PLCL2	Intron3	Intron3	Intron3
chr3	17163836	17164100	ENSG00000131374	TBC1D5	LastIntron	LastIntron	LastIntron
chr3	17163836	17164100	ENSG00000285731		Intron3	Intron3	Intron3
chr3	17664815	17665079	ENSG00000271841		Intergenic	Intergenic	Intergenic
chr3	17664815	17665079	ENSG00000131374	TBC1D5	Intron1	Intron1	Intron1
chr3	18037661	18037925	ENSG00000274840		Intron3	Intron3	Intron3
chr3	20415730	20415994	ENSG00000231304		Intron10	Intron10	Intron10
chr3	20470743	20471007	ENSG00000231304		Intron10	Intron10	Intron10
chr3	21591526	21591790	ENSG00000151789	ZNF385D	Intron2	Intron2	Intron2
chr3	25619134	25619398	ENSG00000077097	TOP2B	Intron23	Intron23	Intron23
chr3	27858922	27859189	ENSG00000225548		Intron3	Intron3	Intron3
chr3	29121398	29121662	ENSG00000283563	AC098650.1	Intron7	Intron7	Intron7
chr3	29379927	29380191	ENSG00000144642	RBMS3	Intron1	Intron1	Intron1
chr3	29379927	29380191	ENSG00000283563	AC098650.1	Intron8	Intron8	Intron8
chr3	29476963	29477227	ENSG00000144642	RBMS3	Intron2	Intron2	Intron2
chr3	29476963	29477227	ENSG00000283563	AC098650.1	Intron9	Intron9	Intron9
chr3	30612889	30613248	ENSG00000163513	TGFBR2	Intron1	Intron1	Intron1
chr3	31780186	31780450	ENSG00000144645	OSBPL10	Intron1	Intron1	Intron1
chr3	34396977	34397241	ENSG00000226320		Intron5	Intron5	Intron5
chr3	37720984	37721248	ENSG00000144668	ITGA9	Intron18	Intron18	Intron18
chr3	38084286	38084728	ENSG00000008226	DLEC1	Intron7	Intron7	Intron7
chr3	38088180	38088444	ENSG00000008226	DLEC1	Intron9	Exon10	Intron10
chr3	38467691	38468017	ENSG00000114739	ACVR2B	Intron1	Intron1	Intron1
chr3	38847960	38848224	ENSG00000168356	SCN11A	LastIntron	LastIntron	LastIntron
chr3	38944883	38945147	ENSG00000168356	SCN11A	Intron3	Intron3	Intron3
chr3	39358515	39358779	ENSG00000223668		Intergenic	LastExon	LastExon
chr3	41429083	41429347	ENSG00000168038	ULK4	Intron34	Intron34	Intron34
chr3	41575111	41575375	ENSG00000168038	ULK4	Intron31	Intron31	Intron31
chr3	42086273	42086537	ENSG00000182606	TRAK1	Intron1	Intron1	Intron1
chr3	42092503	42092767	ENSG00000182606	TRAK1	Intron2	Intron2	Intron2
chr3	42093443	42093707	ENSG00000182606	TRAK1	Intron2	Intron2	Intron2
chr3	43519820	43520084	ENSG00000160746	ANO10	Intron11	Intron11	Intron11
chr3	45667300	45667564	ENSG00000144791	LIMD1	Intron3	Intron3	Intron3
chr3	47568673	47568937	ENSG00000114646	CSPG5	LastIntron	LastIntron	LastIntron
chr3	47818123	47818387	ENSG00000274420		LastExon	Intergenic	Intergenic
chr3	47818123	47818387	ENSG00000132153	DHX30	Intron4	Intron4	Intron4
chr3	47996526	47996790	ENSG00000047849	MAP4	Intron2	Intron2	Intron2
chr3	52110866	52111130	ENSG00000164087	POC1A	LastIntron	LastIntron	LastIntron
chr3	52824503	52824767	ENSG00000239799		LastIntron	LastIntron	LastIntron
chr3	52824503	52824767	ENSG00000243696	AC006254.1	Intron12	Intron12	UTR3
chr3	52824503	52824767	ENSG00000055955	ITIH4	Intron7	Intron7	Exon8
chr3	53286885	53287149	ENSG00000272886	DCP1A	UTR3	UTR3	UTR3
chr3	53735889	53736153	ENSG00000157388	CACNA1D	Intron21	Intron21	Intron21
chr3	54137858	54138122	ENSG00000157445	CACNA2D3	Intron2	Intron2	Intron2
chr3	54595313	54595578	ENSG00000157445	CACNA2D3	Intron9	Intron9	Intron9
chr3	55612774	55613038	ENSG00000240777		LastIntron	LastExon	LastExon
chr3	55612774	55613038	ENSG00000187672	ERC2	LastIntron	LastIntron	LastIntron
chr3	55687273	55687537	ENSG00000187672	ERC2	Intron16	Intron16	Intron16
chr3	55719997	55720261	ENSG00000187672	ERC2	Intron15	Intron15	Intron15
chr3	55822722	55822986	ENSG00000187672	ERC2	Intron14	Intron14	Intron14
chr3	58845598	58845862	ENSG00000242428		Intron1	Intron1	Intron1
chr3	62781580	62781844	ENSG00000163618	CADPS	Intron1	Intron1	Intron1
chr3	68258517	68258781	ENSG00000183662	FAM19A1	Intron2	Intron2	Intron2
chr3	69214930	69215194	ENSG00000114541	FRMD4B	Intron11	Intron11	Intron11
chr3	69770983	69771247	ENSG00000187098	MITF	Intron1	Intron1	Intron1
chr3	69939156	69939420	ENSG00000187098	MITF	Exon4	Intron4	Intron4
chr3	70069795	70070059	ENSG00000240405		LastExon	LastExon	LastExon
chr3	72035084	72035348	ENSG00000241163		LastExon	Intergenic	Intergenic
chr3	73822985	73823249	ENSG00000242741		Intron1	Intron1	Intron1
chr3	78645168	78645432	ENSG00000169855	ROBO1	Intron19	Intron19	Intron19
chr3	78773984	78774255	ENSG00000169855	ROBO1	Intron2	Intron2	Intron2
chr3	81683514	81683778	ENSG00000114480	GBE1	Intron2	Intron2	Intron2
chr3	85420581	85420845	ENSG00000175161	CADM2	Intron1	Intron1	Intron1
chr3	85454384	85454648	ENSG00000175161	CADM2	Intron1	Intron1	Intron1
chr3	85750972	85751236	ENSG00000175161	CADM2	Intron2	Intron2	Intron2
chr3	87666675	87666939	ENSG00000239572		LastIntron	LastIntron	LastIntron
chr3	89416515	89416779	ENSG00000044524	EPHA3	Intron10	Intron10	Intron10
chr3	98335188	98335452	ENSG00000251088		Intron2	Intron2	Intron2
chr3	98824348	98824612	ENSG00000057019	DCBLD2	Intron4	Intron4	Intron4
chr3	98884699	98884963	ENSG00000057019	DCBLD2	Intron1	Intron1	Intron1
chr3	100158899	100159163	ENSG00000184220	CMSS1	Intron2	Intron2	Intron2
chr3	100167847	100168111	ENSG00000184220	CMSS1	Intron6	Intron6	Intron6
chr3	107093089	107093550	ENSG00000242759		Intron2	Intron2	Intron2
chr3	107915012	107915276	ENSG00000240423		Intron1	Intron1	Intron1
chr3	108482682	108482946	ENSG00000144821	MYH15	Intron12	Intron12	Intron12
chr3	108592756	108593020	ENSG00000198919	DZIP3	Intron1	Intron1	Intron1
chr3	108941194	108941458	ENSG00000138472	GUCA1C	Intron1	Intron1	Intron1
chr3	112199216	112199480	ENSG00000172139	SLC9C1	Intron19	Exon20	Intron20
chr3	112305163	112305427	ENSG00000239482		Intron1	Intron1	Intron1
chr3	112356549	112356813	ENSG00000091972	CD200	LastIntron	LastIntron	LastIntron
chr3	113010339	113010603	ENSG00000163608	NEPRO	Intron7	Intron7	Intron7
chr3	113551842	113552106	ENSG00000072858	SIDT1	Intron1	Intron1	Intron1
chr3	113632565	113632829	ENSG00000241529		Intergenic	Intergenic	LastExon
chr3	118053057	118053321	ENSG00000243276		LastIntron	LastIntron	LastIntron
chr3	118085782	118086046	ENSG00000243276		Intron4	Intron4	Intron4
chr3	120772280	120772544	ENSG00000153767	GTF2E1	Intron3	Intron3	Intron3
chr3	120968280	120968789	ENSG00000145087	STXBP5L	Intron3	Intron3	Intron3
chr3	121911680	121911944	ENSG00000163406	SLC15A2	Intron4	Intron4	Intron4
chr3	122506163	122506427	ENSG00000114030	KPNA1	Intron1	Intron1	Intron1
chr3	123650288	123650552	ENSG00000065534	MYLK	Intron25	Intron25	Intron25
chr3	124643970	124644234	ENSG00000160145	KALRN	Intron4	Intron4	Intron4
chr3	127330666	127330930	ENSG00000244215		Intron3	Intron3	Intron3
chr3	127725939	127726203	ENSG00000074416	MGLL	Intron3	Intron3	Intron3
chr3	129172572	129172836	ENSG00000169714	CNBP	Intron1	Intron1	Intron1
chr3	129277505	129277769	ENSG00000181789	COPG1	LastExon	LastExon	LastExon
chr3	129651428	129651692	ENSG00000172765	TMCC1	LastExon	UTR3	UTR3
chr3	129711687	129711951	ENSG00000172765	TMCC1	Intron8	Intron8	Intron8
chr3	131081323	131081833	ENSG00000114670	NEK11	Intron4	Intron4	Intron4
chr3	133970227	133970549	ENSG00000174640	SLCO2A1	Intron3	Intron3	Intron3
chr3	134359784	134360048	ENSG00000114019	AMOTL2	Intron7	Intron7	Intron7
chr3	134521869	134522133	ENSG00000182923	CEP63	Intron2	Intron2	Intron2
chr3	136160394	136160658	ENSG00000174579	MSL2	LastIntron	LastIntron	LastIntron
chr3	138237301	138237565	ENSG00000114098	ARMC8	Intron7	Intron8	Exon9
chr3	140427404	140427668	ENSG00000158258	CLSTN2	Intron5	Intron5	Intron5
chr3	141076353	141076617	ENSG00000175093	SPSB4	LastIntron	LastIntron	LastIntron
chr3	147158190	147158454	ENSG00000243620		Intron2	Intron2	Intron2
chr3	147304692	147304956	ENSG00000243620		Intron2	Intron2	Intron2
chr3	148334959	148335223	ENSG00000242440		Intron1	Intron1	Intron1
chr3	148899561	148899828	ENSG00000240521		Intron2	Intron2	Intron2
chr3	149069921	149070185	ENSG00000071794	HLTF	Intron7	Intron7	Intron7
chr3	149299508	149299773	ENSG00000244468		LastIntron	LastIntron	LastIntron
chr3	151033516	151033780	ENSG00000243273		LastIntron	LastIntron	LastIntron
chr3	151033516	151033780	ENSG00000239265		Intron1	Intron1	Intron1
chr3	153163418	153163682	ENSG00000181467	RAP2B	UTR3	UTR3	UTR3
chr3	154308640	154309145	ENSG00000174953	DHX36	Intron5	Intron5	Intron5
chr3	155454277	155454541	ENSG00000239508		LastIntron	LastIntron	LastIntron
chr3	155666895	155667239	ENSG00000114805	PLCH1	Intron2	Intron2	Intron2
chr3	155772780	155773063	ENSG00000284952	AC104472.3	Intron8	Intron8	Intron8
chr3	155772780	155773063	ENSG00000174928	C3orf33	Intron4	Intron4	Intron4
chr3	155785068	155785332	ENSG00000284952	AC104472.3	Intron7	Intron7	Intron7
chr3	155785068	155785332	ENSG00000174928	C3orf33	Intron3	Intron3	Intron3
chr3	156489347	156489611	ENSG00000169282	KCNAB1	Intron7	Intron7	Intron7
chr3	156494472	156494736	ENSG00000169282	KCNAB1	Intron7	Intron7	Intron7
chr3	156795345	156795609	ENSG00000240875		Intron1	Intron1	Intron1
chr3	157447213	157447477	ENSG00000197415	VEPH1	Intron4	Intron4	Intron4
chr3	159138009	159138273	ENSG00000214216	IQCJ	Intron1	Intron1	Intron1
chr3	159545115	159545379	ENSG00000283154	IQCJ-SCHIP1	Intron1	Intron1	Intron1
chr3	159619279	159619543	ENSG00000283154	IQCJ-SCHIP1	Intron1	Intron1	Intron1
chr3	160973004	160973268	ENSG00000163590	PPM1L	Intron2	Intron2	Intron2
chr3	169859207	169859472	ENSG00000114248	LRRC31	Intron3	Intron3	Intron3
chr3	170299983	170300247	ENSG00000163558	PRKCI	LastIntron	LastIntron	LastIntron
chr3	170574791	170575055	ENSG00000013293	SLC7A14	Intron1	Intron1	Intron1
chr3	170574791	170575055	ENSG00000285051		LastIntron	LastIntron	LastIntron
chr3	170574791	170575055	ENSG00000285218	AC026316.5	Intron2	Intron2	Intron2
chr3	174267233	174267497	ENSG00000169760	NLGN1	Intron4	Intron4	Intron4
chr3	174909582	174909846	ENSG00000177694	NAALADL2	Intron1	Intron1	Intron1
chr3	174958214	174958478	ENSG00000177694	NAALADL2	Intron1	Intron1	Intron1
chr3	174989548	174989813	ENSG00000177694	NAALADL2	Intron1	Intron1	Intron1
chr3	175088563	175088827	ENSG00000230292		Intron2	Intron2	Intron2
chr3	175088563	175088827	ENSG00000177694	NAALADL2	Intron1	Intron1	Intron1
chr3	175210983	175211247	ENSG00000177694	NAALADL2	Intron2	Intron2	Intron2
chr3	175292355	175292622	ENSG00000177694	NAALADL2	Intron4	Intron4	Intron4
chr3	175572648	175572912	ENSG00000177694	NAALADL2	Intron9	Intron9	Intron9
chr3	175708115	175708379	ENSG00000177694	NAALADL2	Intron11	Intron11	Intron11
chr3	177104045	177104309	ENSG00000177565	TBL1XR1	Intron1	Intron1	Intron1
chr3	177177336	177177600	ENSG00000177565	TBL1XR1	Intron1	Intron1	Intron1
chr3	178778455	178778733	ENSG00000197584	KCNMB2	Intron1	Intron1	Intron1
chr3	178778455	178778733	ENSG00000237978		Intron2	Intron2	Intron2
chr3	178778455	178778733	ENSG00000275163	AC117457.1	Intron1	Intron1	Intron1
chr3	179260968	179261232	ENSG00000240429		LastExon	LastExon	LastExon
chr3	183218986	183219400	ENSG00000053524	MCF2L2	Intron22	Intron22	Intron22
chr3	183920962	183921226	ENSG00000114770	ABCC5	UTR3	UTR3	UTR3
chr3	184263703	184263967	ENSG00000284917	EEF1AKMT4-ECE2	Intron2	Intron2	Intron2
chr3	184854384	184854648	ENSG00000156931	VPS8	Intron12	Intron12	Intron12
chr3	185172888	185173152	ENSG00000223358		Intron1	Intron1	Intron1
chr3	185643736	185644076	ENSG00000073792	IGF2BP2	UTR3	UTR3	Intergenic
chr3	185767409	185767673	ENSG00000073792	IGF2BP2	Intron2	Intron2	Intron2
chr3	191222747	191223011	ENSG00000233308		Intron3	Intron3	Intron3
chr3	191222747	191223011	ENSG00000188729	OSTN	LastIntron	LastIntron	LastIntron
chr3	192358521	192358785	ENSG00000114279	FGF12	Intron3	Intron3	Intron3
chr3	192372157	192372421	ENSG00000114279	FGF12	Intron2	Intron2	Intron2
chr3	192727508	192727772	ENSG00000114279	FGF12	Intergenic	Intergenic	UTR5
chr3	193169796	193170060	ENSG00000232130		Intron1	Intron1	Intron1
chr3	194722626	194722890	ENSG00000237222		Intron1	Intron1	Intron1
chr3	195106274	195106538	ENSG00000173950	XXYLT1	LastIntron	LastIntron	LastIntron
chr3	195110433	195110697	ENSG00000173950	XXYLT1	LastIntron	LastIntron	LastIntron
chr3	195760372	195760636	ENSG00000145113	MUC4	Intron16	Intron16	Intron16
chr3	197723714	197723978	ENSG00000145016	RUBCN	Intron1	Intron1	Intron1
chr3	198168966	198169230	ENSG00000236438		Intron1	Intron1	Intron1
chr4	914244	914767	ENSG00000178950	GAK	Intron1	Intron1	Intron1
chr4	2409082	2409346	ENSG00000159733	ZFYVE28	Intron1	Intron1	Intron1
chr4	2416653	2416917	ENSG00000159733	ZFYVE28	Intron1	Intron1	Intron1
chr4	3512690	3513108	ENSG00000163956	LRPAP1	LastIntron	UTR3	UTR3
chr4	5604543	5604807	ENSG00000173040	EVC2	Intron16	Intron16	Intron16
chr4	5833390	5833654	ENSG00000072832	CRMP1	Intron11	Intron11	Intron11
chr4	6125953	6126401	ENSG00000152969	JAKMIP1	Intron1	Intron1	Intron1
chr4	6173229	6173493	ENSG00000152969	JAKMIP1	Intron1	Intron1	Intron1
chr4	6696530	6696794	ENSG00000163993	S100P	LastIntron	LastIntron	LastIntron
chr4	8206884	8207148	ENSG00000125089	SH3TC1	Intron2	Intron2	Intron2
chr4	13433064	13433328	ENSG00000157869	RAB28	Intron4	Intron4	Intron4
chr4	14629328	14629592	ENSG00000248360		Intron3	Intron3	Intron3
chr4	15088507	15088771	ENSG00000249252		Intron2	Intron2	Intron2
chr4	15560485	15560749	ENSG00000048342	CC2D2A	Intron22	Exon23	Intron23
chr4	17858142	17858407	ENSG00000178177	LCORL	LastIntron	LastIntron	LastIntron
chr4	17875512	17875776	ENSG00000178177	LCORL	Exon7	Exon7	Exon7
chr4	18002859	18003123	ENSG00000178177	LCORL	Intron1	Intron1	Intron1
chr4	21205140	21205404	ENSG00000185774	KCNIP4	Intron1	Intron1	Intron1
chr4	21297686	21297950	ENSG00000185774	KCNIP4	Intron1	Intron1	Intron1
chr4	21439922	21440186	ENSG00000185774	KCNIP4	Intron1	Intron1	Intron1
chr4	22294780	22295044	ENSG00000250039		LastIntron	LastIntron	LastIntron
chr4	26364470	26364734	ENSG00000168214	RBPJ	Intron2	Intron2	Intron2
chr4	26616566	26616831	ENSG00000109680	TBC1D19	Intron3	Intron3	Intron3
chr4	26686420	26686684	ENSG00000109680	TBC1D19	Intron12	Intron12	Intron12
chr4	28383338	28383602	ENSG00000250038		LastIntron	LastIntron	LastIntron
chr4	34228127	34228391	ENSG00000248685		Intron1	Intron1	Intron1
chr4	36118746	36119010	ENSG00000047365	ARAP2	Intron24	Intron24	Intron24
chr4	36134565	36134829	ENSG00000047365	ARAP2	Intron19	Intron19	Intron19
chr4	36293136	36293400	ENSG00000197057	DTHD1	Intron3	Intron3	Intron3
chr4	37640899	37641163	ENSG00000181826	RELL1	Intron3	Intron3	Intron3
chr4	37860378	37860642	ENSG00000169299	PGM2	LastIntron	LastIntron	LastIntron
chr4	38461125	38461389	ENSG00000249534		Intron2	Intron2	Intron2
chr4	39013456	39013720	ENSG00000121895	TMEM156	Intron1	Intron1	Intron1
chr4	40122493	40122757	ENSG00000078177	N4BP2	Intron10	Intron10	Intron10
chr4	40330230	40330494	ENSG00000249241		LastExon	LastExon	Intergenic
chr4	40350463	40350727	ENSG00000174343	CHRNA9	LastIntron	LastIntron	LastIntron
chr4	42408841	42409105	ENSG00000124406	ATP8A1	UTR3	UTR3	UTR3
chr4	42981807	42982134	ENSG00000215203	GRXCR1	Intron2	Intron2	Intron2
chr4	42992487	42992751	ENSG00000215203	GRXCR1	Intron2	Intron2	Intron2
chr4	46742999	46743263	ENSG00000170516	COX7B2	LastIntron	LastIntron	LastIntron
chr4	47139812	47140076	ENSG00000163288	GABRB1	Intron3	Intron3	Intron3
chr4	52075494	52075758	ENSG00000163071	SPATA18	Intron6	Intron6	Intron6
chr4	52660848	52661112	ENSG00000248866		LastIntron	LastExon	LastExon
chr4	52988662	52988926	ENSG00000184178	SCFD2	Intron5	Intron5	Intron5
chr4	54106714	54106978	ENSG00000282278	AC058822.1	Intron12	Intron12	Intron12
chr4	61532627	61532891	ENSG00000150471	ADGRL3	Intron3	Intron3	Intron3
chr4	67509221	67509485	ENSG00000145241	CENPC	Intron9	Intron9	Intron9
chr4	67561599	67561863	ENSG00000035720	STAP1	Intron1	Intron1	Intron1
chr4	67974437	67974713	ENSG00000248049		Intron6	Intron6	Intron6
chr4	68240974	68241238	ENSG00000185873	TMPRSS11B	Intron2	Intron2	Intron2
chr4	70410188	70410452	ENSG00000171199	OPRPN	UTR3	Intergenic	Intergenic
chr4	71538465	71538730	ENSG00000080493	SLC4A4	Intron15	Intron15	Intron15
chr4	73612927	73613195	ENSG00000169435	RASSF6	Intron1	Intron1	Intron1
chr4	74302006	74302270	ENSG00000163738	MTHFD2L	LastExon	LastExon	LastExon
chr4	75370834	75371098	ENSG00000248646		LastIntron	LastIntron	LastIntron
chr4	75938131	75938395	ENSG00000138744	NAAA	Intron2	Intron2	Intron2
chr4	76123487	76123751	ENSG00000138750	NUP54	Intron9	Intron9	Intron9
chr4	77064359	77064640	ENSG00000118816	CCNI	Intron2	Intron2	Intron2
chr4	77730345	77730609	ENSG00000138767	CNOT6L	Intron9	Intron9	Intron9
chr4	78382125	78382389	ENSG00000138759	FRAS1	Intron27	Intron27	Intron27
chr4	79983708	79983972	ENSG00000163297	ANTXR2	Intron13	Intron14	Intron14
chr4	80200143	80200651	ENSG00000152784	PRDM8	Exon8	Intron8	Intron8
chr4	80386478	80386742	ENSG00000232327		LastExon	LastExon	LastExon
chr4	80386478	80386742	ENSG00000197826	CFAP299	Intron2	Intron2	Intron2
chr4	80469702	80469966	ENSG00000197826	CFAP299	Intron2	Intron2	Intron2
chr4	80767099	80767363	ENSG00000197826	CFAP299	Intron4	Intron4	Intron4
chr4	82357112	82357376	ENSG00000138668	HNRNPD	Exon1	LastIntron	LastIntron
chr4	82445076	82445340	ENSG00000145293	ENOPH1	Intron1	Intron1	Intron1
chr4	82905120	82905387	ENSG00000168152	THAP9	Intron2	Intron2	Intron2
chr4	82975536	82975800	ENSG00000189308	LIN54	Intron3	Intron3	Intron3
chr4	84045201	84045465	ENSG00000250546		Intron6	Intron6	Intron6
chr4	84197180	84197690	ENSG00000250546		Intron4	Intron4	Intron4
chr4	85929561	85929825	ENSG00000138639	ARHGAP24	Intron4	Intron4	Intron4
chr4	85953361	85953866	ENSG00000138639	ARHGAP24	Intron5	Intron5	Intron5
chr4	86124034	86124298	ENSG00000250062		Intron2	Intron2	Intron2
chr4	86124034	86124298	ENSG00000109339	MAPK10	Intron4	Intron4	Intron4
chr4	86285651	86285915	ENSG00000109339	MAPK10	Intron2	Intron2	Intron2
chr4	86933866	86934130	ENSG00000284968		Intron1	Intron1	Intron1
chr4	86933866	86934130	ENSG00000285458	AC093827.5	Intron1	Intron1	Intron1
chr4	87067433	87067697	ENSG00000172493	AFF1	Intron3	Intron3	Intron3
chr4	87507623	87507887	ENSG00000152583	SPARCL1	Intron1	Intron1	Intron1
chr4	88041782	88042046	ENSG00000118762	PKD2	Intron4	Intron4	Intron4
chr4	88968355	88968619	ENSG00000138640	FAM13A	Intron4	Intron4	Intron4
chr4	89809267	89809611	ENSG00000145335	SNCA	Intron3	Intron3	Intron3
chr4	90517341	90517605	ENSG00000184305	CCSER1	Intron5	Intron5	Intron5
chr4	90893526	90893790	ENSG00000184305	CCSER1	Intron8	Intron8	Intron8
chr4	91325688	91325952	ENSG00000184305	CCSER1	LastIntron	LastIntron	LastIntron
chr4	94746692	94746956	ENSG00000249599		LastIntron	LastIntron	LastIntron
chr4	94932450	94932714	ENSG00000138696	BMPR1B	Intron2	Intron2	Intron2
chr4	95530375	95530639	ENSG00000182168	UNC5C	Intron1	Intron1	Intron1
chr4	96351962	96352226	ENSG00000248510		LastIntron	LastIntron	LastIntron
chr4	97639350	97639614	ENSG00000163116	STPG2	LastIntron	LastIntron	LastIntron
chr4	97770205	97770469	ENSG00000163116	STPG2	Intron3	Intron3	Intron3
chr4	98277484	98277748	ENSG00000138698	RAP1GDS1	Intron1	Intron1	Intron1
chr4	100195629	100195893	ENSG00000249710		LastIntron	LastIntron	LastIntron
chr4	101778177	101778441	ENSG00000153064	BANK1	Intron5	Intron5	Intron5
chr4	101943987	101944286	ENSG00000153064	BANK1	Intron11	Intron11	Intron11
chr4	102016368	102016632	ENSG00000251309		LastIntron	LastIntron	LastIntron
chr4	102016368	102016632	ENSG00000153064	BANK1	Intron11	Intron11	Intron11
chr4	102269243	102269507	ENSG00000138821	SLC39A8	Intron6	Intron6	Intron6
chr4	104398664	104398928	ENSG00000251170		LastIntron	LastIntron	LastIntron
chr4	104845263	104845527	ENSG00000248242		Intron3	Intron3	Intron3
chr4	106261827	106262091	ENSG00000145348	TBCK	Intron5	Intron5	Intron5
chr4	108163944	108164208	ENSG00000138795	LEF1	Intron2	Intron2	Intron2
chr4	108741807	108742071	ENSG00000164089	ETNPPL	UTR3	Intergenic	Intergenic
chr4	109263926	109264436	ENSG00000188517	COL25A1	Intron2	Intron2	Intron2
chr4	110606207	110606471	ENSG00000250103		Intron1	Intron1	Intron2
chr4	111910688	111910952	ENSG00000249815		Intron1	Intron1	Intron1
chr4	112267170	112267677	ENSG00000138660	AP1AR	LastIntron	LastIntron	LastIntron
chr4	112268604	112268868	ENSG00000138660	AP1AR	UTR3	UTR3	UTR3
chr4	113217101	113217365	ENSG00000145362	ANK2	Intron4	Intron4	Intron4
chr4	113920841	113921107	ENSG00000180801	ARSJ	LastIntron	LastIntron	LastIntron
chr4	114647309	114647573	ENSG00000174607	UGT8	Intron2	Intron2	Intron2
chr4	114900689	114900953	ENSG00000138653	NDST4	Intron6	Intron6	Intron6
chr4	119356480	119356744	ENSG00000250412		LastIntron	LastIntron	LastIntron
chr4	119548044	119548308	ENSG00000245958		Intergenic	Intergenic	Exon1
chr4	119548044	119548308	ENSG00000138735	PDE5A	Intron9	Intron9	Intron9
chr4	120064033	120064297	ENSG00000164109	MAD2L1	Intron2	Intron2	Intron2
chr4	120791233	120791497	ENSG00000138738	PRDM5	Intron10	Intron10	Intron10
chr4	121817371	121817635	ENSG00000145386	CCNA2	UTR3	UTR3	UTR3
chr4	122976640	122976904	ENSG00000145375	SPATA5	Intron9	Intron9	Intron9
chr4	124152564	124152828	ENSG00000249837		LastIntron	LastIntron	LastIntron
chr4	128590591	128590855	ENSG00000248802		LastIntron	LastIntron	LastIntron
chr4	132600841	132601105	ENSG00000251398		Intron1	Intron1	Intron1
chr4	133926253	133926517	ENSG00000251388		LastIntron	LastIntron	LastIntron
chr4	139057772	139058036	ENSG00000109381	ELF2	UTR3	UTR3	UTR3
chr4	139668595	139668859	ENSG00000085871	MGST2	Intron1	Intron1	Intron1
chr4	142515602	142515866	ENSG00000251248		LastIntron	LastIntron	LastIntron
chr4	142515602	142515866	ENSG00000109452	INPP4B	Intron2	Intron2	Intron2
chr4	142736011	142736275	ENSG00000109452	INPP4B	Intron1	Intron1	Intron1
chr4	142812843	142813107	ENSG00000109452	INPP4B	Intron1	Intron1	Intron1
chr4	143358933	143359197	ENSG00000109458	GAB1	Intron1	Intron1	Intron1
chr4	144777862	144778126	ENSG00000285713	AC098588.1	Intron4	Intron4	Intron4
chr4	144777862	144778126	ENSG00000285783		Intron1	Intron1	Intron1
chr4	145175989	145176253	ENSG00000164164	OTUD4	Intron1	Intron1	Intron1
chr4	145177237	145177747	ENSG00000164164	OTUD4	Intron1	Intron1	Intron1
chr4	147870923	147871187	ENSG00000071205	ARHGAP10	Intron1	Intron1	Intron1
chr4	148188146	148188410	ENSG00000250354		Intron1	Intron1	Intron1
chr4	148188146	148188410	ENSG00000151623	NR3C2	Intron4	Intron4	Intron4
chr4	150104668	150104932	ENSG00000170390	DCLK2	Intron2	Intron2	Intron2
chr4	150454385	150454649	ENSG00000198589	LRBA	Intron45	Intron45	Intron45
chr4	150832483	150832747	ENSG00000198589	LRBA	Intron28	Intron28	Intron28
chr4	152429329	152429593	ENSG00000109670	FBXW7	Intron1	Intron1	Intron1
chr4	153502623	153502887	ENSG00000121210	TMEM131L	Intron3	Intron3	Intron3
chr4	155365663	155365927	ENSG00000164114	MAP9	Intron5	Intron5	Intron5
chr4	155802115	155802379	ENSG00000061918	GUCY1B1	Intron9	Intron9	Exon10
chr4	156799183	156799447	ENSG00000145431	PDGFC	Intron3	Intron3	Intron3
chr4	158826865	158827129	ENSG00000052795	FNIP2	Intron2	Intron2	Intron2
chr4	163494233	163494497	ENSG00000198498	TMA16	Intergenic	Intergenic	UTR5
chr4	163816100	163816364	ENSG00000145416	2019-03-01	Intron3	Intron3	Intron3
chr4	163968142	163968406	ENSG00000145416	2019-03-01	Intron2	Intron2	Intron2
chr4	163982730	163982994	ENSG00000145416	2019-03-01	Intron2	Intron2	Intron2
chr4	164007781	164008045	ENSG00000145416	2019-03-01	Intron2	Intron2	Intron2
chr4	164136971	164137235	ENSG00000145416	2019-03-01	Intron1	Intron1	Intron1
chr4	165969782	165970046	ENSG00000038295	TLL1	Intron1	Intron1	Intron1
chr4	166909215	166909479	ENSG00000196104	SPOCK3	Intron6	Intron6	Intron6
chr4	167144060	167144325	ENSG00000196104	SPOCK3	Intron2	Intron2	Intron2
chr4	168056420	168056684	ENSG00000248601		Intron1	Intron1	Intron1
chr4	168508224	168508488	ENSG00000129116	PALLD	Intron1	Intron1	Intron1
chr4	168679091	168679355	ENSG00000129116	PALLD	Intron3	Intron3	Intron3
chr4	171603698	171603962	ENSG00000249297		LastIntron	LastIntron	LastIntron
chr4	171606305	171606569	ENSG00000249297		Intron3	Intron3	Intron3
chr4	172346278	172346542	ENSG00000174473	GALNTL6	Intron4	Intron4	Intron4
chr4	172530573	172530837	ENSG00000174473	GALNTL6	Intron5	Intron5	Intron5
chr4	172996530	172996794	ENSG00000174473	GALNTL6	Intron10	Intron10	Intron10
chr4	177773974	177774238	ENSG00000231171		Intron2	Intron2	Intron2
chr4	177944309	177944817	ENSG00000231171		Intron2	Intron2	Intron2
chr4	182733463	182733727	ENSG00000218336	TENM3	Intron16	Intron16	Intron16
chr4	183039026	183039290	ENSG00000230219		LastExon	LastExon	LastExon
chr4	183296716	183296980	ENSG00000151718	WWC2	Intron21	Intron21	Intron21
chr4	185326024	185326288	ENSG00000109762	SNX25	Intron9	Intron9	Intron9
chr4	185405757	185406021	ENSG00000109775	UFSP2	Intron9	Intron9	Intron10
chr4	185701342	185701851	ENSG00000154556	SORBS2	Intron2	Intron2	Intron2
chr4	186535118	186535382	ENSG00000168412	MTNR1A	LastIntron	LastIntron	LastIntron
chr4	186535118	186535382	ENSG00000272297	AC018709.1	LastIntron	LastIntron	LastIntron
chr4	189881126	189881453	ENSG00000245685		Intron1	Intron1	Intron1
chr5	724373	724712	ENSG00000206077	ZDHHC11B	Intron2	Intron2	Intron2
chr5	1289328	1289592	ENSG00000164362	TERT	Intron2	Intron2	Intron2
chr5	1812133	1812397	ENSG00000145494	NDUFS6	Intron2	Intron2	Intron2
chr5	1951125	1951405	ENSG00000248994		LastIntron	LastIntron	LastIntron
chr5	4547185	4547449	ENSG00000248973		Intron3	Intron3	Intron3
chr5	4743194	4743458	ENSG00000248973		Intron3	Intron3	Intron3
chr5	5160556	5160820	ENSG00000250866		LastIntron	LastIntron	LastIntron
chr5	5160556	5160820	ENSG00000145536	ADAMTS16	Intron3	Intron3	Intron3
chr5	6715625	6715889	ENSG00000112941	TENT4A	Intron1	Intron1	Intron1
chr5	9431894	9432158	ENSG00000112902	SEMA5A	Intron2	Intron2	Intron2
chr5	9454279	9454543	ENSG00000112902	SEMA5A	Intron1	Intron1	Intron1
chr5	9533623	9533887	ENSG00000112902	SEMA5A	Intron1	Intron1	Intron1
chr5	9712025	9712289	ENSG00000249781		Exon9	Intron9	Intron9
chr5	10398767	10399031	ENSG00000145495	2019-03-06	Intron10	Intron10	Intron10
chr5	11181956	11182220	ENSG00000169862	CTNND2	Intron11	Intron11	Intron11
chr5	11253792	11254056	ENSG00000169862	CTNND2	Intron9	Intron9	Intron9
chr5	12589289	12589796	ENSG00000248131		Intron1	Intron1	Intron1
chr5	14240459	14240723	ENSG00000038382	TRIO	Intron1	Intron1	Intron1
chr5	14398653	14398917	ENSG00000038382	TRIO	Intron29	Intron29	Exon30
chr5	15722650	15722914	ENSG00000183580	FBXL7	Intron2	Intron2	Intron2
chr5	16080987	16081251	ENSG00000183654	2019-03-11	LastIntron	LastIntron	LastIntron
chr5	16777122	16777386	ENSG00000145555	MYO10	Intron9	Intron9	Intron9
chr5	17807068	17807332	ENSG00000249937		Intron1	Intron1	Intron1
chr5	19680061	19680325	ENSG00000145526	CDH18	Intron7	Intron7	Intron7
chr5	21884078	21884342	ENSG00000213430		LastExon	LastExon	Intergenic
chr5	21884078	21884342	ENSG00000154162	CDH12	Intron6	Intron6	Intron6
chr5	22065644	22065908	ENSG00000154162	CDH12	Intron5	Intron5	Intron5
chr5	22762723	22762989	ENSG00000154162	CDH12	Intron1	Intron1	Intron1
chr5	32039889	32040153	ENSG00000133401	PDZD2	Intron7	Intron7	Intron7
chr5	32229556	32229820	ENSG00000150712	MTMR12	LastExon	UTR3	UTR3
chr5	32719413	32719677	ENSG00000113389	NPR3	Intron1	Intron1	Intron1
chr5	34018495	34018759	ENSG00000273294	C1QTNF3-AMACR	Intron6	Intron6	Intron6
chr5	34056428	34056697	ENSG00000273294	C1QTNF3-AMACR	Intron1	Intron1	Intron1
chr5	34722264	34722528	ENSG00000039560	RAI14	Intron2	Intron2	Intron2
chr5	35742998	35743262	ENSG00000248969		Intron1	Intron1	Intron1
chr5	35742998	35743262	ENSG00000152582	SPEF2	Intron23	Intron23	Intron23
chr5	37184885	37185149	ENSG00000197603	CPLANE1	Intron24	Exon25	Exon25
chr5	38060327	38060591	ENSG00000250003		LastIntron	LastIntron	LastIntron
chr5	38154159	38154423	ENSG00000250003		LastIntron	LastIntron	LastIntron
chr5	41823197	41823461	ENSG00000083720	OXCT1	Intron7	Intron7	Intron7
chr5	41927766	41928030	ENSG00000151876	FBXO4	Intron2	Intron2	Intron2
chr5	42445620	42445885	ENSG00000112964	GHR	Intron1	Intron1	Intron1
chr5	44303593	44303857	ENSG00000070193	FGF10	UTR3	UTR3	UTR3
chr5	44792066	44792573	ENSG00000251141		Intron1	Intron1	Intron1
chr5	45680113	45680377	ENSG00000164588	HCN1	Intron1	Intron1	Intron1
chr5	50814530	50814794	ENSG00000151883	PARP8	Intron14	Intron14	Intron14
chr5	54208566	54209076	ENSG00000185305	ARL15	Intron2	Intron2	Intron2
chr5	54248794	54249058	ENSG00000185305	ARL15	Intron2	Intron2	Intron2
chr5	54265030	54265294	ENSG00000185305	ARL15	Intron2	Intron2	Intron2
chr5	57223459	57223723	ENSG00000062194	GPBP1	Intron3	Intron3	Intron3
chr5	57482201	57482465	ENSG00000169067	ACTBL2	LastExon	LastExon	LastExon
chr5	57482201	57482465	ENSG00000250961		Intron1	Intron1	Intron1
chr5	59064855	59065175	ENSG00000113448	PDE4D	Intron5	Intron5	Intron5
chr5	59121267	59121531	ENSG00000113448	PDE4D	Intron5	Intron5	Intron5
chr5	59276811	59277075	ENSG00000113448	PDE4D	Intron1	Intron1	Intron1
chr5	59345480	59345744	ENSG00000113448	PDE4D	Intron1	Intron1	Intron1
chr5	59682707	59682971	ENSG00000113448	PDE4D	Intron1	Intron1	Intron1
chr5	59790362	59790626	ENSG00000113448	PDE4D	Intron1	Intron1	Intron1
chr5	65268602	65268866	ENSG00000049192	ADAMTS6	Intron12	Intron12	Intron12
chr5	65422680	65422944	ENSG00000049192	ADAMTS6	Intron7	Intron7	Intron7
chr5	66051624	66051909	ENSG00000112851	ERBIN	Intron20	Intron20	Intron20
chr5	66812377	66812641	ENSG00000069020	MAST4	Intron3	Intron3	Intron3
chr5	67041562	67041826	ENSG00000069020	MAST4	Intron4	Intron4	Intron4
chr5	69330716	69330980	ENSG00000183323	CCDC125	Intron1	Intron1	Intron1
chr5	74749183	74749447	ENSG00000164347	GFM2	Intron7	Intron7	Intron7
chr5	76537239	76537503	ENSG00000145703	IQGAP2	Intron2	Intron2	Intron2
chr5	77250537	77250801	ENSG00000113231	PDE8B	Intron1	Intron1	Intron1
chr5	77250537	77250801	ENSG00000284762	AC022414.1	Intron3	Intron3	Intron3
chr5	78056922	78057186	ENSG00000132842	AP3B1	Intron22	Intron22	Intron22
chr5	78612199	78612463	ENSG00000145685	LHFPL2	Intron2	Intron2	Intron2
chr5	78965840	78966104	ENSG00000113273	ARSB	Intron2	Intron2	Intron2
chr5	80460175	80460439	ENSG00000039319	ZFYVE16	Intron14	Intron14	Intron14
chr5	81474890	81475154	ENSG00000145687	SSBP2	Intron6	Intron6	Intron6
chr5	82213179	82213443	ENSG00000152348	ATG10	Intron5	Intron5	Intron5
chr5	82314460	82314724	ENSG00000205464	ATP6AP1L	Intron2	Intron2	Intron2
chr5	83202788	83203052	ENSG00000152422	XRCC4	Intron4	Intron4	Intron4
chr5	83203324	83203588	ENSG00000152422	XRCC4	Intron4	Intron4	Exon5
chr5	84131918	84132182	ENSG00000164176	EDIL3	Intron5	Intron5	Intron5
chr5	84371210	84371474	ENSG00000164176	EDIL3	Intron1	Intron1	Intron1
chr5	87045291	87045555	ENSG00000249061		Intron1	Intron1	Intron1
chr5	87677974	87678238	ENSG00000249362		LastIntron	LastIntron	LastIntron
chr5	88397211	88397475	ENSG00000247828		Intron6	Intron6	Intron6
chr5	90908736	90909000	ENSG00000164199	ADGRV1	Intron83	Intron83	Intron83
chr5	90912627	90912891	ENSG00000164199	ADGRV1	Intron83	Intron83	Intron83
chr5	92524224	92524488	ENSG00000249776		Intron2	Intron2	Intron2
chr5	93593849	93594113	ENSG00000175745	NR2F1	UTR3	UTR3	UTR3
chr5	93911768	93912032	ENSG00000113391	FAM172A	Intron6	Intron6	Intron6
chr5	94066198	94066466	ENSG00000113391	FAM172A	Intron2	Intron2	Intron2
chr5	95581741	95582005	ENSG00000164291	ARSK	Intron3	Intron3	Intron3
chr5	96835846	96836110	ENSG00000247121		Intron2	Intron2	Intron2
chr5	98148299	98148563	ENSG00000248901		Intron3	Intron3	Intron3
chr5	98410891	98411155	ENSG00000249448		LastExon	LastExon	LastExon
chr5	102868252	102868516	ENSG00000145730	PAM	Intron2	Intron2	Intron2
[truncated: 766 more rows]

## Sheet: PCOS m6A peaks annotation
Annotation of m6A peaks identified in GCs of PCOS women
Chromosome	Start	End	OverlapGene	Symbol	Overlap_Begin	Overlap_Center	Overlap_End
chr1	839333	839617	ENSG00000228794		Intron2	Intron2	Intron2
chr1	840413	840794	ENSG00000228794		Intron2	Intron2	Intron2
chr1	927170	927432	ENSG00000187634	SAMD11	Intron2	Intron2	Intron2
chr1	1029801	1030263	ENSG00000188157	AGRN	Intron2	Intron2	Intron2
chr1	1284225	1284487	ENSG00000162572	SCNN1D	Intron3	Intron3	Intron3
chr1	2493582	2493844	ENSG00000229393		LastExon	LastExon	LastExon
chr1	2562119	2562381	ENSG00000157873	TNFRSF14	LastExon	LastExon	LastExon
chr1	2567581	2567843	ENSG00000225931		Intron1	Intron1	Intron1
chr1	2654431	2654693	ENSG00000215912	TTC34	Intron6	Intron6	Intron6
chr1	2697366	2697628	ENSG00000215912	TTC34	Intron6	Intron6	Intron6
chr1	3146772	3147157	ENSG00000142611	PRDM16	Intron1	Intron1	Intron1
chr1	3456632	3456894	ENSG00000130762	ARHGEF16	Intron1	Intron1	Intron1
chr1	3636223	3636485	ENSG00000116213	WRAP73	LastExon	LastExon	LastExon
chr1	3696370	3696632	ENSG00000078900	TP73	Intron3	Intron3	Intron3
chr1	5865185	5865447	ENSG00000131697	NPHP4	Intron29	Intron29	UTR3
chr1	6107941	6108203	ENSG00000116254	CHD5	Intron38	Intron38	Intron38
chr1	6142261	6142523	ENSG00000116254	CHD5	Exon14	Intron14	Exon15
chr1	6334825	6335087	ENSG00000097021	ACOT7	Intron3	Intron3	Intron3
chr1	6633598	6633860	ENSG00000041988	THAP3	LastIntron	LastIntron	LastIntron
chr1	7368094	7368356	ENSG00000171735	CAMTA1	Intron5	Intron5	Intron5
chr1	7499000	7499495	ENSG00000171735	CAMTA1	Intron6	Intron6	Intron6
chr1	7548835	7549245	ENSG00000171735	CAMTA1	Intron6	Intron6	Intron6
chr1	7568493	7568755	ENSG00000171735	CAMTA1	Intron6	Intron6	Intron6
chr1	7655131	7655393	ENSG00000171735	CAMTA1	Intron7	Intron7	Intron7
chr1	7675466	7675728	ENSG00000171735	CAMTA1	Intron10	Intron10	Intron10
chr1	7982080	7982342	ENSG00000116288	PARK7	LastIntron	LastIntron	LastIntron
chr1	8722246	8722508	ENSG00000142599	RERE	Intron2	Intron2	Intron2
chr1	9768154	9768416	ENSG00000171603	CLSTN1	Intron2	Intron2	Intron2
chr1	9945265	9945527	ENSG00000173614	NMNAT1	Intron1	Intron1	Intron1
chr1	9945265	9945527	ENSG00000228150		LastIntron	LastIntron	LastIntron
chr1	10283565	10283827	ENSG00000054523	KIF1B	Intron15	Intron15	Intron15
chr1	10716027	10716289	ENSG00000130940	CASZ1	Intron2	Intron2	Intron2
chr1	11522651	11522957	ENSG00000204624	DISP3	Intron10	Intron10	Intron10
chr1	11741899	11742161	ENSG00000177674	AGTRAP	Intron1	Intron1	Intron1
chr1	12386152	12386414	ENSG00000048707	VPS13D	Intron59	Exon60	Intron60
chr1	12443370	12443632	ENSG00000048707	VPS13D	Intron65	Intron65	Intron65
chr1	13603591	13603853	ENSG00000162493	PDPN	Intron1	Intron1	Intron1
chr1	15876200	15876462	ENSG00000065526	SPEN	Intron2	Exon3	Exon3
chr1	15939656	15939976	ENSG00000065526	SPEN	UTR3	UTR3	UTR3
chr1	15975671	15975933	ENSG00000116809	ZBTB17	Intron1	Intron1	Intron1
chr1	19101126	19101388	ENSG00000127481	UBR4	Intron88	Intron88	Intron88
chr1	20383358	20383620	ENSG00000236963		Intron6	Intron6	Intron6
chr1	21096257	21096519	ENSG00000075151	EIF4G3	Intron2	Intron2	Intron2
chr1	21257073	21257335	ENSG00000117298	ECE1	Intron7	Intron7	Intron7
chr1	22577979	22578373	ENSG00000070886	EPHA8	Intron3	Intron3	Intron3
chr1	23012160	23012422	ENSG00000227868	TEX46	LastIntron	LastIntron	LastIntron
chr1	23392403	23392836	ENSG00000204219	TCEA3	Intron8	Intron8	Intron8
chr1	23416610	23416872	ENSG00000204219	TCEA3	Intron4	Intron4	Intron4
chr1	23867831	23868093	ENSG00000179163	FUCA1	Exon1	Exon1	Intron1
chr1	24344987	24345249	ENSG00000158055	GRHL3	Intron12	Intron12	Intron12
chr1	25111648	25111910	ENSG00000233755		LastIntron	LastIntron	LastIntron
chr1	27685488	27685750	ENSG00000225886		LastIntron	LastIntron	LastIntron
chr1	28743623	28743885	ENSG00000198492	YTHDF2	Exon4	Exon4	Exon4
chr1	30029546	30029808	ENSG00000233399		Intron2	Intron2	Intron2
chr1	30825518	30825870	ENSG00000223382		Intron1	Intron1	Intron1
chr1	30999685	30999947	ENSG00000134644	PUM1	Intron5	Intron5	Intron5
chr1	31431750	31432254	ENSG00000168528	SERINC2	Intron9	Intron9	Intron9
chr1	32209508	32209770	ENSG00000222046	DCDC2B	Intron1	Intron1	Intron1
chr1	33019957	33020221	ENSG00000004455	AK2	Intron4	Intron4	Intron4
chr1	33019957	33020221	ENSG00000236065		LastIntron	LastIntron	LastIntron
chr1	33862892	33863154	ENSG00000176256	HMGB4	UTR5	UTR5	UTR5
chr1	33862892	33863154	ENSG00000121904	CSMD2	Intron5	Intron5	Intron5
chr1	34048816	34049078	ENSG00000121904	CSMD2	Intron2	Intron2	Intron2
chr1	36348593	36348855	ENSG00000196182	STK40	Intron5	Exon6	Intron6
chr1	37021095	37021359	ENSG00000163873	GRIK3	Intron1	Intron1	Intron1
chr1	37319114	37319376	ENSG00000223944		Intron1	Intron1	Intron1
chr1	37895849	37896111	ENSG00000204084	INPP5B	Intron7	Intron7	Intron7
chr1	37896280	37896542	ENSG00000204084	INPP5B	Intron7	Intron7	Intron7
chr1	37997451	37997713	ENSG00000183386	FHL3	Exon5	LastIntron	LastExon
chr1	38869133	38869395	ENSG00000274944	GJA9-MYCBP	Intron3	Intron3	Intron3
chr1	38869133	38869395	ENSG00000214114	MYCBP	Intron2	Intron2	Intron2
chr1	38869133	38869395	ENSG00000228436		Intron1	Intron1	Intron1
chr1	38869133	38869395	ENSG00000273637		Intron3	Intron3	Intron3
chr1	39234364	39234626	ENSG00000127603	MACF1	Intron2	Intron2	Intron2
chr1	39385152	39385414	ENSG00000127603	MACF1	Intron56	Intron56	Intron56
chr1	39413802	39414064	ENSG00000127603	MACF1	Intron58	Intron58	Intron58
chr1	39437564	39437826	ENSG00000127603	MACF1	Intron70	Intron70	Exon71
chr1	40227070	40227574	ENSG00000117000	RLF	Intron6	Intron6	Intron6
chr1	41073597	41073859	ENSG00000010803	SCMH1	Intron10	Intron10	Intron10
chr1	41529092	41529464	ENSG00000127124	HIVEP3	Intron4	Intron4	Intron4
chr1	41541375	41541637	ENSG00000127124	HIVEP3	Intron4	Intron4	Intron4
chr1	41544451	41544968	ENSG00000127124	HIVEP3	Intron4	Intron4	Intron4
chr1	41545229	41545515	ENSG00000127124	HIVEP3	Intron4	Intron4	Intron4
chr1	43573763	43574025	ENSG00000142949	PTPRF	Intron6	Intron6	Intron6
chr1	43704546	43704808	ENSG00000066135	KDM4A	UTR3	UTR3	UTR3
chr1	43704546	43704808	ENSG00000284989	AL451062.3	Intron15	Intron15	Intron15
chr1	43738497	43738765	ENSG00000126091	ST3GAL3	Intron1	Intron1	Intron1
chr1	43738497	43738765	ENSG00000284989	AL451062.3	Intron16	Intron16	Intron16
chr1	43904992	43905254	ENSG00000284989	AL451062.3	Intron23	Intron23	Intron23
chr1	44140153	44140415	ENSG00000283039	KLF18	Exon1	Exon1	Exon1
chr1	44327523	44328028	ENSG00000117419	ERI3	Intron3	Intron3	Intron3
chr1	44911563	44911825	ENSG00000070785	EIF2B3	Intron5	Intron5	Intron5
chr1	45080958	45081220	ENSG00000162415	ZSWIM5	Intron2	Intron2	Intron2
chr1	45106113	45106490	ENSG00000162415	ZSWIM5	Intron1	Intron1	Intron1
chr1	45568749	45569011	ENSG00000117448	AKR1A1	Intron7	Intron7	Intron8
chr1	46140055	46140317	ENSG00000278139	AL358075.4	Intron1	Intron1	Intron1
chr1	47218350	47218612	ENSG00000162367	TAL1	UTR3	UTR3	UTR3
chr1	47438685	47438947	ENSG00000186564	FOXD2	LastExon	LastExon	LastExon
chr1	48225614	48225876	ENSG00000117834	SLC5A9	Intron2	Intron2	Intron2
chr1	48342039	48342301	ENSG00000132122	SPATA6	Intron11	Intron11	Intron11
chr1	48628933	48629195	ENSG00000186094	AGBL4	Intron5	Intron5	Intron5
chr1	48914566	48914828	ENSG00000186094	AGBL4	Intron1	Intron1	Intron1
chr1	50128417	50128679	ENSG00000162374	ELAVL4	Intron1	Intron1	Intron1
chr1	50146871	50147133	ENSG00000162374	ELAVL4	Intron2	Intron2	Intron2
chr1	50152198	50152460	ENSG00000162374	ELAVL4	Intron2	Intron2	Intron2
chr1	52293110	52293372	ENSG00000157077	ZFYVE9	Intron10	Intron10	Intron10
chr1	53267616	53268122	ENSG00000234578		Intergenic	Intergenic	LastIntron
chr1	53267616	53268122	ENSG00000157193	LRP8	Intron8	Intron8	Intron8
chr1	53633168	53633541	ENSG00000174332	GLIS1	Intron1	Intron1	Intron1
chr1	53652563	53652825	ENSG00000174332	GLIS1	Intron1	Intron1	Intron1
chr1	54219899	54220161	ENSG00000116221	MRPL37	LastIntron	LastIntron	LastIntron
chr1	54259960	54260222	ENSG00000157216	SSBP3	Intron5	Intron5	Intron5
chr1	56270959	56271221	ENSG00000284686	AC119674.2	LastIntron	LastIntron	LastIntron
chr1	56744166	56744428	ENSG00000187889	FYB2	Intron9	Intron9	Exon10
chr1	56994926	56995188	ENSG00000173406	DAB1	UTR3	UTR3	UTR3
chr1	56994926	56995188	ENSG00000236341		LastIntron	LastIntron	LastIntron
chr1	57351995	57352257	ENSG00000173406	DAB1	Intron1	Intron1	Intron1
chr1	58781814	58782233	ENSG00000177606	JUN	LastExon	UTR3	UTR3
chr1	59520690	59520952	ENSG00000172456	FGGY	Intron10	Intron10	Intron10
chr1	61121828	61122090	ENSG00000162599	NFIA	Intron2	Intron2	Intron2
chr1	61716954	61717216	ENSG00000162604	TM2D1	Intron2	Intron2	Intron2
chr1	62089438	62089700	ENSG00000132849	PATJ	Intron33	Intron33	Intron33
chr1	62855690	62856196	ENSG00000125703	ATG4C	LastIntron	LastIntron	LastIntron
chr1	63258552	63258846	ENSG00000224209		Intron3	Intron3	Intron3
chr1	63862673	63862935	ENSG00000185483	ROR1	Intron1	Intron1	Intron1
chr1	64095061	64095323	ENSG00000185483	ROR1	Intron4	Intron4	Intron4
chr1	65386515	65386777	ENSG00000116675	DNAJC6	Intron8	Intron8	Intron8
chr1	65604405	65604667	ENSG00000116678	LEPR	Intron10	Intron10	Intron10
chr1	66674730	66674992	ENSG00000248458		LastIntron	LastIntron	LastIntron
chr1	66674730	66674992	ENSG00000118473	SGIP1	Intron12	Intron12	Intron12
chr1	66685227	66685491	ENSG00000118473	SGIP1	Intron15	Intron15	Intron15
chr1	67031395	67031659	ENSG00000116704	SLC35D1	Intron8	Intron8	Intron8
chr1	70784375	70784637	ENSG00000229051		LastIntron	LastIntron	LastIntron
chr1	73787521	73787783	ENSG00000285778		LastExon	LastExon	LastExon
chr1	74375434	74375696	ENSG00000237324		Intron1	Intron1	Intron1
chr1	74375434	74375696	ENSG00000116783	TNNI3K	Intron17	Intron17	Intron17
chr1	74375434	74375696	ENSG00000259030	FPGT-TNNI3K	UTR3	UTR3	UTR3
chr1	74470872	74471134	ENSG00000162621	LRRC53	LastExon	LastExon	LastExon
chr1	74470872	74471134	ENSG00000116783	TNNI3K	Intron21	Intron21	Intron21
chr1	75329861	75330123	ENSG00000137968	SLC44A5	Intron4	Intron4	Intron4
chr1	75884268	75884530	ENSG00000057468	MSH4	Intron15	Intron15	Intron15
chr1	75995198	75995460	ENSG00000225605		Intron3	Intron3	Intron3
chr1	78504164	78504426	ENSG00000122420	PTGFR	LastIntron	LastIntron	LastIntron
chr1	79521759	79522021	ENSG00000232676		LastExon	LastExon	LastExon
chr1	83111414	83111676	ENSG00000230817		Intron9	Intron9	Intron9
chr1	84546416	84546678	ENSG00000122432	SPATA1	Intron10	Intron10	Intron10
chr1	84546416	84546678	ENSG00000285851		Intron1	Intron1	Intron1
chr1	84967779	84968041	ENSG00000153898	MCOLN2	Intron1	Intron1	Intron1
chr1	87124099	87124362	ENSG00000267561	AC093155.3	Intron6	Intron6	Intron6
chr1	87357283	87357545	ENSG00000227290		Intron2	Intron2	Intron2
chr1	88811212	88811474	ENSG00000065243	PKN2	Intron15	Intron15	Intron15
chr1	89410567	89410832	ENSG00000225492		Intron1	Intron1	Intron1
chr1	89764578	89764840	ENSG00000271949	AC093423.3	Intron2	Intron2	Intron2
chr1	91642554	91642816	ENSG00000203914		LastExon	LastExon	LastExon
chr1	92126673	92126935	ENSG00000189195	BTBD8	Intron4	Intron4	Intron4
chr1	92538900	92539162	ENSG00000067208	EVI5	LastIntron	LastIntron	LastIntron
chr1	92606894	92607162	ENSG00000067208	EVI5	Intron16	Intron16	Intron16
chr1	94050933	94051195	ENSG00000198691	ABCA4	Intron17	Intron17	Intron17
chr1	94930265	94930527	ENSG00000235501		Intron1	Intron1	Intron1
chr1	96370437	96370699	ENSG00000231987		Intron1	Intron1	Intron1
chr1	99016300	99016562	ENSG00000232825		Intron1	Intron1	Intron1
chr1	99082528	99082790	ENSG00000232825		Intron1	Intron1	Intron1
chr1	100360010	100360272	ENSG00000079335	CDC14A	Intron2	Intron2	Intron2
chr1	105006771	105007033	ENSG00000285981		Intron3	Intron3	Intron3
chr1	108716331	108716597	ENSG00000143107	FNDC7	Intron2	Intron2	Intron2
chr1	110197671	110197933	ENSG00000197106	SLC6A17	LastIntron	LastIntron	LastIntron
chr1	112184426	112184688	ENSG00000231246		LastIntron	LastIntron	LastIntron
chr1	114225621	114225883	ENSG00000232895		LastIntron	LastIntron	LastIntron
chr1	116461653	116461915	ENSG00000233154		Intron2	Intron2	Intron2
chr1	116958081	116958343	ENSG00000134247	PTGFRN	Intron4	Intron4	Intron4
chr1	118088850	118089112	ENSG00000155761	SPAG17	Intron10	Intron10	Intron10
chr1	120850741	120851003	ENSG00000275538		Intergenic	LastExon	Intergenic
chr1	145572436	145572698	ENSG00000272150		LastExon	LastExon	LastExon
chr1	151300828	151301090	ENSG00000265753		Intergenic	LastExon	LastExon
chr1	151300828	151301090	ENSG00000143393	PI4KB	Intron9	Intron9	Intron9
chr1	152196134	152196396	ENSG00000233792		LastIntron	LastIntron	LastIntron
chr1	154086526	154086788	ENSG00000143552	NUP210L	Intron16	Intron16	Intron16
chr1	154601207	154601575	ENSG00000160710	ADAR	Exon2	Exon2	Exon2
chr1	154713979	154714828	ENSG00000143603	KCNN3	Intron7	Intron7	Intron7
chr1	156727002	156727264	ENSG00000143319	ISG20L2	Exon1	Exon1	Exon1
chr1	158879615	158879877	ENSG00000229849		Intron1	Intron1	Intron1
chr1	158940028	158940290	ENSG00000163564	PYHIN1	Intron4	Intron4	Intron4
chr1	158940723	158940985	ENSG00000163564	PYHIN1	Intron4	Intron4	Intron4
chr1	159814030	159814292	ENSG00000181036	FCRL6	Intron8	Intron8	Exon9
chr1	159877687	159877949	ENSG00000213085	CFAP45	Intron8	Intron8	Intron8
chr1	160751543	160751852	ENSG00000026751	SLAMF7	Exon1	Exon1	Exon1
chr1	161024506	161024768	ENSG00000270149	AL591806.3	Intron1	Intron1	Intron1
chr1	161328071	161328436	ENSG00000143252	SDHC	Intron2	Intron2	Exon3
chr1	162396309	162396571	ENSG00000198574	SH2D1B	UTR3	UTR3	UTR3
chr1	164837867	164838129	ENSG00000185630	PBX1	LastIntron	LastIntron	LastIntron
chr1	165227715	165227977	ENSG00000162761	LMX1A	Intron4	Intron4	Intron4
chr1	165515753	165516015	ENSG00000237463		Intron5	Intron5	Intron5
chr1	166958727	166958989	ENSG00000143195	ILDR2	Intron1	Intron1	Intron1
chr1	167267839	167268103	ENSG00000143190	POU2F1	Intron2	Intron2	Intron2
chr1	169343498	169343761	ENSG00000143156	NME7	Intron1	Intron1	Intron1
chr1	169370841	169371103	ENSG00000117475	BLZF1	Intron2	Intron2	Intron2
chr1	169963701	169963963	ENSG00000075945	KIFAP3	Intron17	Intron17	Intron17
chr1	170147049	170147311	ENSG00000203740	METTL11B	Intron1	Intron1	Intron1
chr1	171715169	171715431	ENSG00000117533	VAMP4	Intron4	Intron4	Intron4
chr1	173020714	173020976	ENSG00000224228		Intron3	Intron3	Intron3
chr1	175553606	175553868	ENSG00000235628		LastIntron	LastIntron	LastIntron
chr1	175553606	175553868	ENSG00000116147	TNR	Intron1	Intron1	Intron1
chr1	176497376	176497638	ENSG00000116183	PAPPA2	Intron1	Intron1	Intron1
chr1	176584633	176584895	ENSG00000116183	PAPPA2	Intron2	Intron2	Intron2
chr1	176712029	176712291	ENSG00000116183	PAPPA2	Intron12	Intron12	Intron12
chr1	177559756	177560018	ENSG00000227579		LastIntron	LastIntron	LastIntron
chr1	178790448	178790710	ENSG00000116191	RALGPS2	Intron4	Intron4	Intron4
chr1	178816284	178816546	ENSG00000116191	RALGPS2	Intron6	Intron6	Intron6
chr1	179181671	179181933	ENSG00000143322	ABL2	Intron1	Intron1	Intron1
chr1	182602809	182603071	ENSG00000143333	RGS16	Intron2	Intron2	Intron2
chr1	182847989	182848251	ENSG00000135829	DHX9	Intron3	Intron3	Intron3
chr1	182849834	182850096	ENSG00000135829	DHX9	Intron3	Intron3	Intron3
chr1	182900805	182901067	ENSG00000157060	SHCBP1L	LastIntron	LastIntron	LastIntron
chr1	183874212	183874474	ENSG00000143344	RGL1	Intron5	Intron5	Intron5
chr1	183963531	183964037	ENSG00000198756	COLGALT2	Intron5	Intron6	Intron6
chr1	186866563	186866825	ENSG00000116711	PLA2G4A	Intron2	Intron2	Intron2
chr1	187415059	187415321	ENSG00000230426		Intron3	Intron3	Intron3
chr1	198173495	198173757	ENSG00000151414	NEK7	Intron1	Intron1	Intron1
chr1	199283351	199283644	ENSG00000231718		LastIntron	LastIntron	LastIntron
chr1	200048076	200048470	ENSG00000116833	NR5A2	Intron4	Exon5	Exon5
chr1	201877232	201877503	ENSG00000198700	IPO9	UTR3	UTR3	UTR3
chr1	202204561	202204823	ENSG00000133067	LGR6	Intron1	Intron1	Intron1
chr1	202319020	202319526	ENSG00000133067	LGR6	LastExon	LastExon	UTR3
chr1	202446403	202446665	ENSG00000077157	PPP1R12B	Intron13	Intron13	Intron13
chr1	202541539	202541801	ENSG00000077157	PPP1R12B	Intron19	Intron19	Intron19
chr1	204092192	204092454	ENSG00000143842	SOX13	Intron1	Intron1	Intron1
chr1	204195051	204195420	ENSG00000170498	KISS1	Intron1	Intron1	Intron1
chr1	204829509	204829771	ENSG00000163531	NFASC	Intron1	Intron1	Intron1
chr1	205248419	205248681	ENSG00000133069	TMCC2	Intron2	Intron2	Intron2
chr1	207414253	207414515	ENSG00000283044		Intron1	Intron1	Intron1
chr1	209770661	209771104	ENSG00000009790	TRAF3IP3	Intron1	Intron1	Intron1
chr1	210084894	210085156	ENSG00000143469	SYT14	Intron5	Intron5	Intron5
chr1	210887592	210887854	ENSG00000284299	AL590132.1	LastIntron	LastIntron	LastIntron
chr1	210887592	210887854	ENSG00000143473	KCNH1	Intron7	Intron7	Intron7
chr1	213270885	213271147	ENSG00000136643	RPS6KC1	LastIntron	LastIntron	LastIntron
chr1	214092576	214092838	ENSG00000283518		Intron1	Intron1	Intron1
chr1	215201088	215201350	ENSG00000082482	KCNK2	LastIntron	LastIntron	LastIntron
chr1	216097796	216098163	ENSG00000042781	USH2A	Intron21	Intron21	Intron21
chr1	220860562	220860824	ENSG00000257551		Intron1	Intron1	Intron1
chr1	220880007	220880269	ENSG00000136630	HLX	LastExon	LastExon	LastExon
chr1	220880007	220880269	ENSG00000257551		Intergenic	Exon1	Exon1
chr1	225205045	225205307	ENSG00000185842	DNAH14	Intron38	Intron38	Intron38
chr1	225373897	225374159	ENSG00000185842	DNAH14	Intron75	Intron75	Intron75
chr1	225398812	225399074	ENSG00000185842	DNAH14	LastIntron	LastIntron	LastExon
chr1	225723010	225723272	ENSG00000226349		LastIntron	LastIntron	LastIntron
chr1	225723010	225723272	ENSG00000227496		Intron1	Intron1	Intron1
chr1	226960123	226960528	ENSG00000163050	COQ8A	Intron6	Intron6	Intron6
chr1	228038032	228038294	ENSG00000154342	WNT3A	Intron2	Intron2	Intron2
chr1	230786365	230786627	ENSG00000244137		Intron1	Intron1	Intron1
chr1	230786365	230786627	ENSG00000135773	CAPN9	Intron11	Intron11	Intron11
chr1	231336794	231337262	ENSG00000010072	SPRTN	Intergenic	Intergenic	UTR5
chr1	231336794	231337262	ENSG00000116903	EXOC8	LastExon	LastExon	LastExon
chr1	231386994	231387256	ENSG00000135766	EGLN1	Intron1	Intron1	Intron1
chr1	231398898	231399162	ENSG00000135766	EGLN1	Intron1	Intron1	Intron1
chr1	231733178	231733440	ENSG00000162946	DISC1	Intron3	Intron3	Intron3
chr1	231733178	231733440	ENSG00000270106	TSNAX-DISC1	Intron8	Intron8	Intron8
chr1	231782929	231783191	ENSG00000162946	DISC1	Intron6	Intron6	Intron6
chr1	231782929	231783191	ENSG00000270106	TSNAX-DISC1	Intron11	Intron11	Intron11
chr1	231952730	231952992	ENSG00000162946	DISC1	Intron9	Intron9	Intron9
chr1	232007511	232008015	ENSG00000162946	DISC1	Intron10	Intron10	Intron10
chr1	233327652	233327914	ENSG00000143674	MAP3K21	Intergenic	UTR5	UTR5
chr1	233663489	233663751	ENSG00000135750	KCNK1	Intron1	Intron1	Intron1
chr1	234716807	234717069	ENSG00000282097		Intron2	Intron2	Intron2
chr1	235706995	235707257	ENSG00000143669	LYST	Intron44	Intron44	Intron44
chr1	235778912	235779174	ENSG00000143669	LYST	Intron16	Intron16	Intron16
chr1	236173370	236173632	ENSG00000077585	GPR137B	Intron2	Intron2	Intron2
chr1	236761712	236761974	ENSG00000077522	ACTN2	LastIntron	LastIntron	LastIntron
chr1	237499457	237499719	ENSG00000198626	RYR2	Intron20	Intron20	Intron20
chr1	237537580	237537842	ENSG00000198626	RYR2	Intron25	Intron25	Intron25
chr1	237559838	237560100	ENSG00000198626	RYR2	Intron27	Intron27	Intron27
chr1	239798845	239799107	ENSG00000133019	CHRM3	Intron3	Intron3	Intron3
chr1	240217398	240217904	ENSG00000155816	FMN2	Intron6	Intron6	Intron6
chr1	240375212	240375474	ENSG00000155816	FMN2	Intron14	Intron14	Intron14
chr1	240463623	240463885	ENSG00000155816	FMN2	Intron16	Intron16	Intron16
chr1	241093999	241094261	ENSG00000182901	RGS7	Intron3	Intron3	Intron3
chr1	241289565	241289827	ENSG00000182901	RGS7	Intron2	Intron2	Intron2
chr1	242460303	242460565	ENSG00000180287	PLD5	Intron1	Intron1	Intron1
chr1	243271200	243271462	ENSG00000054282	SDCCAG8	Intron3	Intron3	Intron3
chr1	243294265	243294704	ENSG00000054282	SDCCAG8	Intron6	Intron6	Intron6
chr1	244476548	244476810	ENSG00000179397	CATSPERE	Intron2	Intron2	Intron2
chr1	246817948	246818215	ENSG00000235386		Intergenic	LastExon	Intergenic
chr1	246817948	246818215	ENSG00000223519		Intron3	Intron3	Intron3
chr1	246903375	246903637	ENSG00000153207	AHCTF1	Intron7	Intron7	Intron7
chr1	248403986	248404248	ENSG00000175143	OR2T1	LastIntron	LastIntron	LastIntron
chr10	337049	337311	ENSG00000151240	DIP2C	Intron29	Intron29	Intron29
chr10	346109	346371	ENSG00000151240	DIP2C	Intron26	Intron26	Intron26
chr10	607546	608052	ENSG00000151240	DIP2C	Intron1	Intron1	Intron1
chr10	652568	652830	ENSG00000180525	PRR26	Intron1	Intron1	Intron1
chr10	652568	652830	ENSG00000151240	DIP2C	Intron1	Intron1	Intron1
chr10	657711	658129	ENSG00000180525	PRR26	Intron1	Intron1	Intron1
chr10	657711	658129	ENSG00000151240	DIP2C	Intron1	Intron1	Intron1
chr10	1558524	1558948	ENSG00000185736	ADARB2	Intron1	Intron1	Intron1
chr10	5369791	5370851	ENSG00000178473	UCN3	LastIntron	LastIntron	LastIntron
chr10	6851104	6851366	ENSG00000285845		Intron4	Intron4	Intron4
chr10	7278780	7279042	ENSG00000198879	SFMBT2	Intron6	Intron6	Intron6
chr10	12035329	12035591	ENSG00000151461	UPF2	UTR5	Exon1	Exon1
chr10	12568019	12568524	ENSG00000183049	CAMK1D	Intron2	Intron2	Intron2
chr10	12612456	12612718	ENSG00000183049	CAMK1D	Intron2	Intron2	Intron2
chr10	13340264	13340526	ENSG00000086475	SEPHS1	Intron2	Intron2	Intron2
chr10	13418776	13419064	ENSG00000233256		LastIntron	LastIntron	LastIntron
chr10	14826060	14826322	ENSG00000185267	CDNF	Intron4	Intron4	Intron4
chr10	15229727	15229989	ENSG00000148468	FAM171A1	Intron5	Intron5	Intron5
chr10	16436678	16437178	ENSG00000165983	PTER	Intergenic	Intergenic	Intron1
chr10	16889631	16889893	ENSG00000107611	CUBN	Intron55	Intron55	Intron55
chr10	16953202	16953464	ENSG00000107611	CUBN	Intron32	Intron32	Intron32
chr10	17126919	17127181	ENSG00000107611	CUBN	Intron3	Intron3	Intron3
chr10	21717624	21718034	ENSG00000078403	MLLT10	Intron15	Intron15	Intron15
chr10	21901617	21901879	ENSG00000136770	DNAJC1	Intron7	Intron7	Intron7
chr10	22356335	22356597	ENSG00000077327	SPAG6	Intron1	Intron1	Intron1
chr10	24997423	24997685	ENSG00000151023	ENKUR	Intron2	Intron2	Intron2
chr10	24997423	24997685	ENSG00000285859		Intron2	Intron2	Intron2
chr10	25093159	25093421	ENSG00000285859		Intron3	Intron3	Intron3
chr10	25539416	25539678	ENSG00000151025	GPR158	Intron5	Intron5	Intron5
chr10	26296440	26296702	ENSG00000136750	GAD2	LastIntron	LastIntron	LastIntron
chr10	27200447	27200709	ENSG00000107897	ACBD5	LastIntron	LastIntron	LastIntron
chr10	27906757	27907019	ENSG00000169126	ARMC4	Intron17	Intron17	Intron17
chr10	27979130	27979392	ENSG00000169126	ARMC4	Intron7	Intron7	Intron7
chr10	28589589	28589851	ENSG00000095787	WAC	Intron4	Intron4	Exon5
chr10	29509267	29509529	ENSG00000197321	SVIL	Intron16	Intron16	Intron16
chr10	30966639	30966901	ENSG00000183621	ZNF438	Intron2	Intron2	Intron2
chr10	34375713	34375975	ENSG00000148498	PARD3	Intron10	Intron10	Intron10
chr10	34470169	34470431	ENSG00000148498	PARD3	Intron3	Intron3	Exon4
chr10	35021602	35022066	ENSG00000108094	CUL2	Intron17	Intron17	Intron17
chr10	35469930	35470192	ENSG00000108100	CCNY	Intron2	Intron2	Intron2
chr10	42242796	42243106	ENSG00000274167		Intron1	Intron1	Intron1
chr10	42487349	42487611	ENSG00000185904		Intron3	Intron3	Intron3
chr10	46268183	46268445	ENSG00000263482		Intron6	Intron6	Intron6
chr10	46525740	46526142	ENSG00000285402		LastIntron	LastIntron	LastIntron
chr10	47300937	47301199	ENSG00000266524	GDF10	Exon1	Intron1	Intron1
chr10	47351053	47351315	ENSG00000265203	RBP3	Exon1	Exon1	Exon1
chr10	48403695	48403958	ENSG00000107643	MAPK8	Intron5	Intron5	Intron5
chr10	49735302	49735564	ENSG00000197444	OGDHL	LastIntron	LastIntron	LastExon
chr10	50628158	50628420	ENSG00000226200		Intron2	Intron2	Intron2
chr10	51426795	51427057	ENSG00000185532	PRKG1	Intron2	Intron2	Intron2
chr10	52303620	52303882	ENSG00000236671		Intron4	Intron4	Intron4
chr10	55273942	55274204	ENSG00000236744		LastIntron	LastIntron	LastIntron
chr10	55408248	55408510	ENSG00000236744		Intron2	Intron2	Intron2
chr10	58767356	58767862	ENSG00000122870	BICC1	Intron3	Intron3	Intron3
chr10	59874858	59875120	ENSG00000108091	CCDC6	Intron1	Intron1	Intron1
chr10	59882003	59882265	ENSG00000108091	CCDC6	Intron1	Intron1	Intron1
chr10	59882475	59882783	ENSG00000108091	CCDC6	Intron1	Intron1	Intron1
chr10	61762652	61762914	ENSG00000183346	CABCOCO1	LastIntron	LastIntron	LastIntron
chr10	62092383	62092810	ENSG00000150347	ARID5B	LastExon	LastExon	LastExon
chr10	62256921	62257183	ENSG00000182010	RTKN2	Intron2	Intron2	Intron2
chr10	63304541	63304803	ENSG00000171988	JMJD1C	Intron2	Intron2	Intron2
chr10	63454504	63454766	ENSG00000171988	JMJD1C	Intron1	Intron1	Intron1
chr10	63813372	63813634	ENSG00000228566		LastIntron	LastIntron	LastIntron
chr10	65661337	65661599	ENSG00000228065		LastIntron	LastIntron	LastIntron
chr10	66011975	66012237	ENSG00000183230	CTNNA3	Intron15	Intron15	Intron15
chr10	66089150	66089412	ENSG00000273360		Intron2	Intron2	Intron2
chr10	66089150	66089412	ENSG00000183230	CTNNA3	Intron14	Intron14	Intron14
chr10	67240910	67241172	ENSG00000183230	CTNNA3	Intron5	Intron5	Intron5
chr10	67968718	67968983	ENSG00000148634	HERC4	Intron15	Intron15	Intron15
chr10	68210871	68211133	ENSG00000138347	MYPN	UTR3	UTR3	UTR3
chr10	68299973	68300235	ENSG00000108187	PBLD	Intron2	Intron2	Intron2
chr10	68582981	68583487	ENSG00000138336	TET1	Intron2	Intron2	Intron2
chr10	68721322	68721584	ENSG00000060339	CCAR1	Intron1	Intron1	Intron1
chr10	69096649	69096911	ENSG00000122862	SRGN	Intron1	Intron1	Intron1
chr10	70253346	70253608	ENSG00000148734	NPFFR1	UTR3	UTR3	UTR3
chr10	70364029	70364291	ENSG00000172731	LRRC20	Intron2	Intron2	Intron2
chr10	70942653	70942915	ENSG00000259267		Intron1	Intron1	Intron1
chr10	70942653	70942915	ENSG00000285300		Intron1	Intron1	Intron1
chr10	71428610	71428872	ENSG00000107736	CDH23	Intron1	Intron1	Intron1
chr10	71750588	71750850	ENSG00000107738	VSIR	UTR3	UTR3	UTR3
chr10	71750588	71750850	ENSG00000107736	CDH23	Intron38	Intron38	Intron38
chr10	73590106	73590368	ENSG00000166348	USP54	Intron1	Intron1	Intron1
chr10	73689656	73689918	ENSG00000242288		Intron15	Intron15	Intron15
chr10	73689656	73689918	ENSG00000172650	AGAP5	Intron4	Intron4	Intron4
chr10	74055970	74056232	ENSG00000035403	VCL	Intron4	Intron4	Intron4
chr10	74141622	74141884	ENSG00000185009	AP3M1	Intron1	Intron1	Intron1
chr10	74679688	74679950	ENSG00000156110	ADK	LastIntron	LastIntron	LastIntron
chr10	75104997	75105259	ENSG00000079393	DUSP13	Intron3	Intron3	Intron3
chr10	77520002	77520264	ENSG00000156113	KCNMA1	Intron1	Intron1	Intron1
chr10	79165962	79166224	ENSG00000108175	ZMIZ1	Intron4	Intron4	Intron4
chr10	79440854	79441136	ENSG00000165424	ZCCHC24	Intron1	Intron1	Intron1
chr10	81936279	81936541	ENSG00000185737	NRG3	Intron2	Intron2	Intron2
chr10	82137181	82137443	ENSG00000185737	NRG3	Intron2	Intron2	Intron2
chr10	82166320	82166582	ENSG00000185737	NRG3	Intron2	Intron2	Intron2
chr10	84393704	84393966	ENSG00000107771	CCSER2	Intron3	Intron3	Intron3
chr10	86008386	86008648	ENSG00000182771	GRID1	Intron4	Intron4	Intron4
chr10	88301722	88301984	ENSG00000184719	RNLS	LastIntron	LastIntron	LastIntron
chr10	88464917	88465179	ENSG00000184719	RNLS	Intron4	Intron4	Intron4
chr10	89839377	89839639	ENSG00000232229		LastExon	LastExon	LastExon
chr10	90440258	90440520	ENSG00000236373		Intron3	Intron3	Intron3
chr10	91228529	91228791	ENSG00000180628	PCGF5	Intron2	Intron2	Intron2
chr10	92075802	92076064	ENSG00000107864	CPEB3	LastIntron	LastIntron	LastIntron
chr10	92494909	92495171	ENSG00000119912	IDE	Intron11	Intron11	Intron11
chr10	92641263	92641525	ENSG00000138160	KIF11	Intron17	Intron17	Intron17
chr10	97018397	97018659	ENSG00000187122	SLIT1	Exon28	Intron28	Intron28
chr10	97028363	97028625	ENSG00000187122	SLIT1	Intron25	Intron25	Intron25
chr10	98266554	98266816	ENSG00000138131	LOXL4	Intron1	Intron1	Intron1
chr10	98708639	98708901	ENSG00000172987	HPSE2	Intron2	Intron2	Intron2
chr10	100505023	100505285	ENSG00000075826	SEC31B	Intron8	Intron8	Intron8
chr10	101976119	101976381	ENSG00000120029	ARMH3	Intron19	Intron19	Intron19
chr10	103656671	103656933	ENSG00000107957	SH3PXD2A	Intron8	Intron8	Intron8
chr10	104396404	104396668	ENSG00000120051	CFAP58	Intron11	Intron11	Intron11
chr10	106691355	106691617	ENSG00000108018	SORCS1	Intron9	Intron9	Intron9
chr10	110964433	110964695	ENSG00000108061	SHOC2	Exon2	Exon2	Exon2
chr10	114138048	114138310	ENSG00000165813	CCDC186	Intron7	Intron7	Intron7
chr10	114977510	114977772	ENSG00000165832	TRUB1	UTR3	UTR3	Intergenic
chr10	116135849	116136111	ENSG00000151892	GFRA1	Intron4	Intron4	Intron4
chr10	117562910	117563268	ENSG00000235198		LastIntron	LastIntron	LastIntron
chr10	118064716	118064978	ENSG00000177640		Intron3	Intron3	Intron3
chr10	121814595	121814857	ENSG00000107669	ATE1	Intron10	Intron10	Intron10
chr10	121907826	121908088	ENSG00000107669	ATE1	Intron5	Intron5	Intron5
chr10	122014872	122015134	ENSG00000138162	TACC2	Intron1	Intron1	Intron1
chr10	122107867	122108129	ENSG00000138162	TACC2	Intron5	Intron5	Intron5
chr10	122146076	122146338	ENSG00000285973		LastExon	LastExon	LastExon
chr10	122146076	122146338	ENSG00000138162	TACC2	Intron7	Intron7	Intron7
chr10	123672831	123673093	ENSG00000154478	GPR26	Intron1	Intron1	Intron1
chr10	124623197	124623507	ENSG00000278831		Intergenic	Intergenic	LastExon
chr10	124623197	124623507	ENSG00000189319	FAM53B	LastExon	UTR3	UTR3
chr10	124623197	124623507	ENSG00000258539	AC068896.1	LastIntron	LastIntron	LastIntron
chr10	124681749	124682011	ENSG00000189319	FAM53B	Exon4	Exon4	Exon4
chr10	124681749	124682011	ENSG00000258539	AC068896.1	UTR3	UTR3	UTR3
chr10	125852773	125853035	ENSG00000089876	DHX32	Intron4	Intron4	Intron4
chr10	126039059	126039321	ENSG00000148848	ADAM12	Exon19	Intron19	Intron19
chr10	126512267	126512529	ENSG00000154493	C10orf90	Intron2	Intron2	Intron2
chr10	126934421	126934926	ENSG00000150760	DOCK1	Intron1	Intron1	Intron1
chr10	126947183	126947445	ENSG00000150760	DOCK1	Intron1	Intron1	Intron1
chr10	126947802	126948238	ENSG00000150760	DOCK1	Intron1	Intron1	Intron1
chr10	127215521	127215783	ENSG00000150760	DOCK1	Intron27	Intron27	Intron27
chr10	127362863	127363125	ENSG00000150760	DOCK1	Intron33	Intron33	Intron33
chr10	127428364	127428626	ENSG00000150760	DOCK1	Intron47	Intron47	Intron47
chr10	128219380	128219698	ENSG00000280953		Intron1	Intron1	Intron1
chr10	129945903	129946165	ENSG00000108001	EBF3	Intron6	Intron6	Intron6
chr10	131952722	131952984	ENSG00000175470	PPP2R2D	LastIntron	LastIntron	LastIntron
chr10	132154711	132154973	ENSG00000188385	JAKMIP3	Intron18	Intron18	Intron18
chr10	132401678	132401940	ENSG00000171813	PWWP2B	Intron1	Intron1	Intron1
chr10	132864445	132864884	ENSG00000171811	CFAP46	Intron35	Intron35	Intron35
chr10	132913849	132914111	ENSG00000171811	CFAP46	Intron17	Intron17	Intron17
chr10	132935628	132935890	ENSG00000171811	CFAP46	Intron7	Intron7	Intron7
chr10	132946652	132946918	ENSG00000232903		LastIntron	LastIntron	LastIntron
chr10	133176057	133176319	ENSG00000171798	KNDC1	Intron3	Intron3	Intron3
chr10	133302238	133302500	ENSG00000130640	TUBGCP2	Intron2	Intron2	Intron2
chr10	133337467	133337775	ENSG00000283496	ZNF511-PRAP1	Intron4	Intron4	Intron4
chr10	133338352	133338614	ENSG00000283496	ZNF511-PRAP1	Intron4	Intron4	Intron4
chr10	133368055	133368317	ENSG00000127884	ECHS1	Intron4	Intron4	Intron4
chr11	175926	176212	ENSG00000255229		LastIntron	LastIntron	LastIntron
chr11	216921	217183	ENSG00000142082	SIRT3	LastIntron	LastIntron	LastIntron
chr11	664998	665260	ENSG00000177030	DEAF1	Intron10	Intron10	Intron10
chr11	826632	827140	ENSG00000255108		LastIntron	LastIntron	LastIntron
chr11	865558	865820	ENSG00000214063	TSPAN4	Exon4	Intron4	Exon5
chr11	990651	990913	ENSG00000183020	AP2A2	Intron10	Intron10	Intron10
chr11	1097860	1098122	ENSG00000198788	MUC2	Exon30	Exon30	Exon30
chr11	1167170	1167522	ENSG00000215182	MUC5AC	Intron11	Intron11	Intron11
chr11	1171097	1171536	ENSG00000215182	MUC5AC	Intron15	Intron15	Intron15
chr11	1441730	1441992	ENSG00000174672	BRSK2	Intron4	Intron4	Intron4
chr11	2146212	2146474	ENSG00000099869		Intron1	Exon2	Exon2
chr11	2146212	2146474	ENSG00000129965	INS-IGF2	Intron4	Intron4	Intron4
chr11	2146212	2146474	ENSG00000284779	IGF2	Intron2	Intron2	Intron2
chr11	2583756	2584018	ENSG00000053918	KCNQ1	Intron7	Intron7	Intron7
chr11	2675923	2676185	ENSG00000269821		LastExon	LastExon	LastExon
chr11	2675923	2676185	ENSG00000053918	KCNQ1	Intron11	Intron11	Intron11
chr11	4824423	4824685	ENSG00000167346	MMP26	Intron1	Intron1	Intron1
chr11	5394104	5394366	ENSG00000167355	OR51B5	Intron1	Intron1	Intron1
chr11	5394104	5394366	ENSG00000213931	HBE1	Intron1	Intron1	Intron1
chr11	5394104	5394366	ENSG00000196565	HBG2	Intron1	Intron1	Intron1
chr11	5489631	5489893	ENSG00000181609	OR52D1	LastExon	Intergenic	Intergenic
chr11	5489631	5489893	ENSG00000167355	OR51B5	Intron1	Intron1	Intron1
chr11	5489631	5489893	ENSG00000213931	HBE1	Intron1	Intron1	Intron1
chr11	5489631	5489893	ENSG00000196565	HBG2	Intron1	Intron1	Intron1
chr11	7438566	7438828	ENSG00000251364		LastExon	LastExon	LastExon
chr11	7438566	7438828	ENSG00000170743	SYT9	LastIntron	LastIntron	LastIntron
chr11	7717344	7717606	ENSG00000271758		LastIntron	LastIntron	LastIntron
chr11	8168797	8169059	ENSG00000166405	RIC3	Intergenic	Exon1	LastIntron
chr11	8631255	8631517	ENSG00000166436	TRIM66	Intron15	Intron15	Intron15
chr11	8632795	8633057	ENSG00000166436	TRIM66	Intron15	Intron15	Intron15
chr11	10101498	10101760	ENSG00000133812	SBF2	Intron2	Intron2	Intron2
chr11	14301846	14302110	ENSG00000133818	RRAS2	Intron1	Intron1	Intron1
chr11	15125408	15125670	ENSG00000188487	INSC	Intron1	Intron1	Intron1
chr11	15220885	15221147	ENSG00000188487	INSC	Intron7	Intron7	Intron7
chr11	16035417	16035679	ENSG00000110693	SOX6	Intron12	Intron12	Intron12
chr11	16426715	16426977	ENSG00000110693	SOX6	Intron1	Intron1	Intron1
chr11	16948400	16948662	ENSG00000166689	PLEKHA7	Intron3	Intron3	Intron3
chr11	16984377	16984639	ENSG00000166689	PLEKHA7	Intron3	Intron3	Intron3
chr11	17596091	17596353	ENSG00000188162	OTOG	Exon29	Intron29	Intron29
chr11	17640574	17640836	ENSG00000188162	OTOG	Intron49	Intron49	Intron50
chr11	18001906	18002168	ENSG00000255448		LastIntron	LastIntron	LastIntron
chr11	18001906	18002168	ENSG00000129158	SERGEF	Intron4	Intron4	Intron4
chr11	19144189	19144453	ENSG00000177054	ZDHHC13	Intron1	Intron1	Intron1
chr11	20954215	20954477	ENSG00000165973	NELL1	Intron12	Intron12	Intron12
chr11	22491724	22491986	ENSG00000255323		Exon1	Intron1	Intron1
chr11	22669845	22670107	ENSG00000148935	GAS2	Intron1	Intron1	Intron1
chr11	22883911	22884173	ENSG00000246225		Intron3	Intron3	Intron3
chr11	23739676	23739938	ENSG00000255193		Intron2	Intron2	Intron2
chr11	23785658	23785920	ENSG00000254861		Intron1	Intron1	Intron1
chr11	23785658	23785920	ENSG00000255193		Intron2	Intron2	Intron2
chr11	24810627	24810889	ENSG00000187398	LUZP2	Intron5	Intron5	Intron5
chr11	27658211	27658516	ENSG00000176697	BDNF	LastExon	LastExon	LastExon
chr11	27658211	27658516	ENSG00000245573		Intron4	Exon5	Intron5
chr11	28107743	28108005	ENSG00000121621	KIF18A	Intron1	Intron1	Intron1
chr11	28200921	28201183	ENSG00000169519	METTL15	Intron3	Intron3	Intron3
chr11	29352128	29352390	ENSG00000254530		LastIntron	LastIntron	LastIntron
chr11	31122783	31123045	ENSG00000170959	DCDC1	Intron9	Intron9	Intron9
chr11	31164320	31164582	ENSG00000170959	DCDC1	Intron7	Intron7	Intron7
chr11	31789391	31789653	ENSG00000007372	PAX6	UTR3	UTR3	UTR3
chr11	31789391	31789653	ENSG00000109911	ELP4	UTR3	UTR3	UTR3
chr11	32791690	32792014	ENSG00000186714	CCDC73	Intron1	Intron1	Intron1
chr11	33403329	33403591	ENSG00000254537		LastExon	LastExon	LastExon
chr11	34508268	34508530	ENSG00000135374	ELF5	Intron1	Intron1	Intron1
chr11	34646034	34646355	ENSG00000135373	EHF	Intron2	Intron2	Intron2
chr11	36596422	36596684	ENSG00000166352	C11orf74	Intron1	Intron1	Intron1
chr11	36596422	36596684	ENSG00000175097	RAG2	Intron1	Intron1	Intron1
chr11	41630546	41630808	ENSG00000255388		Intron2	Intron2	Intron2
chr11	43604160	43604422	ENSG00000283217		Intron3	Intron3	Intron3
chr11	43625393	43625655	ENSG00000283217		Intron3	Intron3	Intron3
chr11	44170587	44170853	ENSG00000151348	EXT2	Intron7	Intron7	Intron7
chr11	44942083	44942470	ENSG00000175274	TP53I11	Intron1	Intron1	Intron1
chr11	45810883	45811145	ENSG00000181830	SLC35C1	LastExon	LastExon	LastExon
chr11	46126365	46126627	ENSG00000255314		Intron1	Intron1	Intron1
chr11	47590081	47590343	ENSG00000172247	C1QTNF4	LastExon	LastExon	LastExon
chr11	48084648	48084910	ENSG00000149177	PTPRJ	Intron1	Intron1	Intron1
chr11	49579578	49579840	ENSG00000205035		Intron2	Intron2	Intron2
chr11	55957060	55957322	ENSG00000254807		LastExon	Intergenic	Intergenic
chr11	58180447	58180709	ENSG00000186509	OR9Q1	UTR3	UTR3	UTR3
chr11	59006856	59007118	ENSG00000255240		Intron3	Intron3	Intron3
chr11	59653140	59653402	ENSG00000166889	PATL1	Intron9	Intron9	Intron9
chr11	61116400	61116714	ENSG00000110448	CD5	Intron2	Intron2	Intron2
chr11	61497112	61497374	ENSG00000255931		LastIntron	LastIntron	LastIntron
chr11	61617198	61617460	ENSG00000243742		Intron1	Intron1	Intron1
chr11	61692493	61692999	ENSG00000134780	DAGLA	Intron1	Intron1	Intron1
chr11	61904443	61904705	ENSG00000167994	RAB3IL1	Intron6	Exon7	Intron7
chr11	63890026	63890288	ENSG00000072518	MARK2	Intron1	Intron1	Intron1
chr11	64369912	64370174	ENSG00000162302	RPS6KA4	Intron14	Intron14	Intron14
chr11	65640828	65641090	ENSG00000213445	SIPA1	UTR5	UTR5	Exon2
chr11	65834363	65834625	ENSG00000172803	SNX32	Intron1	Intron1	Intron1
chr11	66265650	66265912	ENSG00000254855		Intergenic	Intergenic	Exon1
chr11	66265650	66265912	ENSG00000174996	KLC2	Intron9	Intron10	Exon11
chr11	67669681	67669943	ENSG00000132746	ALDH3B2	Intron1	Intron1	Intron1
chr11	68069563	68069825	ENSG00000110721	CHKA	Intron6	Intron6	Intron6
chr11	68375056	68375318	ENSG00000162337	LRP5	Intron5	Intron5	Intron5
chr11	68424703	68424965	ENSG00000162337	LRP5	Intron14	Intron14	Intron14
chr11	68461714	68461976	ENSG00000110075	PPP6R3	Intron1	Intron1	Intron1
chr11	68764100	68764362	ENSG00000110090	CPT1A	Intron14	Intron14	Intron14
chr11	68815835	68816097	ENSG00000110090	CPT1A	Intron1	Intron1	Intron1
chr11	70172189	70172451	ENSG00000131620	ANO1	Intron22	Intron22	Intron22
chr11	70371207	70371703	ENSG00000131626	PPFIA1	Intron25	Intron25	Intron25
chr11	71438393	71438655	ENSG00000172893	DHCR7	Intron7	Intron7	Intron7
chr11	72774909	72775171	ENSG00000214530	STARD10	Intron2	Intron2	Intron2
chr11	72774909	72775171	ENSG00000186635	ARAP1	Intron1	Intron1	Intron1
chr11	73103284	73103546	ENSG00000137478	FCHSD2	Intron2	Intron2	Intron2
chr11	73431124	73431386	ENSG00000054965	FAM168A	Intron2	Intron2	Intron2
chr11	73508473	73508822	ENSG00000054965	FAM168A	Intron1	Intron1	Intron1
chr11	75664372	75664634	ENSG00000171533	MAP6	Intron1	Intron1	Intron1
chr11	76615202	76615513	ENSG00000255363		LastIntron	LastIntron	LastIntron
chr11	77406178	77406440	ENSG00000149269	PAK1	Intron1	Intron1	Intron1
chr11	77408356	77408618	ENSG00000149269	PAK1	Intron1	Intron1	Intron1
chr11	78201042	78201304	ENSG00000118369	USP35	Intron6	Intron6	Intron6
chr11	78364175	78364437	ENSG00000254420		LastIntron	LastIntron	LastIntron
chr11	78364175	78364437	ENSG00000033327	GAB2	Intron1	Intron1	Intron1
chr11	82135020	82135282	ENSG00000245832		Intron3	Intron3	Intron3
chr11	82328760	82329022	ENSG00000245832		Intron3	Intron3	Intron3
chr11	83008616	83008878	ENSG00000137502	RAB30	Intron2	Intron2	Intron2
chr11	83008616	83008878	ENSG00000254698		LastIntron	LastIntron	LastIntron
chr11	84624304	84624566	ENSG00000150672	DLG2	Intron1	Intron1	Intron1
chr11	85452516	85452778	ENSG00000254897		LastExon	LastExon	LastExon
chr11	86595609	86595871	ENSG00000151376	ME3	Intron2	Intron2	Intron2
chr11	86595609	86595871	ENSG00000254733		LastIntron	LastIntron	LastIntron
chr11	86872193	86872456	ENSG00000150687	PRSS23	LastIntron	LastIntron	LastIntron
chr11	87191977	87192239	ENSG00000166575	TMEM135	Intron4	Intron4	Intron4
chr11	89434759	89435021	ENSG00000086991	NOX4	Intron6	Intron6	Intron6
chr11	92977140	92977402	ENSG00000134640	MTNR1B	LastIntron	LastIntron	LastIntron
chr11	94084691	94084953	ENSG00000181333	HEPHL1	Intron10	Intron10	Intron10
chr11	94547524	94547786	ENSG00000255929		LastIntron	LastIntron	LastIntron
chr11	94547524	94547786	ENSG00000134627	PIWIL4	Intron1	Intron1	Intron1
chr11	94547524	94547786	ENSG00000196371	FUT4	UTR3	UTR3	UTR3
chr11	99143753	99144015	ENSG00000149972	CNTN5	Intron1	Intron1	Intron1
chr11	99672914	99673176	ENSG00000149972	CNTN5	Intron3	Intron3	Intron3
chr11	100053392	100053654	ENSG00000149972	CNTN5	Intron9	Intron9	Intron9
chr11	103115207	103115469	ENSG00000187240	DYNC2H1	Exon4	Intron4	Intron4
chr11	103118573	103118835	ENSG00000187240	DYNC2H1	Intron6	Intron6	Intron6
chr11	103281295	103281557	ENSG00000285878		LastIntron	LastIntron	LastIntron
chr11	103281295	103281557	ENSG00000187240	DYNC2H1	Intron71	Intron71	Intron71
chr11	105182431	105182693	ENSG00000255501	CARD18	Intron4	Intron4	Intron4
chr11	105247938	105248200	ENSG00000255501	CARD18	Intron4	Intron4	Intron4
chr11	105737512	105737774	ENSG00000152578	GRIA4	Intron3	Intron3	Intron3
chr11	106016242	106016504	ENSG00000170903	MSANTD4	Intron1	Intron1	Intron1
chr11	110461251	110461514	ENSG00000137714	FDX1	LastIntron	LastIntron	LastIntron
chr11	110581006	110581268	ENSG00000137727	ARHGAP20	LastIntron	LastExon	LastExon
chr11	111162152	111162414	ENSG00000271584		LastIntron	LastIntron	LastIntron
chr11	111606648	111606969	ENSG00000170145	SIK2	Intron1	Intron1	Intron1
chr11	112254783	112255045	ENSG00000188771	PLET1	Intron2	Intron2	Intron2
chr11	112439777	112440039	ENSG00000254968		LastIntron	LastIntron	LastIntron
chr11	114144038	114144300	ENSG00000109906	ZBTB16	Intron2	Intron2	Intron2
chr11	114316531	114316793	ENSG00000256947		Intron1	Intron1	Intron1
chr11	115599230	115599492	ENSG00000255689		LastIntron	LastIntron	LastIntron
chr11	115934553	115934815	ENSG00000257067		Intron2	Intron2	Intron2
chr11	117087274	117087536	ENSG00000160584	SIK3	Intron1	Intron1	Intron1
chr11	118031545	118031807	ENSG00000255274	SMIM35	Intron3	Intron3	Intron3
chr11	118901321	118901612	ENSG00000186174	BCL9L	Exon6	Exon6	Exon6
chr11	119456706	119457009	ENSG00000245248		Intron2	Intron2	Intron2
chr11	119648151	119648413	ENSG00000254561		Intron5	Intron5	Intron5
chr11	121118997	121119259	ENSG00000109927	TECTA	Intron7	Intron7	Intron7
chr11	122919104	122919366	ENSG00000109944	JHY	Intron3	Intron3	Intron3
chr11	123126260	123126522	ENSG00000166250	CLMP	Intron1	Intron1	Intron1
chr11	126643187	126643449	ENSG00000149571	KIRREL3	Intron1	Intron1	Intron1
chr11	126852941	126853203	ENSG00000149571	KIRREL3	Intron1	Intron1	Intron1
chr11	128538490	128538752	ENSG00000134954	ETS1	Intron3	Intron3	Intron3
chr11	128681828	128682090	ENSG00000245008		LastExon	LastExon	LastExon
chr11	129132914	129133176	ENSG00000134909	ARHGAP32	Intron2	Intron2	Intron2
chr11	129937545	129938046	ENSG00000170325	PRDM10	Intron7	Intron7	Intron8
chr11	130239286	130239792	ENSG00000196323	ZBTB44	Intron3	Intron3	Intron3
chr11	130891473	130891735	ENSG00000120451	SNX19	Intron8	Intron8	Intron8
chr11	131877763	131878025	ENSG00000238117		LastExon	LastExon	LastExon
chr11	132125476	132125747	ENSG00000182667	NTM	Intron1	Intron1	Intron1
chr11	132162382	132162644	ENSG00000182667	NTM	Intron2	Intron2	Intron2
chr11	132469805	132470067	ENSG00000183715	OPCML	Intron3	Intron3	Intron3
chr11	132566944	132567206	ENSG00000183715	OPCML	Intron2	Intron2	Intron2
chr11	132773559	132773821	ENSG00000183715	OPCML	Intron1	Intron1	Intron1
chr11	132824002	132824264	ENSG00000183715	OPCML	Intron1	Intron1	Intron1
chr11	132870964	132871226	ENSG00000183715	OPCML	Intron1	Intron1	Intron1
chr11	134140053	134140315	ENSG00000166086	JAM3	Intron2	Intron2	Intron2
chr12	434917	435179	ENSG00000120647	CCDC77	Intron9	Intron9	Intron9
chr12	925667	926173	ENSG00000002016	RAD52	Intron5	Intron5	Intron5
chr12	1384431	1384693	ENSG00000249028		LastIntron	LastIntron	LastIntron
chr12	1384431	1384693	ENSG00000082805	ERC1	Intron15	Intron15	Intron15
chr12	1811561	1811823	ENSG00000151062	CACNA2D4	Intron26	Exon27	Intron27
chr12	3095674	3095936	ENSG00000011105	TSPAN9	Intron2	Intron2	Intron2
chr12	4671381	4671643	ENSG00000139180	NDUFA9	Intron8	Intron8	Intron8
chr12	4671381	4671643	ENSG00000255639	AC005833.1	Intron8	Intron8	Intron8
chr12	4688854	4689116	ENSG00000139180	NDUFA9	UTR3	UTR3	UTR3
chr12	4688854	4689116	ENSG00000255639	AC005833.1	Intron10	Intron10	Intron10
chr12	5609950	5610212	ENSG00000047617	ANO2	Intron21	Intron21	Intron21
chr12	5866965	5867227	ENSG00000047617	ANO2	Intron3	Intron3	Intron3
chr12	6919501	6919763	ENSG00000111674	ENO2	Intron6	Exon7	Exon7
chr12	8885683	8885945	ENSG00000282022		LastIntron	LastIntron	LastIntron
chr12	9282268	9282530	ENSG00000111788		Intron1	Intron1	Intron1
chr12	9406366	9406733	ENSG00000256673		Intron1	Intron1	Intron1
chr12	10522599	10522861	ENSG00000180574	EIF2S3B	LastIntron	LastExon	UTR3
chr12	12469037	12469299	ENSG00000165714	BORCS5	UTR3	UTR3	UTR3
chr12	14725050	14725312	ENSG00000214772		LastIntron	LastIntron	LastIntron
chr12	15342460	15342722	ENSG00000151490	PTPRO	Intron1	Intron1	Intron1
chr12	15521054	15521316	ENSG00000151490	PTPRO	Intron10	Intron10	Intron10
chr12	17115181	17115443	ENSG00000285724		LastIntron	LastIntron	LastIntron
chr12	18475126	18475395	ENSG00000139144	PIK3C2G	Intron18	Intron18	Intron18
chr12	20069340	20069602	ENSG00000256287		LastIntron	LastIntron	LastIntron
chr12	20738606	20738868	ENSG00000139155	SLCO1C1	Intron11	Intron11	Intron11
chr12	21048417	21048689	ENSG00000205754	SLCO1B7	Intron8	Intron8	Intron8
chr12	21048417	21048689	ENSG00000257046	AC011604.2	Intron13	Intron13	Intron13
chr12	22679109	22679371	ENSG00000139163	ETNK1	Intron6	Intron6	Intron6
chr12	23207366	23207628	ENSG00000115934		LastIntron	LastIntron	LastIntron
chr12	23703440	23703752	ENSG00000134532	SOX5	Intron5	Intron5	Intron5
chr12	24825186	24825448	ENSG00000060982	BCAT1	LastIntron	LastIntron	LastIntron
chr12	25150403	25150665	ENSG00000118307	CASC1	Intron6	Intron6	Intron6
chr12	25156015	25156277	ENSG00000118307	CASC1	Intron4	Intron4	Intron4
chr12	26044658	26044920	ENSG00000123094	RASSF8	Intron1	Intron1	Intron1
chr12	27376866	27377128	ENSG00000029153	ARNTL2	Intron3	Intron3	Intron3
chr12	27632048	27632310	ENSG00000110841	PPFIBP1	Intron2	Intron2	Intron2
chr12	27782171	27782433	ENSG00000087448	KLHL42	Intron1	Intron1	Intron1
chr12	29171880	29172142	ENSG00000064763	FAR2	Intron1	Intron1	Intron1
chr12	29224221	29224483	ENSG00000064763	FAR2	Intron1	Intron1	Intron1
chr12	29445066	29445328	ENSG00000187950	OVCH1	Exon23	Intron23	Intron23
chr12	31303018	31303280	ENSG00000139146	SINHCAF	Intron1	Intron1	Intron1
chr12	32893928	32894190	ENSG00000057294	PKP2	Intron1	Intron1	Intron1
chr12	39629220	39629482	ENSG00000180116	C12orf40	Intron1	Intron1	Intron1
chr12	40188666	40188928	ENSG00000223914		Intron1	Intron1	Intron1
chr12	40838776	40839038	ENSG00000018236	CNTN1	Intron1	Intron1	Intron1
chr12	42583153	42583459	ENSG00000139174	PRICKLE1	Intron1	Intron1	Intron1
chr12	43407949	43408211	ENSG00000173157	ADAMTS20	Intron28	Intron28	Intron28
chr12	43869155	43869417	ENSG00000139173	TMEM117	Intron2	Intron2	Intron2
chr12	45020661	45020923	ENSG00000185610	DBX2	LastIntron	LastIntron	LastIntron
chr12	46495325	46495587	ENSG00000257261		LastIntron	LastIntron	LastIntron
chr12	46828757	46829019	ENSG00000257261		LastIntron	LastIntron	LastIntron
chr12	48169246	48169508	ENSG00000257885		LastExon	LastExon	LastExon
chr12	48830015	48830277	ENSG00000174243	DDX23	UTR3	UTR3	UTR3
chr12	49674623	49674885	ENSG00000161791	FMNL3	Intron1	Intron1	Intron1
chr12	50373243	50373748	ENSG00000185958	FAM186A	Intron1	Intron1	Intron1
chr12	50586913	50587175	ENSG00000066084	DIP2B	Intron1	Intron1	Intron1
chr12	54561065	54561327	ENSG00000123360	PDE1B	Intron2	Intron2	Intron2
chr12	55529858	55530120	ENSG00000258763		Intron1	Intron1	Intron1
chr12	56995252	56995514	ENSG00000166856	GPR182	LastExon	LastExon	LastExon
chr12	57191832	57192094	ENSG00000123384	LRP1	Intron44	Intron44	Intron44
chr12	57528942	57529204	ENSG00000166987	MBD6	Intron11	LastIntron	LastExon
chr12	57571110	57571372	ENSG00000155980	KIF5A	Intron12	Intron12	Exon13
chr12	57758675	57758937	ENSG00000139266	2019-03-09	LastExon	LastExon	UTR3
chr12	58762313	58762575	ENSG00000257259		Intron1	Intron1	Intron1
chr12	58762313	58762575	ENSG00000258231		Intron1	Intron1	Intron1
chr12	62495302	62495564	ENSG00000061987	MON2	Intron4	Intron4	Intron4
chr12	64087050	64087312	ENSG00000255886		Intron1	Intron1	Intron1
chr12	64087050	64087312	ENSG00000196935	SRGAP1	Intron11	Intron11	Intron11
chr12	64274475	64274737	ENSG00000185306	C12orf56	Intron9	Intron9	Intron9
chr12	64274475	64274737	ENSG00000243024		Intron2	Intron2	Intron2
chr12	64522551	64522813	ENSG00000256199		Intron1	Intron1	Intron1
chr12	64871102	64871364	ENSG00000111490	TBC1D30	LastIntron	LastIntron	LastIntron
chr12	66149483	66149745	ENSG00000155957	TMBIM4	Intron3	Intron3	Intron3
chr12	66149483	66149745	ENSG00000228144	AC078927.1	Intron3	Intron3	Intron3
chr12	71409420	71409682	ENSG00000127324	TSPAN8	Intron2	Intron2	Intron2
chr12	73201962	73202224	ENSG00000258123		Intron2	Intron2	Intron2
chr12	75503391	75503653	ENSG00000111615	KRR1	Intron7	Intron7	Intron7
chr12	75503391	75503653	ENSG00000139278	GLIPR1	UTR3	UTR3	UTR3
chr12	76387667	76387929	ENSG00000091039	OSBPL8	Intron12	Intron12	Intron12
chr12	76594279	76594541	ENSG00000257526		LastIntron	LastIntron	LastIntron
chr12	79005264	79005526	ENSG00000257191		Intron2	Intron2	Intron2
chr12	79005264	79005526	ENSG00000067715	SYT1	Intron2	Intron2	Intron2
chr12	79364456	79364718	ENSG00000067715	SYT1	Intron9	Intron9	Intron9
chr12	79836578	79836840	ENSG00000058272	PPP1R12A	Intron3	Intron3	Intron3
chr12	80307906	80308340	ENSG00000165899	OTOGL	Intron29	Intron29	Intron29
chr12	80340483	80340745	ENSG00000165899	OTOGL	Intron43	Intron43	Intron43
chr12	81974685	81974947	ENSG00000257747		LastIntron	LastIntron	LastIntron
chr12	88082782	88083044	ENSG00000198707	CEP290	Exon37	Intron37	Intron37
chr12	88097383	88097645	ENSG00000198707	CEP290	Intron26	Intron26	Intron26
chr12	89120836	89121098	ENSG00000257156		Intron2	Intron2	Intron2
chr12	92260802	92261064	ENSG00000277851		LastIntron	LastIntron	LastIntron
chr12	92736131	92736393	ENSG00000187510	PLEKHG7	Intron4	Intron4	Intron4
chr12	95359517	95359779	ENSG00000257943		Intron10	Intron10	Intron10
chr12	95654962	95655480	ENSG00000257150		Intron1	Intron1	Intron1
chr12	96284217	96284481	ENSG00000059758	CDK17	Intron13	Intron13	Intron13
chr12	96512061	96512323	ENSG00000188596	CFAP54	Intron4	Intron4	Intron4
chr12	97072093	97072357	ENSG00000258131		LastIntron	LastIntron	LastIntron
chr12	97139726	97139994	ENSG00000258131		LastIntron	LastIntron	LastIntron
chr12	97152293	97152555	ENSG00000279190		LastExon	LastExon	LastExon
chr12	97152293	97152555	ENSG00000258131		LastIntron	LastIntron	LastIntron
chr12	98114765	98115027	ENSG00000258312		Exon3	Intron3	Intron3
chr12	98173277	98173539	ENSG00000258312		Intron2	Intron2	Intron2
chr12	99598993	99599255	ENSG00000185046	ANKS1B	Intron9	Intron9	Intron9
chr12	100486120	100486382	ENSG00000012504	NR1H4	Intron1	Intron1	Intron1
chr12	100812019	100812281	ENSG00000151572	ANO4	Intron1	Intron1	Intron1
chr12	101324945	101325207	ENSG00000120800	UTP20	Intron25	Intron25	Intron25
chr12	102226809	102227071	ENSG00000281344		LastExon	LastExon	LastExon
chr12	103468396	103468658	ENSG00000179088	C12orf42	Intron2	Intron2	Intron2
chr12	105149543	105149805	ENSG00000136051	WASHC4	Intron24	UTR3	Intron25
chr12	105178805	105179067	ENSG00000136044	APPL2	Intron17	Intron17	Intron17
chr12	106582488	106582750	ENSG00000257545		Intron1	Intron1	Intron1
chr12	107456103	107456365	ENSG00000151136	BTBD11	Intron1	Intron1	Intron1
chr12	107529174	107529436	ENSG00000151136	BTBD11	Intron2	Intron2	Intron2
chr12	107618162	107618424	ENSG00000151136	BTBD11	Exon10	Exon10	Intron10
chr12	107635488	107635750	ENSG00000151136	BTBD11	Intron12	Intron12	Intron12
chr12	108895350	108895612	ENSG00000110887	DAO	Intron6	Intron6	Intron6
chr12	109086386	109086648	ENSG00000135093	USP30	UTR3	UTR3	UTR3
chr12	109941326	109941588	ENSG00000139436	GIT2	Intron16	Intron16	Intron16
chr12	109952757	109953019	ENSG00000139436	GIT2	Intron13	Intron13	Intron13
chr12	110387225	110387487	ENSG00000258210		LastExon	Intergenic	Intergenic
chr12	110387225	110387487	ENSG00000196510	ANAPC7	Intron5	Intron5	Intron5
chr12	110430946	110431208	ENSG00000258210		Intron1	Intron1	Intron1
chr12	113211439	113211701	ENSG00000166578	IQCD	Intron1	Intron1	Intron1
chr12	114750573	114750835	ENSG00000257817		LastIntron	LastIntron	LastIntron
chr12	116916888	116917154	ENSG00000174989	FBXW8	Intron1	Intron1	Intron1
chr12	117110493	117110755	ENSG00000258285		LastIntron	LastIntron	LastIntron
chr12	117702493	117702755	ENSG00000171435	KSR2	Intron4	Intron4	Intron4
chr12	117772648	117772910	ENSG00000171435	KSR2	Intron3	Intron3	Intron3
chr12	119075731	119075993	ENSG00000257095		Intron1	Intron1	Intron1
chr12	119075731	119075993	ENSG00000139767	SRRM4	Intron1	Intron1	Intron1
chr12	119152287	119152549	ENSG00000139767	SRRM4	Intron10	Intron10	Intron10
chr12	119464211	119464473	ENSG00000248636		LastIntron	LastIntron	LastIntron
chr12	119464211	119464473	ENSG00000183273	CCDC60	Intron2	Intron2	Intron2
chr12	120523420	120523682	ENSG00000241030		Intergenic	Intergenic	Exon1
chr12	120523420	120523682	ENSG00000110871	COQ5	Intron1	Intron1	Intron1
chr12	121025991	121026253	ENSG00000135114	OASL	Intron4	Intron4	Intron4
chr12	121429601	121429863	ENSG00000089094	KDM2B	LastExon	LastExon	LastExon
chr12	121527485	121527747	ENSG00000089094	KDM2B	Intron4	Intron4	Intron4
chr12	122867347	122867609	ENSG00000139722	VPS37B	LastIntron	LastExon	LastExon
chr12	123511004	123511442	ENSG00000188026	RILPL1	Intron2	Intron2	Intron2
chr12	123512658	123512920	ENSG00000188026	RILPL1	Intron2	Intron2	Intron2
chr12	124081708	124081970	ENSG00000274874	AC068790.8	LastIntron	LastIntron	LastIntron
chr12	124081708	124081970	ENSG00000178882	RFLNA	Intron2	Intron2	Intron2
chr12	124332889	124333151	ENSG00000196498	NCOR2	Exon42	Intron42	Intron42
chr12	125120595	125120857	ENSG00000081760	AACS	Exon1	Exon1	Exon1
chr12	125526907	125527252	ENSG00000139364	TMEM132B	Intron4	Intron4	Intron4
chr12	127035022	127035284	ENSG00000249345		Intron1	Intron1	Intron1
chr12	127890589	127890851	ENSG00000256597		Intron1	Intron1	Intron1
chr12	128646996	128647258	ENSG00000181234	TMEM132C	Intron4	Intron4	Intron4
chr12	128672158	128672664	ENSG00000181234	TMEM132C	Intron5	Intron5	Intron5
chr12	128806466	128806728	ENSG00000139370	SLC15A4	Intron5	Intron5	Intron5
chr12	129303108	129303370	ENSG00000151952	TMEM132D	Intron4	Intron4	Intron4
chr12	129305228	129305490	ENSG00000151952	TMEM132D	Intron4	Intron4	Intron4
chr12	129469718	129469980	ENSG00000151952	TMEM132D	Intron3	Intron3	Intron3
chr12	129818149	129818411	ENSG00000151952	TMEM132D	Intron1	Intron1	Intron1
chr12	130794972	130795234	ENSG00000111450	STX2	LastIntron	LastIntron	LastIntron
chr12	131917108	131917370	ENSG00000177169	ULK1	Intron21	Intron21	Intron21
chr12	132731812	132732869	ENSG00000176915	ANKLE2	Intron9	Intron9	Intron9
chr12	132745718	132745980	ENSG00000256108		LastExon	Intergenic	Intergenic
chr12	132745718	132745980	ENSG00000176915	ANKLE2	Intron4	Intron4	Intron4
chr12	132776804	132777066	ENSG00000090615	GOLGA3	Exon20	Intron20	Intron20
chr12	133102750	133103058	ENSG00000196387	ZNF140	LastIntron	LastIntron	LastIntron
chr13	19010763	19011025	ENSG00000232685		Intron2	Intron2	Intron2
chr13	19010763	19011025	ENSG00000226057		Intron7	Intron7	Intron7
chr13	20154076	20154338	ENSG00000121743	GJA3	LastIntron	LastIntron	LastIntron
chr13	21037857	21038119	ENSG00000150457	LATS2	Intron2	Intron2	Intron2
chr13	21566841	21567103	ENSG00000165487	MICU2	Intron1	Intron1	Exon2
chr13	23322473	23322735	ENSG00000102683	SGCG	LastIntron	LastIntron	LastIntron
chr13	23946505	23946768	ENSG00000196593		Exon1	Exon1	Exon1
chr13	24134102	24134364	ENSG00000182957	SPATA13	Intron3	Intron3	Intron3
chr13	24134102	24134364	ENSG00000273167	AL359736.1	Intron3	Intron3	Intron3
chr13	24247940	24248202	ENSG00000182957	SPATA13	Intron4	Intron4	Intron4
chr13	24247940	24248202	ENSG00000273167	AL359736.1	Intron4	Intron4	Intron4
chr13	24681951	24682213	ENSG00000075673	ATP12A	Intron2	Intron2	Intron2
chr13	25467679	25467943	ENSG00000132932	ATP8A2	Intron1	Intron1	Intron1
chr13	25969250	25969512	ENSG00000132932	ATP8A2	Intron35	Intron35	Intron35
chr13	26275091	26275353	ENSG00000132964	CDK8	Intron1	Intron1	Intron1
chr13	26974901	26975166	ENSG00000283579		LastIntron	LastIntron	LastIntron
chr13	27148747	27149051	ENSG00000152484	USP12	Intron1	Intron1	Intron1
chr13	27180990	27181252	ENSG00000275294		LastIntron	LastIntron	LastIntron
chr13	27180990	27181252	ENSG00000230641		LastIntron	LastIntron	LastIntron
chr13	27907445	27907707	ENSG00000247381		Intron1	Intron1	Intron1
chr13	28214728	28214990	ENSG00000232587		LastExon	LastExon	LastExon
chr13	28214728	28214990	ENSG00000152520	PAN3	Intron4	Intron4	Intron4
chr13	29105941	29106203	ENSG00000132938	MTUS2	Intron5	Intron5	Intron5
chr13	29491246	29491508	ENSG00000132938	MTUS2	Intron11	Intron11	Intron11
chr13	30243366	30243628	ENSG00000102781	KATNAL1	Intron4	Intron4	Intron4
chr13	30954031	30954293	ENSG00000175664	TEX26	Intron3	Intron3	Intron3
chr13	32363721	32363983	ENSG00000139618	BRCA2	Intron18	Intron18	Intron18
chr13	33214472	33214734	ENSG00000133121	STARD13	Intron1	Intron1	Intron1
chr13	34595114	34595378	ENSG00000271901		LastIntron	LastIntron	LastIntron
chr13	34595114	34595378	ENSG00000271850		Intron2	Intron2	Intron2
chr13	35283753	35284015	ENSG00000172915	NBEA	Intron34	Intron34	Intron34
chr13	35300283	35300545	ENSG00000172915	NBEA	Intron35	Intron35	Intron35
chr13	35541661	35541992	ENSG00000172915	NBEA	Intron41	Intron41	Intron41
chr13	35958023	35958456	ENSG00000133083	DCLK1	Intron3	Intron3	Intron3
chr13	36676315	36676577	ENSG00000180440	SERTM1	LastIntron	LastIntron	LastIntron
chr13	40616630	40616892	ENSG00000150907	FOXO1	Intron1	Intron1	Intron1
chr13	40987009	40987271	ENSG00000120690	ELF1	Intron1	Intron1	Intron1
chr13	41588713	41588975	ENSG00000102763	VWA8	Intron41	Intron41	Intron41
chr13	41724502	41724764	ENSG00000102763	VWA8	Intron24	Intron24	Intron24
chr13	42179524	42179786	ENSG00000102780	DGKH	Intron13	Intron13	Intron13
chr13	42356738	42357000	ENSG00000283554		Intron2	Intron2	Intron2
chr13	45985390	45985846	ENSG00000123200	ZC3H13	Intron9	Exon10	Exon10
chr13	46162018	46162280	ENSG00000136167	LCP1	Intron4	Intron4	Intron4
chr13	49561405	49561667	ENSG00000136144	RCBTB1	Intron4	Intron4	Intron4
chr13	53194473	53194735	ENSG00000279325		LastIntron	LastIntron	LastIntron
chr13	59870408	59870670	ENSG00000139734	DIAPH3	Intron21	Intron21	Intron21
chr13	59930584	59930888	ENSG00000139734	DIAPH3	Intron17	Intron17	Intron17
chr13	59933934	59934196	ENSG00000139734	DIAPH3	Intron17	Intron17	Intron17
chr13	60149921	60150183	ENSG00000223815		LastIntron	LastIntron	LastIntron
chr13	60149921	60150183	ENSG00000139734	DIAPH3	Intron1	Intron1	Intron1
chr13	63209785	63210047	ENSG00000227564		Intron5	Intron5	Intron5
chr13	69828605	69828867	ENSG00000150361	KLHL1	Intron6	Intron6	Intron6
chr13	73575374	73575636	ENSG00000228295		Intron1	Intron1	Intron1
chr13	73575374	73575636	ENSG00000224853		Intron2	Intron2	Intron2
chr13	75832608	75832870	ENSG00000136153	LMO7	Intron16	Intron16	Intron16
chr13	77007277	77007592	ENSG00000005812	FBXL3	LastExon	LastExon	LastExon
chr13	77007277	77007592	ENSG00000283208	AC001226.2	LastIntron	LastIntron	LastIntron
chr13	77757533	77757795	ENSG00000139737	SLAIN1	Intron5	Intron5	Intron5
chr13	85366730	85366992	ENSG00000226317		Intron1	Intron1	Intron1
chr13	85495847	85496109	ENSG00000226317		Intron1	Intron1	Intron1
chr13	91684529	91684791	ENSG00000179399	GPC5	Intron2	Intron2	Intron2
chr13	92129244	92129506	ENSG00000179399	GPC5	Intron6	Intron6	Intron6
chr13	95025139	95025448	ENSG00000125257	ABCC4	LastIntron	LastIntron	LastIntron
chr13	95536596	95536858	ENSG00000134873	CLDN10	Intron1	Intron1	Intron1
chr13	96543951	96544214	ENSG00000185352	HS6ST3	LastIntron	LastIntron	LastIntron
chr13	97314480	97314742	ENSG00000139793	MBNL2	Intron2	Intron2	Intron2
chr13	99656276	99656782	ENSG00000125246	CLYBL	Intron1	Intron1	Intron1
chr13	99808570	99808832	ENSG00000125246	CLYBL	Intron2	Intron2	Intron2
chr13	100415650	100415912	ENSG00000175198	PCCA	Intron19	Intron19	Intron19
chr13	102385808	102386070	ENSG00000243319		Intron2	Intron2	Intron2
chr13	102385808	102386070	ENSG00000102466	FGF14	Intron1	Intron1	Intron1
chr13	106553533	106553795	ENSG00000134884	ARGLU1	LastIntron	LastIntron	LastIntron
chr13	106663539	106663801	ENSG00000227590		LastExon	LastExon	LastExon
chr13	106663539	106663801	ENSG00000230156		Intron1	Intron1	Intron1
chr13	107823977	107824239	ENSG00000227248		LastIntron	LastIntron	LastIntron
chr13	107823977	107824239	ENSG00000204442	FAM155A	Intron1	Intron1	Intron1
chr13	108393973	108394235	ENSG00000283384		LastIntron	LastIntron	LastIntron
chr13	108670914	108671176	ENSG00000041515	MYO16	Intron2	Intron2	Intron2
chr13	108777312	108777574	ENSG00000041515	MYO16	Intron4	Intron4	Intron4
chr13	108779589	108779851	ENSG00000041515	MYO16	Intron4	Intron4	Intron4
chr13	108816404	108816666	ENSG00000041515	MYO16	Intron7	Intron7	Intron7
chr13	108917028	108917290	ENSG00000041515	MYO16	Intron16	Intron16	Intron16
chr13	108998798	108999060	ENSG00000041515	MYO16	Intron21	Intron21	Intron21
chr13	109186370	109186632	ENSG00000236242		Intron1	Intron1	Intron1
chr13	109186370	109186632	ENSG00000041515	MYO16	LastIntron	LastIntron	LastIntron
chr13	109513513	109513815	ENSG00000285534		LastIntron	LastIntron	LastIntron
chr13	110189257	110189519	ENSG00000187498	COL4A1	Intron24	Intron24	Intron24
chr13	110380094	110380358	ENSG00000134871	COL4A2	Intron4	Intron4	Intron4
chr13	110523511	110523869	ENSG00000139832	RAB20	LastExon	UTR3	UTR3
chr13	111340902	111341164	ENSG00000153495	TEX29	Intron5	Intron5	Intron5
chr13	112666705	112666967	ENSG00000197595		Intron1	Intron1	Intron1
chr13	112988983	112989245	ENSG00000126217	MCF2L	Intron1	Intron1	Intron1
chr13	113140181	113140443	ENSG00000126218	F10	Intron4	Intron4	Intron4
chr13	113332036	113332455	ENSG00000139835	GRTP1	Intron5	Intron5	Intron5
chr13	113966230	113966492	ENSG00000283199	C13orf46	Intron5	Intron5	Intron5
chr13	113984483	113984745	ENSG00000185989	RASA3	Intron22	Intron22	Intron22
chr13	113999896	114000158	ENSG00000185989	RASA3	Intron19	Intron19	Intron19
chr13	114116634	114116932	ENSG00000185989	RASA3	Intron1	Intron1	Intron1
chr13	114285790	114286052	ENSG00000169062	UPF3A	Exon1	Exon1	Exon1
chr14	20178959	20179350	ENSG00000258468		Intergenic	Intergenic	LastExon
chr14	22476596	22477102	ENSG00000211832	TRAJ59	LastExon	Intergenic	Intergenic
chr14	22476596	22477102	ENSG00000251002		LastIntron	LastIntron	LastIntron
chr14	23517824	23518086	ENSG00000157306		Intron1	Intron1	Intron1
chr14	23570872	23571134	ENSG00000092051	JPH4	Exon6	Exon6	LastIntron
chr14	24014143	24014405	ENSG00000285467		Intron1	Intron1	Intron1
chr14	25832785	25833047	ENSG00000257986		Intron5	Intron5	Intron5
chr14	26445120	26445382	ENSG00000139910	NOVA1	UTR3	UTR3	UTR3
chr14	26545333	26545595	ENSG00000139910	NOVA1	Intron3	Intron3	Intron3
chr14	29590626	29590888	ENSG00000184304	PRKD1	Intron16	Intron16	Intron16
chr14	30289863	30290125	ENSG00000248975		Intron1	Intron1	Intron1
chr14	31095991	31096253	ENSG00000100478	AP4S1	UTR3	UTR3	UTR3
chr14	32091354	32091616	ENSG00000100852	ARHGAP5	Exon2	Exon2	Exon2
chr14	32719876	32720138	ENSG00000151320	AKAP6	Intron9	Intron9	Intron9
chr14	33276368	33276630	ENSG00000151322	NPAS3	Intron2	Intron2	Intron2
chr14	34982131	34982393	ENSG00000100883	SRP54	Intron1	Intron1	Intron1
chr14	34982131	34982393	ENSG00000258704		Intron1	Intron1	Intron1
chr14	35094656	35094918	ENSG00000092020	PPP2R3C	Intron9	Intron9	Intron9
chr14	35210087	35210349	ENSG00000100890	KIAA0391	Intron4	Intron4	Intron4
chr14	35210087	35210349	ENSG00000258790	AL121594.1	Intron5	Intron5	Intron5
chr14	36134603	36134865	ENSG00000257585		Intron1	Intron1	Intron1
chr14	37080872	37081134	ENSG00000183032	SLC25A21	Intron1	Intron1	Intron1
chr14	37729110	37729372	ENSG00000139865	TTC6	Intron7	Intron7	Intron7
chr14	37899679	37899941	ENSG00000259091		LastIntron	LastIntron	LastIntron
chr14	41604363	41604625	ENSG00000258636		LastIntron	LastIntron	LastIntron
chr14	47284247	47284509	ENSG00000139915	MDGA2	Intron2	Intron2	Intron2
chr14	47413636	47413898	ENSG00000139915	MDGA2	Intron1	Intron1	Intron1
chr14	47597830	47598124	ENSG00000139915	MDGA2	Intron1	Intron1	Intron1
chr14	49576637	49576899	ENSG00000213741	RPS29	UTR3	UTR3	UTR3
chr14	49894014	49894349	ENSG00000165527	ARF6	LastExon	LastExon	UTR3
chr14	50742480	50742986	ENSG00000100503	NIN	Intron24	Intron24	Intron24
chr14	52758692	52758954	ENSG00000198252	STYX	Intron8	Intron8	Intron8
chr14	53414801	53415063	ENSG00000237356		Intron4	Intron4	Intron4
chr14	56832030	56832292	ENSG00000248550		Intron1	Intron1	Intron1
chr14	58021869	58022131	ENSG00000139971	ARMH4	Intron5	Intron5	Intron5
chr14	58097070	58097332	ENSG00000139971	ARMH4	Intron4	Intron4	Intron4
chr14	58179756	58180018	ENSG00000243700		Intergenic	LastExon	LastExon
chr14	58308162	58308424	ENSG00000032219	ARID4A	Intron5	Intron5	Intron5
chr14	58742897	58743159	ENSG00000258583		Intron3	Intron3	Intron3
chr14	59367488	59367750	ENSG00000100592	DAAM1	Exon24	LastIntron	LastIntron
chr14	60880292	60880554	ENSG00000258892		LastIntron	LastIntron	LastIntron
chr14	60880292	60880554	ENSG00000020426	MNAT1	LastIntron	LastIntron	LastIntron
chr14	62952883	62953145	ENSG00000140015	KCNH5	Intron6	Intron6	Intron6
chr14	64241346	64241608	ENSG00000140009	ESR2	LastIntron	LastIntron	LastIntron
chr14	65602387	65602649	ENSG00000033170	FUT8	Intron3	Intron3	Intron3
chr14	67472899	67473545	ENSG00000198133	TMEM229B	LastExon	UTR3	UTR3
chr14	67540835	67541097	ENSG00000054690	PLEKHH1	Intron1	Intron1	Intron1
chr14	67664826	67665088	ENSG00000258466	AL049779.1	Intron2	Intron2	Intron2
chr14	67664826	67665088	ENSG00000100568	VTI1B	Intron1	Intron1	Intron1
chr14	67891067	67891329	ENSG00000182185	RAD51B	Intron7	Intron7	Intron7
chr14	69114830	69115092	ENSG00000139990	DCAF5	Intron5	Intron5	Intron5
chr14	70467138	70467400	ENSG00000257759		Intron1	Intron1	Intron1
chr14	71952878	71953140	ENSG00000182732	RGS6	Intron1	Intron1	Intron1
chr14	73085771	73086033	ENSG00000119707	RBM25	Intron5	Intron5	Intron5
chr14	73184137	73184399	ENSG00000080815	PSEN1	Intron5	Intron5	Intron5
chr14	74409350	74409612	ENSG00000183379	SYNDIG1L	Exon2	Exon2	Exon2
chr14	75079622	75079884	ENSG00000119638	NEK9	UTR3	UTR3	UTR3
chr14	75079622	75079884	ENSG00000119703	ZC2HC1C	UTR3	UTR3	UTR3
chr14	75257370	75257632	ENSG00000258740		LastIntron	LastIntron	LastIntron
chr14	76565092	76565354	ENSG00000259124		Intron2	Intron2	Intron2
chr14	77071050	77071422	ENSG00000258819		LastIntron	LastIntron	LastIntron
chr14	77071050	77071422	ENSG00000258473		LastIntron	LastIntron	LastIntron
chr14	79774115	79774377	ENSG00000258637		Intron1	Intron1	Intron1
chr14	79774115	79774377	ENSG00000021645	NRXN3	Intron4	Intron4	Intron4
chr14	88298172	88298434	ENSG00000100433	KCNK10	Intron1	Intron1	Intron1
chr14	88479541	88479803	ENSG00000070778	PTPN21	Exon13	Exon13	Exon13
chr14	88607365	88607627	ENSG00000100722	ZC3H14	Intron13	Intron13	Intron13
chr14	88650357	88650619	ENSG00000165521	EML5	Intron27	Intron27	Intron27
chr14	88786237	88786499	ENSG00000165521	EML5	Intron1	Intron1	Intron1
chr14	89352931	89353193	ENSG00000258752		LastIntron	LastIntron	LastIntron
chr14	89352931	89353193	ENSG00000053254	FOXN3	Intron2	Intron2	Intron2
chr14	89923377	89923640	ENSG00000140025	EFCAB11	LastIntron	LastIntron	LastIntron
chr14	89923377	89923640	ENSG00000259053		Intron2	Intron2	Intron2
chr14	89973354	89973616	ENSG00000042088	TDP1	Intron6	Intron6	Intron6
chr14	90875970	90876232	ENSG00000100784	RPS6KA5	Intron14	Intron14	Intron14
chr14	91293296	91293563	ENSG00000015133	CCDC88C	Intron23	Intron23	Intron23
chr14	91295483	91295745	ENSG00000015133	CCDC88C	Intron22	Intron22	Intron22
chr14	91586259	91586521	ENSG00000133962	CATSPERB	LastIntron	LastIntron	LastIntron
chr14	93113832	93114094	ENSG00000100605	ITPK1	Intron2	Intron2	Intron2
chr14	93194160	93194422	ENSG00000259066	AL110118.2	Intron1	Intron1	Intron1
chr14	94463577	94463841	ENSG00000170054	SERPINA9	LastIntron	LastIntron	LastIntron
chr14	94463577	94463841	ENSG00000256357		LastIntron	LastIntron	LastIntron
chr14	95093380	95093642	ENSG00000100697	DICER1	Intron26	Intron26	Intron26
chr14	95424215	95424477	ENSG00000176438	SYNE3	LastIntron	LastIntron	LastIntron
chr14	96501706	96501968	ENSG00000260806		LastExon	LastExon	LastExon
chr14	98137831	98138093	ENSG00000258511		LastIntron	LastIntron	LastIntron
chr14	98137831	98138093	ENSG00000259097		Intron1	Intron1	Intron1
chr14	98152280	98152542	ENSG00000259097		Intron1	Intron1	Intron1
chr14	99927849	99928270	ENSG00000066629	EML1	Intron19	Intron19	Intron19
chr14	100373838	100374124	ENSG00000140105	WARS	Intron1	Intron1	Intron1
chr14	102985250	102985512	ENSG00000198752	CDC42BPB	Intron6	Intron6	Intron6
chr14	103692536	103692798	ENSG00000126214	KLC1	Intron13	Intron13	Intron13
chr14	104872220	104872525	ENSG00000099814	CEP170B	Intron2	Intron2	Intron2
chr15	20393516	20393782	ENSG00000180229		Intron14	Intron14	Intron14
chr15	23440328	23440590	ENSG00000174450	GOLGA6L2	LastExon	LastExon	LastExon
chr15	25758653	25758970	ENSG00000206190	ATP10A	Intron3	Intron3	Intron3
chr15	25792034	25792296	ENSG00000206190	ATP10A	Intron2	Intron2	Intron2
chr15	27003832	27004110	ENSG00000182256	GABRG3	Intron2	Intron2	Intron2
chr15	27351423	27351691	ENSG00000182256	GABRG3	Intron5	Intron5	Intron5
chr15	28019987	28020249	ENSG00000104044	OCA2	Intron6	Intron6	Intron6
chr15	28273394	28273896	ENSG00000128731	HERC2	Intron7	Intron7	Intron7
chr15	28288205	28288467	ENSG00000128731	HERC2	Intron4	Intron4	Intron4
chr15	28849577	28849839	ENSG00000261377		LastIntron	LastIntron	LastIntron
chr15	29114758	29115020	ENSG00000034053	APBA2	LastIntron	LastIntron	LastIntron
chr15	29204251	29204755	ENSG00000104059	FAM189A1	Intron3	Intron3	Intron3
chr15	34310179	34310795	ENSG00000140199	SLC12A6	Intron1	Intron1	Intron1
chr15	34919099	34919442	ENSG00000021776	AQR	Intron14	Intron14	Intron14
chr15	35574846	35575108	ENSG00000248079		Intron1	Intron1	Intron1
chr15	35682379	35682641	ENSG00000248079		Intron1	Intron1	Intron1
chr15	37017450	37017712	ENSG00000134138	MEIS2	Intron9	Intron9	Intron9
chr15	38490682	38490944	ENSG00000172575	RASGRP1	LastIntron	LastIntron	LastExon
chr15	39190260	39190522	ENSG00000259345		Intron1	Intron1	Intron1
chr15	39662770	39663032	ENSG00000150667	FSIP1	Intron10	Intron10	Intron10
chr15	39894623	39894885	ENSG00000166073	GPR176	Intron1	Intron1	Intron1
chr15	39901286	39901548	ENSG00000166073	GPR176	Intron1	Intron1	Intron1
chr15	40223253	40223515	ENSG00000259288	BUB1B-PAK6	Intron1	Intron1	Intron1
chr15	40573483	40573745	ENSG00000166133	RPUSD2	LastIntron	LastExon	LastExon
chr15	41218488	41218750	ENSG00000178997	EXD1	Intron1	Intron1	Intron1
chr15	41426455	41426717	ENSG00000137815	RTF1	Intron1	Intron1	Intron1
chr15	42011541	42011803	ENSG00000188089	PLA2G4E	Intron2	Intron2	Intron2
chr15	42140794	42141056	ENSG00000168907	PLA2G4F	UTR3	UTR3	UTR3
chr15	42451930	42452192	ENSG00000103994	ZNF106	Intron1	Intron1	Exon2
chr15	42678623	42678885	ENSG00000159433	STARD9	Intron20	Intron20	Intron20
chr15	43005297	43005585	ENSG00000159459	UBR1	Intron30	Intron30	Intron30
chr15	43148017	43148279	ENSG00000137842	TMEM62	Intron5	Intron5	Intron5
chr15	43148017	43148279	ENSG00000285080		Intron2	Intron2	Intron2
chr15	46696110	46696372	ENSG00000259255		LastIntron	LastIntron	LastIntron
chr15	50282658	50282920	ENSG00000104064	GABPB1	LastIntron	LastIntron	LastIntron
chr15	51694108	51694370	ENSG00000259241		LastIntron	LastIntron	LastIntron
chr15	51694108	51694370	ENSG00000104112	SCG3	Intron7	Intron7	Intron7
chr15	52094808	52095070	ENSG00000259712		LastIntron	LastIntron	LastIntron
chr15	52673145	52673407	ENSG00000047346	FAM214A	Intron2	Intron2	Intron2
chr15	53518034	53518296	ENSG00000166415	WDR72	LastIntron	LastIntron	LastIntron
chr15	53690291	53690793	ENSG00000166415	WDR72	Intron13	Intron13	Intron13
chr15	54258734	54258996	ENSG00000137766	UNC13C	Intron7	Intron7	Intron7
chr15	56815277	56815539	ENSG00000285253	AC090517.4	Intron5	Intron5	Intron5
chr15	57193212	57193715	ENSG00000140262	TCF12	Intron7	Intron7	Intron7
chr15	57208327	57208589	ENSG00000140262	TCF12	Intron8	Intron8	Intron8
chr15	57283259	57283521	ENSG00000140262	TCF12	LastIntron	LastIntron	LastIntron
chr15	57674965	57675227	ENSG00000263155	MYZAP	Intron11	LastIntron	LastIntron
chr15	57995742	57996004	ENSG00000128918	ALDH1A2	Intron4	Intron4	Intron4
chr15	58495680	58495942	ENSG00000259293		Intron1	Intron1	Intron1
chr15	58495680	58495942	ENSG00000166035	LIPC	Intron2	Intron2	Intron2
chr15	58564661	58564923	ENSG00000166035	LIPC	LastIntron	LastIntron	LastIntron
chr15	58596525	58596787	ENSG00000137845	ADAM10	UTR3	UTR3	UTR3
chr15	58781741	58782003	ENSG00000128923	MINDY2	Intron1	Intron1	Intron1
chr15	58893824	58894086	ENSG00000225798		LastIntron	LastIntron	Intergenic
chr15	58893824	58894086	ENSG00000137776	SLTM	Intron11	Exon12	Exon12
chr15	59408135	59408641	ENSG00000259674		Intergenic	Intergenic	Exon1
chr15	60367119	60367704	ENSG00000182718	ANXA2	Intron1	Intron1	Intron1
chr15	60620833	60621192	ENSG00000069667	RORA	Intron2	Intron2	Intron2
chr15	60796237	60796499	ENSG00000069667	RORA	Intron1	Intron1	Intron1
chr15	61042992	61043254	ENSG00000069667	RORA	Intron1	Intron1	Intron1
chr15	61586964	61587226	ENSG00000259616		Intron2	Intron2	Intron2
chr15	61651276	61651538	ENSG00000259675		LastIntron	LastIntron	LastIntron
chr15	61923493	61923755	ENSG00000129003	VPS13C	Intron53	Intron53	Intron53
chr15	61923493	61923755	ENSG00000259564		Intron3	Intron3	Intron3
chr15	62806489	62806751	ENSG00000171914	TLN2	Intron50	Intron50	Intron50
chr15	63121714	63121976	ENSG00000103642	LACTB	Intergenic	UTR5	Exon1
chr15	64187845	64188107	ENSG00000259316	AC087632.1	LastIntron	LastIntron	LastIntron
chr15	64187845	64188107	ENSG00000169118	CSNK1G1	Intron10	Intron10	Intron10
chr15	64280267	64280529	ENSG00000259316	AC087632.1	Intron3	Intron3	Intron3
chr15	64280267	64280529	ENSG00000169118	CSNK1G1	Intron2	Intron2	Intron2
chr15	64318352	64318614	ENSG00000259316	AC087632.1	Intron2	Intron2	Intron2
chr15	64318352	64318614	ENSG00000169118	CSNK1G1	Intron1	Intron1	Intron1
chr15	64586636	64586898	ENSG00000180357	ZNF609	Intron1	Intron1	Intron1
chr15	64939559	64939821	ENSG00000166839	ANKDD1A	Intron9	Intron9	Intron9
chr15	65946101	65946363	ENSG00000157890	MEGF11	Intron10	Intron10	Intron10
chr15	66160386	66160648	ENSG00000157890	MEGF11	Intron1	Intron1	Intron1
chr15	66294241	66294503	ENSG00000166938	DIS3L	Intron1	Intron1	Intron1
chr15	68420971	68421233	ENSG00000137809	ITGA11	Intron1	Intron1	Intron1
chr15	70615489	70615751	ENSG00000281264		Intergenic	LastExon	LastExon
chr15	71437872	71438134	ENSG00000187720	THSD4	Intron7	Intron7	Intron7
chr15	71826568	71826830	ENSG00000066933	MYO9A	LastExon	UTR3	UTR3
chr15	72103173	72103550	ENSG00000066933	MYO9A	Intron1	Intron1	Intron1
chr15	74016750	74017012	ENSG00000140464	PML	Intron2	Intron2	Intron2
chr15	75371398	75371767	ENSG00000169375	SIN3A	UTR3	UTR3	UTR3
chr15	75588886	75589148	ENSG00000260269		LastIntron	LastIntron	LastIntron
chr15	76396726	76397027	ENSG00000140386	SCAPER	LastIntron	LastIntron	LastIntron
chr15	77031205	77031467	ENSG00000140368	PSTPIP1	UTR3	Intron11	Intron11
chr15	77604106	77604368	ENSG00000259420		LastIntron	LastIntron	LastIntron
chr15	77624006	77624268	ENSG00000169783	LINGO1	LastIntron	LastIntron	LastIntron
chr15	79454784	79455046	ENSG00000169330	KIAA1024	Intron1	Intron1	Intron1
chr15	81240771	81241033	ENSG00000172349	IL16	Intron2	Intron2	Intron2
chr15	82173612	82173874	ENSG00000140598	EFL1	Intron15	Intron15	Intron15
chr15	83872288	83872550	ENSG00000156218	ADAMTSL3	Intron9	Intron9	Intron9
chr15	84557093	84557355	ENSG00000189136		Intron1	Intron1	Intron1
chr15	84912573	84912835	ENSG00000156222	SLC28A1	Intron9	Intron9	Intron9
chr15	86304209	86304471	ENSG00000260125		Intron1	Intron1	Intron1
chr15	86304209	86304471	ENSG00000273540	AGBL1	Intron1	Intron1	Intron1
chr15	88463191	88463697	ENSG00000173867	AC013489.1	LastIntron	LastIntron	LastIntron
chr15	88463191	88463697	ENSG00000259494	MRPL46	LastExon	LastExon	LastExon
chr15	92261619	92261881	ENSG00000260661		Intron2	Intron2	Intron2
chr15	97459493	97459755	ENSG00000259664		Intron2	Intron2	Intron2
chr15	99306213	99306475	ENSG00000168904	LRRC28	Intron5	Intron5	Intron5
chr15	99348408	99348670	ENSG00000168904	LRRC28	Intron6	Intron6	Intron6
chr15	100800446	100800708	ENSG00000259579		Intron1	Intron1	Intron1
chr15	101302869	101303258	ENSG00000259172		LastIntron	LastIntron	LastIntron
chr16	503801	504063	ENSG00000090565	RAB11FIP3	Intron7	Intron7	Intron7
chr16	859704	859966	ENSG00000103227	LMF1	LastIntron	LastIntron	LastIntron
chr16	993513	993975	ENSG00000260496		Intron5	Intron5	Intron5
chr16	1158645	1158907	ENSG00000196557	CACNA1H	Intron2	Intron2	Intron2
chr16	1339544	1339806	ENSG00000007516	BAIAP3	Exon5	Intron5	Intron5
chr16	1738602	1738864	ENSG00000138834	MAPK8IP3	Intron4	Intron4	Intron4
chr16	1739035	1739297	ENSG00000138834	MAPK8IP3	Intron4	Intron4	Intron4
chr16	1836038	1836300	ENSG00000162039	MEIOB	LastIntron	LastIntron	LastIntron
chr16	2257340	2257602	ENSG00000205937	RNPS1	Exon1	Exon1	Exon1
chr16	3049822	3050084	ENSG00000008516	MMP25	Intron2	Intron2	Exon3
chr16	3140798	3141060	ENSG00000085644	ZNF213	LastExon	LastExon	LastExon
chr16	3218266	3218528	ENSG00000262668		LastIntron	LastIntron	LastIntron
chr16	3849389	3849651	ENSG00000005339	CREBBP	Intron2	Intron2	Intron2
chr16	4114070	4114540	ENSG00000162104	ADCY9	Exon2	Exon2	Exon2
chr16	4609388	4609748	ENSG00000153443	UBALD1	LastExon	UTR3	UTR3
chr16	4664483	4664745	ENSG00000102858	MGRN1	Intron5	Intron5	Exon6
chr16	6318765	6319027	ENSG00000078328	RBFOX1	Intron2	Intron2	Intron2
chr16	6421251	6421513	ENSG00000078328	RBFOX1	Intron2	Intron2	Intron2
chr16	6711972	6712478	ENSG00000078328	RBFOX1	Intron3	Intron3	Intron3
chr16	6772609	6772939	ENSG00000078328	RBFOX1	Intron3	Intron3	Intron3
chr16	6788754	6789016	ENSG00000078328	RBFOX1	Intron3	Intron3	Intron3
chr16	6998055	6998317	ENSG00000078328	RBFOX1	Intron3	Intron3	Intron3
chr16	7491321	7491642	ENSG00000078328	RBFOX1	Intron4	Intron4	Intron4
chr16	7497807	7498069	ENSG00000078328	RBFOX1	Intron4	Intron4	Intron4
chr16	8748407	8748669	ENSG00000183044	ABAT	Intron4	Intron4	Intron4
chr16	9949638	9949900	ENSG00000183454	GRIN2A	Intron3	Intron3	Intron3
chr16	10579243	10579505	ENSG00000213853	EMP2	Intron1	Intron1	Intron1
chr16	11420340	11420602	ENSG00000188897	AC099489.1	Intron41	Intron41	Intron41
chr16	11438918	11439180	ENSG00000188897	AC099489.1	Intron36	Intron36	Intron36
chr16	13058225	13058487	ENSG00000237515	SHISA9	Intron2	Intron2	Intron2
chr16	14125857	14126119	ENSG00000186260	MRTFB	Intron2	Intron2	Intron2
chr16	15690353	15690615	ENSG00000072864	NDE1	Intron6	Intron6	Intron6
chr16	15949538	15949800	ENSG00000103222	ABCC1	Intergenic	UTR5	Intron1
chr16	16003149	16003411	ENSG00000103222	ABCC1	Intron1	Intron1	Intron1
chr16	16028925	16029187	ENSG00000103222	ABCC1	Intron5	Intron5	Intron5
chr16	16172365	16172627	ENSG00000091262	ABCC6	Intron21	Intron21	Intron21
chr16	19125481	19125743	ENSG00000261427		Intron3	Intron3	Intron3
chr16	20755526	20755788	ENSG00000260510		LastIntron	LastIntron	LastIntron
chr16	22165763	22166025	ENSG00000183921	SDR42E2	Intron1	Intron1	Intron1
chr16	23700204	23700466	ENSG00000134398	ERN2	Intron13	Intron13	Intron13
chr16	24109261	24109523	ENSG00000166501	PRKCB	Intron7	Intron7	Intron7
chr16	24192577	24192839	ENSG00000166501	PRKCB	LastIntron	LastIntron	LastIntron
chr16	24540169	24540431	ENSG00000122257	RBBP6	UTR5	UTR5	UTR5
chr16	24571427	24571689	ENSG00000122257	RBBP6	LastExon	LastExon	LastExon
chr16	24801993	24802255	ENSG00000090905	TNRC6A	Intron11	Intron11	Intron11
chr16	24818404	24818666	ENSG00000261669		LastIntron	LastIntron	LastIntron
chr16	24818404	24818666	ENSG00000090905	TNRC6A	Intron20	Intron20	Exon21
chr16	25244213	25244475	ENSG00000155592	ZKSCAN2	Intron5	Intron5	Exon6
chr16	27318679	27318941	ENSG00000077238	IL4R	Intron1	Intron1	Intron1
chr16	27363412	27363674	ENSG00000077238	IL4R	LastExon	LastExon	LastExon
chr16	28322795	28323057	ENSG00000188322	SBK1	UTR3	UTR3	UTR3
chr16	28564759	28565021	ENSG00000176476	SGF29	Intron1	Intron1	Intron1
chr16	30726316	30726578	ENSG00000282034	AC106886.5	Intron20	Intron20	Intron20
chr16	30726316	30726578	ENSG00000080603	SRCAP	Intron25	Intron25	Intron25
chr16	30749060	30749322	ENSG00000156873	PHKG2	Intron2	Intron2	Intron2
chr16	30749060	30749322	ENSG00000260899		LastIntron	LastIntron	LastIntron
chr16	46469727	46469989	ENSG00000261239		LastExon	LastExon	LastExon
chr16	46479352	46479614	ENSG00000261239		Intron5	Intron5	Exon6
chr16	46585949	46586211	ENSG00000171241	SHCBP1	Intron10	Intron10	Intron10
chr16	46719145	46719407	ENSG00000140795	MYLK3	Intron9	Intron9	Intron9
chr16	47408763	47409025	ENSG00000129636	ITFG1	Intron6	Intron6	Intron6
chr16	50589569	50589844	ENSG00000140807	NKD1	Intron3	Intron3	Intron3
chr16	53105822	53106084	ENSG00000177200	CHD9	Intron1	Intron1	Intron1
chr16	53194151	53194413	ENSG00000177200	CHD9	Intron2	Intron2	Intron2
chr16	53324165	53324471	ENSG00000177200	CHD9	LastExon	LastExon	LastExon
chr16	53895720	53895982	ENSG00000140718	FTO	Intron7	Intron7	Intron7
chr16	54008805	54009067	ENSG00000140718	FTO	LastIntron	LastIntron	LastIntron
chr16	57625253	57625515	ENSG00000261633		LastIntron	LastIntron	LastIntron
chr16	57625253	57625515	ENSG00000205336	ADGRG1	Intron1	Intron1	Intron1
chr16	58026916	58027178	ENSG00000102996	MMP15	Intron1	Intron1	Intron1
chr16	58134498	58134760	ENSG00000260927		Intron1	Intron1	Intron1
chr16	59065652	59065914	ENSG00000245768		LastIntron	LastIntron	LastIntron
chr16	61719762	61720047	ENSG00000150394	CDH8	Intron9	Intron9	Intron9
chr16	61844716	61845222	ENSG00000150394	CDH8	Intron4	Intron4	Intron4
chr16	64333230	64333492	ENSG00000261028		Intron1	Intron1	Intron1
chr16	64532158	64532420	ENSG00000259846		Intron3	Intron3	Intron3
chr16	65013834	65014096	ENSG00000140937	CDH11	Intron2	Intron2	Intron2
chr16	66395824	66396086	ENSG00000179776	CDH5	Intron8	Intron8	Exon9
chr16	67175802	67176064	ENSG00000196123	KIAA0895L	UTR3	UTR3	UTR3
chr16	67416158	67416420	ENSG00000159714	ZDHHC1	UTR5	UTR5	Intron1
chr16	69166656	69166918	ENSG00000141076	UTP4	UTR3	UTR3	UTR3
chr16	69328840	69329102	ENSG00000272617	AC026464.6	LastExon	UTR3	UTR3
chr16	69328840	69329102	ENSG00000258429	PDF	LastExon	UTR3	UTR3
chr16	69328840	69329102	ENSG00000213380	COG8	UTR3	UTR3	UTR3
chr16	70455934	70456196	ENSG00000157353	FUK	Intron1	Intron1	Intron1
chr16	71766884	71767146	ENSG00000166747	AP1G1	Intron6	Intron6	Intron6
chr16	71911662	71911924	ENSG00000182149	IST1	Intron1	Intron1	Intron1
chr16	72436194	72436456	ENSG00000261008		LastIntron	LastIntron	LastIntron
chr16	72715014	72715276	ENSG00000259768		Intron1	Intron1	Intron1
chr16	73286630	73286892	ENSG00000140836	ZFHX3	Intron4	Intron4	Intron4
chr16	74432250	74432512	ENSG00000261170		Intron1	Intron1	Intron1
chr16	76257616	76257878	ENSG00000260983		Intron1	Intron1	Intron1
chr16	77224369	77224631	ENSG00000261063		LastIntron	LastIntron	LastIntron
chr16	78311131	78311393	ENSG00000186153	WWOX	Intron5	Intron5	Intron5
chr16	78502007	78502513	ENSG00000260733		LastIntron	LastIntron	LastIntron
chr16	78502007	78502513	ENSG00000186153	WWOX	LastIntron	LastIntron	LastIntron
chr16	79716931	79717193	ENSG00000261390		LastIntron	LastIntron	LastIntron
chr16	79716931	79717193	ENSG00000260876		Intron2	Intron2	Intron2
chr16	80109573	80109835	ENSG00000260706		Intron2	Intron2	Intron2
chr16	80356458	80356720	ENSG00000259867		Intron3	Intron3	Intron3
chr16	81265129	81265654	ENSG00000135697	BCO1	Intron5	Intron5	Intron5
chr16	81603112	81603374	ENSG00000153815	CMIP	Intron1	Intron1	Intron1
chr16	84661915	84662331	ENSG00000135686	KLHL36	LastExon	LastExon	LastExon
chr16	84900773	84901035	ENSG00000103196	CRISPLD2	LastIntron	LastIntron	LastIntron
chr16	87202766	87203028	ENSG00000260456	C16orf95	Intron1	Intron1	Intron1
chr16	87221637	87222345	ENSG00000261095		LastIntron	LastIntron	LastIntron
chr16	87221637	87222345	ENSG00000260456	C16orf95	Intron1	Intron1	Intron1
chr16	87739326	87739588	ENSG00000104731	KLHDC4	Intron5	Intron5	Intron5
chr16	88296973	88297235	ENSG00000261273		LastIntron	LastIntron	LastIntron
chr16	88955183	88955445	ENSG00000129993	CBFA2T3	Intron1	Intron1	Intron1
chr16	89306458	89306720	ENSG00000167522	ANKRD11	Intron3	Intron3	Intron3
chr16	89657042	89657304	ENSG00000131165	CHMP1A	Intron1	Intron1	Intron1
chr16	89914119	89914381	ENSG00000258839	MC1R	UTR5	UTR5	UTR5
chr16	89914119	89914381	ENSG00000267048		LastIntron	LastIntron	LastIntron
chr17	231844	232106	ENSG00000181031	RPH3AL	Intron6	Intron6	Intron6
chr17	1128830	1129092	ENSG00000159842	ABR	Intron1	Intron1	Intron1
chr17	1172911	1173378	ENSG00000159842	ABR	Intron1	Intron1	Intron1
chr17	1383370	1383632	ENSG00000108953	YWHAE	Intron1	Intron1	Intron1
chr17	1449847	1450109	ENSG00000167193	CRK	Intron1	Intron1	Intron1
chr17	1728152	1728680	ENSG00000262791		LastIntron	LastIntron	LastIntron
chr17	1728152	1728680	ENSG00000167716	WDR81	Exon1	Exon1	Intron1
chr17	1967319	1967822	ENSG00000185924	RTN4RL1	LastIntron	LastIntron	LastIntron
chr17	2436871	2437227	ENSG00000127804	METTL16	Intron8	Intron8	Intron8
chr17	2658650	2658912	ENSG00000007168	PAFAH1B1	Intron2	Intron2	Intron2
chr17	2931556	2931818	ENSG00000132359	RAP1GAP2	Intron3	Intron3	Intron3
chr17	2967367	2967629	ENSG00000132359	RAP1GAP2	Intron8	Intron8	Intron8
chr17	3519861	3520123	ENSG00000167723	TRPV3	Intron13	Intron13	Intron13
chr17	5182512	5182774	ENSG00000180626	ZNF594	LastExon	LastExon	LastExon
chr17	5427266	5427528	ENSG00000263272		LastIntron	LastIntron	LastIntron
chr17	5427266	5427528	ENSG00000129197	RPAIN	LastIntron	LastIntron	LastIntron
chr17	5443823	5444085	ENSG00000005100	DHX33	UTR3	UTR3	UTR3
chr17	6040037	6040299	ENSG00000285471	AC007846.2	LastIntron	LastIntron	LastIntron
chr17	6800460	6800722	ENSG00000167858	TEKT1	LastIntron	LastIntron	LastIntron
chr17	7392988	7393250	ENSG00000262481	TMEM256-PLSCR3	UTR3	Intron8	Intron8
chr17	7392988	7393250	ENSG00000187838	PLSCR3	Exon2	Intron2	Intron2
chr17	7446307	7446638	ENSG00000170175	CHRNB1	Intron3	Intron3	Intron3
chr17	7462687	7462998	ENSG00000174282	ZBTB4	LastExon	LastExon	LastExon
chr17	7610885	7611147	ENSG00000129245	FXR2	Intron1	Intron1	Intron1
chr17	7717240	7717502	ENSG00000183914	DNAH2	Intergenic	UTR5	UTR5
chr17	9225397	9225659	ENSG00000065320	NTN1	LastIntron	LastIntron	LastIntron
chr17	9323861	9324172	ENSG00000170310	STX8	LastIntron	LastIntron	LastIntron
chr17	9703912	9704418	ENSG00000154914	USP43	Intron12	Intron12	Intron12
chr17	11834057	11834319	ENSG00000007174	DNAH9	Intron48	Intron48	Intron48
chr17	12780034	12780296	ENSG00000265489		LastIntron	LastIntron	LastIntron
chr17	13522513	13522876	ENSG00000153976	HS3ST3A1	LastIntron	LastIntron	LastIntron
chr17	15846351	15846613	ENSG00000227790		Intron3	Intron3	Intron3
chr17	17058478	17058786	ENSG00000133030	MPRIP	Intron1	Intron1	Intron1
chr17	17999863	18000125	ENSG00000171962	DRC3	Intron8	Intron8	Intron8
chr17	18008455	18008717	ENSG00000171962	DRC3	Intron9	Intron9	Intron9
chr17	18978009	18978312	ENSG00000188522	FAM83G	Exon5	Exon5	Exon5
chr17	18978009	18978312	ENSG00000154025	SLC5A10	Intron8	Intron8	Intron8
chr17	21086682	21086944	ENSG00000236819		LastIntron	LastIntron	LastIntron
chr17	22265885	22266147	ENSG00000263609		Intron1	Intron1	Intron1
chr17	27419813	27420075	ENSG00000266433		Exon4	Intron4	Intron4
chr17	28076910	28077172	ENSG00000087095	NLK	Intron1	Intron1	Intron1
chr17	28659782	28660044	ENSG00000132581	SDF2	Intron1	Intron1	Intron1
chr17	29287060	29287322	ENSG00000108256	NUFIP2	Exon2	Exon2	Exon2
chr17	30185385	30185647	ENSG00000126653	NSRP1	LastExon	LastExon	LastExon
chr17	30202920	30203182	ENSG00000108576	SLC6A4	Exon14	LastIntron	LastIntron
chr17	31994497	31994759	ENSG00000178691	SUZ12	Intron12	Exon13	Intron13
chr17	32990868	32991130	ENSG00000141316	SPACA3	Intron2	Intron2	Intron2
chr17	33178797	33179059	ENSG00000108684	ASIC2	Intron1	Intron1	Intron1
chr17	33232252	33232686	ENSG00000108684	ASIC2	Intron1	Intron1	Intron1
chr17	34621726	34621988	ENSG00000181291	TMEM132E	Intron1	Intron1	Intron1
chr17	35372607	35372869	ENSG00000172716	SLFN11	Intron1	Intron1	Intron1
chr17	36118891	36119153	ENSG00000276241		Intron1	Intron1	Intron1
chr17	37553846	37554108	ENSG00000275066	SYNRG	Intron13	Exon14	Exon14
chr17	37595251	37595513	ENSG00000275066	SYNRG	Intron3	Intron3	Intron3
chr17	38561517	38561779	ENSG00000277363	SRCIN1	Exon7	Exon7	Exon7
chr17	38596592	38596854	ENSG00000277363	SRCIN1	Intron1	Intron1	Intron1
chr17	38892587	38892849	ENSG00000002834	LASP1	Intron3	Intron3	Intron3
chr17	39401970	39402232	ENSG00000266469		LastIntron	LastIntron	LastIntron
chr17	42138206	42138468	ENSG00000108774	RAB5C	Intron1	Intron1	Intron1
chr17	42138206	42138468	ENSG00000267261	AC099811.2	Intron1	Intron1	Intron1
chr17	42991051	42991313	ENSG00000198863	RUNDC1	LastExon	LastExon	LastExon
chr17	45449438	45449700	ENSG00000225190	PLEKHM1	Intron8	Intron8	Intron8
chr17	45653243	45653505	ENSG00000263715	LINC02210-CRHR1	Intron3	Intron3	Intron3
chr17	45653243	45653505	ENSG00000204650		LastExon	LastExon	LastExon
chr17	47409198	47409460	ENSG00000253347		LastExon	LastExon	Intergenic
chr17	47409198	47409460	ENSG00000178852	EFCAB13	Intron20	Intron20	Intron20
chr17	47579681	47579943	ENSG00000141279	NPEPPS	Exon4	Exon4	Exon4
chr17	48059501	48059818	ENSG00000082641	NFE2L1	LastExon	LastExon	UTR3
chr17	48880157	48880419	ENSG00000248278		Intron2	Intron2	Intron2
chr17	49379662	49379924	ENSG00000250948		LastIntron	LastIntron	LastIntron
chr17	49379662	49379924	ENSG00000262039		LastIntron	LastIntron	LastIntron
chr17	49524917	49525179	ENSG00000249906		Intron1	Intron1	Intron1
chr17	49631880	49632142	ENSG00000121067	SPOP	Intron2	Intron2	Intron2
chr17	50743965	50744227	ENSG00000108848	LUC7L3	Intron6	Intron6	Intron6
chr17	51080149	51080411	ENSG00000249870		Intron1	Intron1	Intron1
chr17	51080149	51080411	ENSG00000008294	SPAG9	Intron1	Intron1	Intron1
chr17	51408233	51408495	ENSG00000267452		Intron3	Intron3	Intron3
chr17	51752374	51752646	ENSG00000154975	CA10	Intron3	Intron3	Intron3
chr17	52533935	52534197	ENSG00000263317		Intron2	Intron2	Intron2
chr17	53394414	53394676	ENSG00000285939		LastIntron	LastIntron	LastIntron
chr17	53812562	53813068	ENSG00000285939		Intron4	Intron4	Intron4
chr17	54999751	55000255	ENSG00000166263	STXBP4	Exon6	Intron6	Intron6
chr17	55147568	55147830	ENSG00000166263	STXBP4	LastIntron	LastIntron	LastIntron
chr17	55303203	55303466	ENSG00000108924	HLF	Intron2	Intron2	Intron2
chr17	56944529	56944791	ENSG00000121058	COIL	Intron5	Intron5	Intron5
chr17	58981805	58982067	ENSG00000175175	PPM1E	UTR3	UTR3	UTR3
chr17	59016167	59016429	ENSG00000108395	TRIM37	Intron20	Intron20	Intron20
chr17	59876536	59876798	ENSG00000108423	TUBD1	Intron5	Intron5	Intron5
chr17	59906307	59906569	ENSG00000108443	RPS6KB1	Intron2	Intron2	Intron2
chr17	60300857	60301119	ENSG00000170832	USP32	Intron3	Intron3	Intron3
chr17	60519092	60519354	ENSG00000062725	APPBP2	Intron1	Intron1	Intron1
chr17	60625762	60626024	ENSG00000170836	PPM1D	Intron2	Intron2	Intron2
chr17	61041486	61041748	ENSG00000267207		Intron1	Intron1	Intron1
chr17	62241010	62241272	ENSG00000266365		Intron3	Intron3	Intron3
chr17	62599111	62599373	ENSG00000146872	TLK2	Intron18	Intron18	Intron18
chr17	62793171	62793433	ENSG00000173838	2019-03-10	Intron3	Intron3	Intron3
chr17	63650737	63650999	ENSG00000198909	MAP3K3	Intron4	Intron4	Intron4
chr17	66277844	66278106	ENSG00000284242		Intergenic	Intergenic	LastExon
chr17	66453872	66454134	ENSG00000154229	PRKCA	Intron2	Intron2	Intron2
chr17	66798331	66799552	ENSG00000154229	PRKCA	LastIntron	LastIntron	LastIntron
chr17	66838960	66839264	ENSG00000075429	CACNG5	Intron1	Intron1	Intron1
chr17	67932777	67933039	ENSG00000171634	BPTF	Intron20	Intron20	Intron20
chr17	72075307	72075569	ENSG00000226101		Intron1	Intron1	Intron1
chr17	72075307	72075569	ENSG00000234899		Exon6	Exon6	Exon6
chr17	72893051	72893313	ENSG00000133195	SLC39A11	Intron5	Intron5	Intron5
chr17	73581708	73581970	ENSG00000069188	SDK2	Intron1	Intron1	Intron1
chr17	74732541	74732803	ENSG00000172794	RAB37	Intron2	Intron2	Intron2
chr17	75382200	75382462	ENSG00000177885	GRB2	Intron2	Intron2	Intron2
chr17	75515399	75515661	ENSG00000177303	CASKIN2	Intergenic	UTR5	Intron1
chr17	75796620	75796882	ENSG00000132478	UNK	Intron1	Intron1	Intron1
chr17	76451882	76452144	ENSG00000175931	UBE2O	Intron1	Intron1	Intron1
chr17	77381536	77381798	ENSG00000184640	2019-09-09	Intron1	Intron1	Intron1
chr17	77647293	77647562	ENSG00000285535		Intron3	Intron3	Intron3
chr17	78442294	78442796	ENSG00000187775	DNAH17	Intron71	Intron71	Intron71
chr17	78896407	78896669	ENSG00000178404	CEP295NL	LastIntron	LastIntron	LastIntron
chr17	78896407	78896669	ENSG00000035862	TIMP2	Intron1	Intron1	Intron1
chr17	79795035	79795297	ENSG00000141570	CBX8	LastExon	LastExon	LastExon
chr17	80024100	80024838	ENSG00000261978		LastIntron	LastIntron	LastIntron
chr17	80024100	80024838	ENSG00000167291	TBC1D16	Intron1	Intron1	Intron1
chr17	80425931	80426193	ENSG00000173818	ENDOV	Intron7	Intron7	Intron7
chr17	80699526	80699788	ENSG00000141564	RPTOR	Intron3	Intron3	Intron3
chr17	80748841	80749103	ENSG00000141564	RPTOR	Intron5	Intron5	Intron5
chr17	80964671	80964933	ENSG00000141564	RPTOR	UTR3	UTR3	UTR3
chr17	81165731	81165993	ENSG00000225180	PVALEF	Exon1	Intron1	Intron1
chr17	81165731	81165993	ENSG00000181409	AATK	UTR5	Intron1	Intron1
chr17	81209901	81210303	ENSG00000141577	CEP131	Intron2	Intron2	Intron2
chr17	81249402	81249664	ENSG00000157637	SLC38A10	Intron14	Intron14	Intron14
chr17	81425026	81425827	ENSG00000266074	BAHCC1	Intron2	Intron2	Intron2
chr17	81426055	81426548	ENSG00000266074	BAHCC1	Intron2	Intron2	Intron2
chr17	81481193	81481455	ENSG00000278200		LastExon	LastExon	LastExon
chr17	82006070	82006357	ENSG00000169696	ASPSCR1	Exon1	Exon1	Exon1
chr17	82215460	82215737	ENSG00000264548		Exon1	LastIntron	LastIntron
chr17	82254199	82254621	ENSG00000141551	CSNK1D	Intron2	Intron2	Intron2
chr17	82671929	82672191	ENSG00000141542	RAB40B	Intron1	Intron1	Intron1
chr18	490825	491087	ENSG00000158270	COLEC12	Intron1	Intron1	Intron1
chr18	654769	655031	ENSG00000263727		LastIntron	LastIntron	LastIntron
chr18	654769	655031	ENSG00000176912		LastIntron	LastIntron	LastIntron
chr18	1009214	1009476	ENSG00000263551		Intron1	Intron1	Intron1
chr18	1749853	1750115	ENSG00000266450		LastIntron	LastIntron	LastIntron
chr18	2357963	2358225	ENSG00000263745		Intron1	Intron1	Intron1
chr18	2606505	2606767	ENSG00000080986	NDC80	Exon14	Intron14	Intron14
chr18	3516653	3516915	ENSG00000170579	DLGAP1	Intron10	Intron10	Intron10
chr18	3543126	3543388	ENSG00000170579	DLGAP1	Intron9	Intron9	Intron9
chr18	3746319	3746581	ENSG00000170579	DLGAP1	Intron5	Intron5	Intron5
chr18	4045665	4045927	ENSG00000170579	DLGAP1	Intron2	Intron2	Intron2
chr18	4119596	4119858	ENSG00000170579	DLGAP1	Intron2	Intron2	Intron2
chr18	4177956	4178245	ENSG00000170579	DLGAP1	Intron1	Intron1	Intron1
chr18	4257973	4258297	ENSG00000170579	DLGAP1	Intron1	Intron1	Intron1
chr18	4330014	4330276	ENSG00000170579	DLGAP1	Intron1	Intron1	Intron1
chr18	5505448	5505710	ENSG00000082397	EPB41L3	Intron1	Intron1	Intron1
chr18	5629169	5629441	ENSG00000082397	EPB41L3	Intron1	Intron1	Intron1
chr18	6345070	6345481	ENSG00000154655	L3MBTL4	Intron1	Intron1	Intron1
chr18	7641488	7641750	ENSG00000173482	PTPRM	Intron1	Intron1	Intron1
chr18	7777360	7777622	ENSG00000173482	PTPRM	Intron2	Intron2	Intron2
chr18	11981493	11981755	ENSG00000141401	IMPA2	UTR5	UTR5	Exon1
chr18	12752553	12752815	ENSG00000260302		Intron2	Intron2	Intron2
chr18	12985500	12985762	ENSG00000266969		LastIntron	LastIntron	LastIntron
chr18	12985500	12985762	ENSG00000085415	SEH1L	LastExon	LastExon	LastExon
chr18	13726355	13726617	ENSG00000177150	FAM210A	Intergenic	UTR5	UTR5
chr18	14224630	14224892	ENSG00000186481		Intron15	Intron15	Intron15
chr18	20961573	20961851	ENSG00000067900	ROCK1	Intron27	Intron27	Intron27
chr18	23205181	23205443	ENSG00000134508	CABLES1	Intron3	Intron3	Intron3
chr18	23377093	23377355	ENSG00000134490	TMEM241	Intron6	Intron6	Intron6
chr18	24647032	24647294	ENSG00000265485		Intron1	Intron1	Intron1
chr18	24674077	24674339	ENSG00000265485		Intron1	Intron1	Exon2
chr18	27084222	27084484	ENSG00000154080	CHST9	Intron2	Intron2	Intron2
chr18	27182528	27182790	ENSG00000154080	CHST9	Intron1	Intron1	Intron1
chr18	27482928	27483190	ENSG00000264151		Intron3	Intron3	Intron3
chr18	28135248	28135510	ENSG00000170558	CDH2	Intron2	Intron2	Intron2
chr18	28735690	28735952	ENSG00000265994		LastIntron	LastIntron	LastIntron
chr18	34736198	34736460	ENSG00000134769	DTNA	Intron2	Intron2	Intron2
chr18	36404173	36404435	ENSG00000134775	FHOD3	Intron3	Intron3	Intron3
chr18	37335251	37335566	ENSG00000101489	CELF4	Intron2	Intron2	Intron2
chr18	37377660	37377922	ENSG00000101489	CELF4	Intron2	Intron2	Intron2
chr18	37485294	37485556	ENSG00000101489	CELF4	Exon2	Intron2	Intron2
chr18	37741759	37742021	ENSG00000285940		Intron4	Intron4	Intron4
chr18	42874317	42874579	ENSG00000152214	RIT2	LastIntron	LastIntron	LastIntron
chr18	42902460	42902966	ENSG00000152214	RIT2	LastIntron	LastIntron	LastIntron
chr18	44406270	44406532	ENSG00000267337		Intron2	Intron2	Intron2
chr18	46212992	46213255	ENSG00000152242	C18orf25	Intron1	Intron1	Intron1
chr18	46632235	46632497	ENSG00000167210	LOXHD1	Intron4	Intron4	Intron4
chr18	47143719	47143981	ENSG00000267228	AC012254.2	Intron1	Intron1	Intron1
chr18	47546455	47546717	ENSG00000261307		LastIntron	LastIntron	LastIntron
chr18	47584455	47584717	ENSG00000267761		LastIntron	LastIntron	LastIntron
chr18	47838278	47838540	ENSG00000175387	SMAD2	UTR3	UTR3	UTR3
chr18	47918157	47918419	ENSG00000175387	SMAD2	Intron1	Intron1	Intron1
chr18	48162911	48163173	ENSG00000184828	ZBTB7C	Intron1	Intron1	Intron1
chr18	49317335	49317601	ENSG00000141627	DYM	Intron8	Intron8	Intron8
chr18	49379939	49380201	ENSG00000141627	DYM	Intron3	Intron3	Intron3
chr18	49913344	49913606	ENSG00000167306	MYO5B	Intron17	Intron17	Intron17
chr18	50170563	50170825	ENSG00000167306	MYO5B	Intron1	Intron1	Intron1
chr18	52517288	52517550	ENSG00000187323	DCC	Intron1	Intron1	Intron1
chr18	52815156	52815418	ENSG00000187323	DCC	Intron2	Intron2	Intron2
chr18	54414945	54415207	ENSG00000283613		Intron1	Intron1	Intron1
chr18	55380662	55381168	ENSG00000196628	TCF4	Intron6	Intron6	Intron6
chr18	55407301	55407563	ENSG00000196628	TCF4	Intron5	Intron5	Intron5
chr18	57751549	57751811	ENSG00000081923	ATP8B1	Intron1	Intron1	Intron1
chr18	58502959	58503221	ENSG00000198796	ALPK2	Intron11	Intron11	Intron11
chr18	58868783	58869045	ENSG00000074657	ZNF532	Intron3	Intron3	Intron3
chr18	59153174	59153436	ENSG00000166562	SEC11C	LastIntron	LastIntron	LastIntron
chr18	60013339	60013601	ENSG00000267462		LastExon	LastExon	LastExon
chr18	60369357	60369619	ENSG00000285681		Intron1	Intron1	Intron1
chr18	60838804	60839066	ENSG00000267098		Intron1	Intron1	Intron1
chr18	61442576	61442838	ENSG00000101542	CDH20	Intron1	Intron1	Intron1
chr18	61495821	61496083	ENSG00000101542	CDH20	Intron2	Intron2	Intron2
chr18	62297863	62298125	ENSG00000134444	RELCH	Intron27	Intron27	Intron27
chr18	62542838	62543100	ENSG00000141664	ZCCHC2	Intron3	Intron3	Intron3
chr18	63124637	63124899	ENSG00000171791	BCL2	UTR3	UTR3	UTR3
chr18	63198290	63198552	ENSG00000171791	BCL2	LastIntron	LastIntron	LastIntron
chr18	64133658	64133920	ENSG00000267134		Intron2	Intron2	Intron2
chr18	64133658	64133920	ENSG00000179676		Intron1	Intron1	Intron1
chr18	65851015	65851277	ENSG00000081138	CDH7	Intron7	Intron7	Intron7
chr18	66548676	66548938	ENSG00000071991	CDH19	Intron5	Intron5	Intron5
chr18	66549601	66549863	ENSG00000071991	CDH19	Intron5	Intron5	Intron5
chr18	67801078	67801340	ENSG00000265533		Intron1	Intron1	Intron1
chr18	69805772	69806034	ENSG00000206052	DOK6	LastIntron	LastIntron	LastIntron
chr18	69810319	69810581	ENSG00000206052	DOK6	LastIntron	LastIntron	LastIntron
chr18	70201612	70201910	ENSG00000176225	RTTN	Exon4	Intron4	Intron4
chr18	70288642	70288904	ENSG00000170677	SOCS6	Intergenic	Intergenic	UTR5
chr18	74335811	74336073	ENSG00000206043	C18orf63	Intron7	Intron7	Intron7
chr18	74915322	74915594	ENSG00000215421	ZNF407	Intron6	Intron6	Intron6
chr18	75019291	75019553	ENSG00000215421	ZNF407	LastIntron	LastIntron	LastIntron
chr18	76859221	76859483	ENSG00000130856	ZNF236	Intron3	Intron3	Intron3
chr18	77558312	77558574	ENSG00000264015		LastIntron	LastIntron	LastIntron
chr18	79200711	79200973	ENSG00000166377	ATP9B	Intron7	Intron7	Intron7
chr18	79227454	79227716	ENSG00000166377	ATP9B	Intron9	Intron9	Intron9
chr18	79296818	79297326	ENSG00000166377	ATP9B	Intron11	Intron11	Intron11
chr18	79496932	79497194	ENSG00000279981		LastExon	LastExon	LastExon
chr18	80156578	80156840	ENSG00000267270		Intron1	Intron1	Intron1
chr19	878217	878479	ENSG00000175221	MED16	Intron8	Intron8	Intron8
chr19	986010	986272	ENSG00000065268	WDR18	Intron2	Intron2	Intron2
chr19	1145989	1146495	ENSG00000064932	SBNO2	Intron4	Intron4	Intron4
chr19	2104098	2104360	ENSG00000065000	AP3D1	LastIntron	LastIntron	LastIntron
chr19	3958912	3959318	ENSG00000167657	DAPK3	LastExon	UTR3	UTR3
chr19	4036321	4036583	ENSG00000105229	PIAS4	Intron9	Intron9	Intron9
chr19	4409026	4409288	ENSG00000167670	CHAF1A	Exon3	Exon3	Exon3
chr19	5078545	5078807	ENSG00000127663	KDM4B	Intron8	Intron8	Intron8
chr19	7085459	7085721	ENSG00000130544	ZNF557	UTR3	UTR3	UTR3
chr19	7450791	7451053	ENSG00000104880	ARHGEF18	Intron5	Intron5	Intron5
chr19	7450791	7451053	ENSG00000268861	AC008878.3	Intron7	Intron7	Intron7
chr19	7599312	7599574	ENSG00000076826	CAMSAP3	Intron1	Intron1	Intron1
chr19	7639938	7640200	ENSG00000268400	AC008763.2	Intron6	Intron6	Intron6
chr19	7788525	7788787	ENSG00000268297		Intron3	Intron4	Intron4
chr19	7905662	7905924	ENSG00000076984	MAP2K7	Intron1	Intron1	Intron1
chr19	8951207	8951469	ENSG00000181143	MUC16	Exon3	Exon3	Exon3
chr19	9216171	9216433	ENSG00000174667	OR7D4	LastIntron	LastIntron	LastIntron
chr19	9566880	9567199	ENSG00000197961	ZNF121	LastIntron	LastExon	LastExon
chr19	9975245	9975507	ENSG00000080573	COL5A3	Intron45	Intron45	Intron45
chr19	10339310	10339572	ENSG00000076662	ICAM3	Exon1	Intron1	Intron1
chr19	10496816	10497078	ENSG00000079999	KEAP1	Intron2	Intron2	Intron2
chr19	11178552	11178814	ENSG00000197256	KANK2	Intron4	Exon5	Intron5
chr19	12439894	12440156	ENSG00000269755	AC008758.6	LastIntron	LastIntron	LastIntron
chr19	12439894	12440156	ENSG00000180855	ZNF443	Intron1	Intron1	Intron1
chr19	12439894	12440156	ENSG00000268870	AC008758.5	Intron1	Intron1	Intron1
chr19	13474844	13475106	ENSG00000141837	CACNA1A	Intron1	Intron1	Intron1
chr19	13919307	13919569	ENSG00000132024	CC2D1A	Intron11	Intron11	Intron11
chr19	14629994	14630256	ENSG00000131355	ADGRE3	Intron12	Exon13	Intron13
chr19	15664892	15665154	ENSG00000267241		Intron2	Intron2	Intron2
chr19	15778144	15778734	ENSG00000267594		Intron1	Intron1	Intron1
chr19	16085513	16085775	ENSG00000167460	TPM4	Intron2	Intron2	Intron2
chr19	17369254	17369516	ENSG00000130300	PLVAP	Intron1	Intron1	Intron1
chr19	20117013	20117275	ENSG00000213988	ZNF90	LastIntron	LastIntron	LastIntron
chr19	21178789	21179051	ENSG00000196705	ZNF431	LastIntron	LastIntron	LastIntron
chr19	21327112	21327374	ENSG00000182141	ZNF708	Intron1	Intron1	Intron1
chr19	21478853	21479115	ENSG00000269237	AC010615.4	Intron2	Intron2	Intron2
chr19	22415700	22415962	ENSG00000197360	ZNF98	Intron1	Intron1	Intron1
chr19	22417289	22417551	ENSG00000197360	ZNF98	Intron1	Intron1	Intron1
chr19	28606892	28607154	ENSG00000266976		Exon1	Exon1	Intron1
chr19	28606892	28607154	ENSG00000267537		LastIntron	LastIntron	LastIntron
chr19	28606892	28607154	ENSG00000266893		LastIntron	LastIntron	LastIntron
chr19	28606892	28607154	ENSG00000283403		Intron5	Intron5	Intron5
chr19	30462846	30463108	ENSG00000198597	ZNF536	Intron2	Intron2	Intron2
chr19	32350866	32351128	ENSG00000168813	ZNF507	Intron1	Intron1	Intron1
chr19	32739989	32740273	ENSG00000173809	TDRD12	Intron3	Intron3	Intron3
chr19	32746160	32746422	ENSG00000173809	TDRD12	Intron4	Intron4	Intron4
chr19	32801205	32801467	ENSG00000173809	TDRD12	Intron18	Intron18	Intron18
chr19	33479304	33479566	ENSG00000124299	PEPD	Intron6	Intron6	Intron6
chr19	34392183	34392445	ENSG00000105220	GPI	Intron10	Intron10	Intron10
chr19	35105724	35106015	ENSG00000179066		LastExon	Intergenic	Intergenic
chr19	35105724	35106015	ENSG00000227392		Intron1	Intron1	Intron1
chr19	35555964	35556226	ENSG00000105675	ATP4A	Intron12	Intron12	Intron12
chr19	35562745	35563007	ENSG00000283907		Intron1	Intron1	Intron1
chr19	35562745	35563007	ENSG00000105675	ATP4A	Intron3	Intron3	Intron3
chr19	35611117	35611379	ENSG00000267626		LastIntron	LastIntron	LastIntron
chr19	35720249	35720568	ENSG00000272333	KMT2B	Exon3	Exon3	Exon3
chr19	36897554	36897816	ENSG00000185869	ZNF829	LastIntron	LastIntron	LastIntron
chr19	38707530	38707792	ENSG00000130402	ACTN4	Intron5	Intron5	Intron5
chr19	39486090	39486596	ENSG00000105197	TIMM50	Exon1	Intron1	Intron2
chr19	40601332	40601594	ENSG00000090006	LTBP4	Intron4	Intron4	Intron4
chr19	43840188	43840450	ENSG00000167637	ZNF283	LastIntron	LastIntron	LastIntron
chr19	44878531	44878889	ENSG00000130202	NECTIN2	Intron5	Intron5	Intron5
chr19	45468224	45468582	ENSG00000125740	FOSB	UTR5	UTR5	UTR5
chr19	45472874	45473233	ENSG00000125740	FOSB	LastExon	LastExon	UTR3
chr19	46001587	46001849	ENSG00000104983	CCDC61	Intron1	Intron1	Intron1
chr19	46153888	46154150	ENSG00000267922		Intron1	Intron1	Intron1
chr19	48669066	48669736	ENSG00000142233	NTN5	Intron2	Intron2	Intron2
chr19	48669066	48669736	ENSG00000232871		Intron3	Intron3	Intron3
chr19	48865690	48865952	ENSG00000105559	PLEKHA4	Intron2	Intron2	Intron2
chr19	50066164	50066426	ENSG00000204666		LastExon	LastExon	LastExon
chr19	50985997	50986259	ENSG00000267879		Intron2	Intron2	Intron2
chr19	52623795	52624057	ENSG00000167766	ZNF83	LastIntron	LastIntron	LastIntron
chr19	54820734	54820996	ENSG00000167633	KIR3DL1	Intron4	Intron4	Intron4
chr19	55351545	55351807	ENSG00000160471	COX6B2	LastIntron	LastIntron	LastIntron
chr19	55809983	55810245	ENSG00000179873	NLRP11	Exon4	Exon4	Exon4
chr19	56107833	56108095	ENSG00000142409	ZNF787	Intron1	Intron1	Intron1
chr19	56553344	56553606	ENSG00000269696		LastIntron	LastIntron	LastIntron
chr19	56553344	56553606	ENSG00000196867	ZFP28	LastIntron	LastIntron	LastIntron
chr19	57477045	57477307	ENSG00000197128	ZNF772	Exon1	Intron1	Intron1
chr19	57477045	57477307	ENSG00000268163	AC004076.1	Exon1	Intron1	Intron1
chr19	58229958	58230220	ENSG00000198131	ZNF544	Intron1	Intron1	Intron1
chr19	58229958	58230220	ENSG00000283515	AC020915.5	Intron2	Intron2	Intron2
chr2	1522840	1523102	ENSG00000115705	TPO	LastIntron	LastIntron	LastIntron
chr2	1522840	1523102	ENSG00000231482		Intron1	Intron1	Intron1
chr2	1710495	1710779	ENSG00000130508	PXDN	Intron1	Intron1	Intron1
chr2	2937220	2937482	ENSG00000234423		Intron5	Intron5	Intron5
chr2	3045659	3045921	ENSG00000234423		Intron3	Intron3	Intron3
chr2	3046152	3046468	ENSG00000234423		Intron3	Intron3	Intron3
chr2	3295567	3295829	ENSG00000032389	EIPR1	Intron3	Intron3	Intron3
chr2	6635537	6635800	ENSG00000236172		Intron4	Intron4	Intron5
chr2	7966235	7966497	ENSG00000235665		LastIntron	LastIntron	LastIntron
chr2	8234279	8234541	ENSG00000236790		LastIntron	LastIntron	LastIntron
chr2	8769313	8769575	ENSG00000134313	KIDINS220	Intron22	Intron22	Intron22
chr2	8935894	8936400	ENSG00000143797	MBOAT2	Intron3	Intron3	Intron3
chr2	9305168	9305430	ENSG00000151693	ASAP2	Intron3	Intron3	Intron3
chr2	10399208	10399587	ENSG00000115756	HPCAL1	Intron3	Intron3	Intron3
chr2	10597811	10598073	ENSG00000234818		LastIntron	LastIntron	LastIntron
chr2	10597811	10598073	ENSG00000115761	NOL10	Intron16	Intron16	Intron16
chr2	11640402	11640786	ENSG00000196208	GREB1	LastExon	LastExon	UTR3
chr2	12172563	12172825	ENSG00000224184		Intron3	Intron3	Intron3
chr2	12334342	12334604	ENSG00000224184		Intron4	Intron4	Intron4
chr2	13060324	13060586	ENSG00000285876		Intron1	Intron1	Intron1
chr2	13276094	13276356	ENSG00000285876		Intron3	Intron3	Intron3
chr2	13575858	13576217	ENSG00000229370		LastIntron	LastIntron	LastIntron
chr2	15287485	15287747	ENSG00000151779	NBAS	Intron41	Intron41	Intron41
chr2	15488381	15488643	ENSG00000151779	NBAS	Intron12	Intron12	Intron12
chr2	15565535	15565797	ENSG00000234022		Intron2	Intron2	Intron2
chr2	16316040	16316302	ENSG00000228876		LastIntron	LastIntron	LastIntron
chr2	16613415	16613677	ENSG00000197872	FAM49A	Intron2	Intron2	Intron2
chr2	19213215	19213477	ENSG00000236204		Intron2	Intron2	Intron2
chr2	19324336	19324598	ENSG00000236204		Intron2	Intron2	Intron2
chr2	20305284	20305789	ENSG00000055917	PUM2	Intron6	Intron6	Intron6
chr2	23781639	23781901	ENSG00000119778	ATAD2B	Intron22	Intron22	Intron22
chr2	23996602	23997101	ENSG00000243847		Intergenic	LastExon	Intergenic
chr2	23996602	23997101	ENSG00000173960	UBXN2A	LastIntron	LastIntron	LastIntron
chr2	25518200	25518462	ENSG00000138101	DTNB	Intron9	Intron9	Intron9
chr2	26723459	26723721	ENSG00000171303	KCNK3	LastIntron	LastIntron	LastIntron
chr2	27585350	27585612	ENSG00000259080		Intron1	Intron1	Intron1
chr2	27585350	27585612	ENSG00000243943	ZNF512	Intron3	Intron3	Intron3
chr2	27939120	27939382	ENSG00000158019	BABAM2	Intron3	Intron3	Intron3
chr2	28176613	28176875	ENSG00000158019	BABAM2	Intron7	Intron7	Intron7
chr2	29217041	29217394	ENSG00000171094	ALK	Intron23	Intron23	Intron23
chr2	29272179	29272441	ENSG00000171094	ALK	Intron11	Intron11	Intron11
chr2	30453088	30453350	ENSG00000172954	LCLAT1	Intron1	Intron1	Intron1
chr2	32231595	32231857	ENSG00000091106	NLRC4	LastIntron	LastIntron	LastIntron
chr2	32311746	32312008	ENSG00000119820	YIPF4	UTR3	UTR3	UTR3
chr2	32460997	32461259	ENSG00000115760	BIRC6	Intron23	Intron23	Intron23
chr2	32866570	32866984	ENSG00000230876		Intron2	Intron2	Intron2
chr2	32975357	32975619	ENSG00000049323	LTBP1	Intron2	Intron2	Intron2
chr2	33492952	33493214	ENSG00000152689	RASGRP3	Intron1	Intron1	Intron1
chr2	34174050	34174312	ENSG00000285754		Intron2	Intron2	Intron2
chr2	38034480	38034742	ENSG00000235848		Intron4	Intron4	Intron4
chr2	38900887	38901149	ENSG00000214694	ARHGEF33	Intron2	Intron2	Intron2
chr2	38900887	38901149	ENSG00000188010	MORN2	Intron6	Intron6	Intron6
chr2	39035318	39035595	ENSG00000115904	SOS1	Intron7	Exon8	Intron8
chr2	39467408	39467670	ENSG00000231312		Intron3	Intron3	Intron3
chr2	39571146	39571408	ENSG00000231312		LastIntron	LastIntron	LastIntron
chr2	41939237	41939603	ENSG00000205086	C2orf91	LastIntron	LastIntron	LastIntron
chr2	42483170	42483432	ENSG00000171126	KCNG3	LastIntron	LastIntron	LastIntron
chr2	43941865	43942127	ENSG00000138095	LRPPRC	Intron23	Intron23	Intron23
chr2	44244684	44245190	ENSG00000285542	AC013717.1	Intron5	Intron5	Intron5
chr2	44677470	44677732	ENSG00000143919	CAMKMT	Intron3	Intron3	Intron3
chr2	45509360	45509622	ENSG00000068784	SRBD1	Intron14	Intron14	Intron14
chr2	45818044	45818306	ENSG00000171132	PRKCE	Intron1	Intron1	Intron1
chr2	48592595	48592857	ENSG00000068781	STON1-GTF2A1L	Intron3	Intron3	Intron3
chr2	48592595	48592857	ENSG00000243244	STON1	LastIntron	LastIntron	LastIntron
chr2	49383486	49383748	ENSG00000282998		Intron2	Intron2	Intron2
chr2	49383486	49383748	ENSG00000282890		Intron2	Intron2	Intron2
chr2	51282763	51283025	ENSG00000231918		Intron2	Intron2	Intron2
chr2	51391389	51391651	ENSG00000231918		Intron4	Intron4	Intron4
chr2	52837998	52838260	ENSG00000228033		Intron2	Intron2	Intron2
chr2	53918871	53919133	ENSG00000068878	PSME4	Intron20	Intron20	Intron20
chr2	54123209	54123471	ENSG00000170634	ACYP2	Intron1	Intron1	Intron1
chr2	55022906	55023217	ENSG00000115310	RTN4	Intron3	Intron3	Intron3
chr2	58035527	58035789	ENSG00000028116	VRK2	Intron6	Intron6	Intron6
chr2	58651761	58652023	ENSG00000233723		Intron2	Intron2	Intron2
chr2	59011652	59011914	ENSG00000233723		Intron7	Intron7	Intron7
chr2	59101633	59101895	ENSG00000285673		Intron5	Intron5	Intron5
chr2	61304507	61304769	ENSG00000115464	USP34	Intron27	Intron27	Intron27
chr2	65093498	65093760	ENSG00000138069	RAB1A	Intron3	Intron3	Intron3
chr2	65334605	65334867	ENSG00000198369	SPRED2	Intron2	Exon3	Exon3
chr2	65401665	65401927	ENSG00000198369	SPRED2	Intron1	Intron1	Intron1
chr2	67117223	67117485	ENSG00000235885		Intron1	Intron1	Intron1
chr2	67213994	67214625	ENSG00000236780		Intron1	Intron1	Intron1
chr2	67213994	67214625	ENSG00000235885		Intron1	Intron1	Intron1
chr2	67672559	67672825	ENSG00000235495		LastIntron	LastIntron	LastIntron
chr2	69504867	69505129	ENSG00000115977	AAK1	Intron16	Intron16	Intron16
chr2	69817033	69817295	ENSG00000196975	ANXA4	Exon1	Exon1	Exon1
chr2	71220418	71220680	ENSG00000124374	PAIP2B	Intron1	Intron1	Intron1
chr2	71535848	71536110	ENSG00000135636	DYSF	Intron15	Intron15	Intron15
chr2	71570789	71571051	ENSG00000135636	DYSF	Intron29	Intron29	Intron29
chr2	71617606	71617897	ENSG00000135636	DYSF	Intron40	Intron40	Intron40
chr2	71652243	71652505	ENSG00000135636	DYSF	Intron41	Intron41	Intron41
chr2	73081553	73081815	ENSG00000135631	RAB11FIP5	Intron3	Intron3	Exon4
chr2	74061089	74061545	ENSG00000187605	TET3	Intron3	Intron3	Intron3
chr2	74330378	74330640	ENSG00000188687	SLC4A5	Intron2	Intron2	Intron2
chr2	74330378	74330640	ENSG00000264324	AC006030.1	Intron9	Intron9	Intron9
chr2	74623698	74624109	ENSG00000159374	M1AP	Intron2	Intron2	Intron2
chr2	75555075	75555401	ENSG00000115363	EVA1A	Intron1	Intron1	Intron1
chr2	79263346	79263608	ENSG00000066032	CTNNA2	Intron2	Intron2	Intron2
chr2	79871314	79871576	ENSG00000066032	CTNNA2	Intron9	Intron9	Intron9
chr2	80260614	80260876	ENSG00000066032	CTNNA2	Intron11	Intron11	Intron11
chr2	80263673	80263935	ENSG00000066032	CTNNA2	Intron11	Intron11	Intron11
chr2	80416133	80416395	ENSG00000066032	CTNNA2	Intron12	Intron12	Intron12
chr2	80421777	80422039	ENSG00000066032	CTNNA2	Intron13	Intron13	Intron13
chr2	80619020	80619285	ENSG00000066032	CTNNA2	LastIntron	LastIntron	LastIntron
chr2	85217551	85217813	ENSG00000152284	TCF7L1	Intron3	Intron3	Intron3
chr2	85667691	85667953	ENSG00000168878	SFTPB	Intron2	Intron2	Exon3
chr2	86105483	86105745	ENSG00000068654	POLR1A	Exon1	Intron1	Intron1
chr2	86472362	86472624	ENSG00000115548	KDM3A	Intron11	Intron11	Intron11
chr2	86589027	86589289	ENSG00000249884	RNF103-CHMP3	Intron3	Intron3	Intron3
chr2	88528735	88529241	ENSG00000172073	TEX37	LastIntron	LastIntron	LastExon
chr2	92007046	92007308	ENSG00000235147		Intergenic	Intergenic	LastExon
chr2	96126927	96127189	ENSG00000188886	ASTL	LastIntron	LastIntron	LastIntron
chr2	96864404	96864666	ENSG00000168758	SEMA4C	Intron7	Intron7	Intron7
chr2	99098276	99098538	ENSG00000135951	TSGA10	Intron10	Intron10	Intron10
chr2	101024745	101025007	ENSG00000204634	TBC1D8	Intron15	Intron15	Intron15
chr2	101787815	101788077	ENSG00000071054	MAP4K4	Intron2	Intron2	Intron2
chr2	101963421	101963683	ENSG00000281162		Intron1	Intron1	Intron1
chr2	102378698	102378960	ENSG00000115604	IL18R1	Intron6	Intron6	Intron6
chr2	107308966	107309228	ENSG00000229457		Intron1	Intron1	Intron1
chr2	107493733	107493995	ENSG00000237880		Intron2	Intron2	Intron2
chr2	108009308	108009570	ENSG00000115665	SLC5A7	LastIntron	LastIntron	LastIntron
chr2	109199364	109199734	ENSG00000172985	SH3RF3	Intron1	Intron1	Intron1
chr2	109615444	109615769	ENSG00000198142	SOWAHC	LastExon	LastExon	LastExon
chr2	111224830	111225092	ENSG00000172965		LastIntron	LastIntron	LastIntron
chr2	112190216	112190478	ENSG00000278962		LastExon	LastExon	LastExon
chr2	112982951	112983213	ENSG00000136688	IL36G	LastIntron	LastIntron	LastIntron
chr2	113236243	113236505	ENSG00000189223		Intron1	Intron1	Intron1
chr2	113236243	113236505	ENSG00000125618	PAX8	Intron8	Intron8	Intron8
chr2	113242230	113242575	ENSG00000189223		Intron1	Intron1	Intron1
chr2	113242230	113242575	ENSG00000125618	PAX8	Intron5	Intron5	Intron5
chr2	115382979	115383241	ENSG00000175497	DPP10	Intron3	Intron3	Intron3
chr2	115426150	115426412	ENSG00000175497	DPP10	Intron3	Intron3	Intron3
chr2	117956893	117957188	ENSG00000125633	CCDC93	Intron12	Intron12	Intron12
chr2	118089343	118089605	ENSG00000125629	INSIG2	Intron1	Intron1	Intron1
chr2	118960583	118960845	ENSG00000019169	MARCO	Intron1	Intron1	Intron1
chr2	120089793	120090055	ENSG00000115109	EPB41L5	Intron11	Intron11	Intron11
chr2	120992393	120992655	ENSG00000074047	GLI2	UTR3	UTR3	Intergenic
chr2	121478488	121479044	ENSG00000074054	CLASP1	Intron8	Intron8	Intron8
chr2	124152253	124152515	ENSG00000155052	CNTNAP5	Intron1	Intron1	Intron1
chr2	124441843	124442105	ENSG00000155052	CNTNAP5	Intron5	Intron5	Intron5
chr2	124771810	124772072	ENSG00000155052	CNTNAP5	Intron16	Intron16	Intron16
chr2	127629828	127630090	ENSG00000169994	MYO7B	Intron34	Intron34	Intron34
chr2	127709459	127709721	ENSG00000136709	WDR33	Exon19	Intron19	Intron20
chr2	127758660	127758924	ENSG00000136709	WDR33	Intron7	Intron7	Intron7
chr2	127788175	127788437	ENSG00000136709	WDR33	Intron1	Intron1	Intron1
chr2	127880660	127880922	ENSG00000144233	AMMECR1L	Intron2	Intron2	Intron2
chr2	128144280	128144542	ENSG00000136731	UGGT1	Intron17	Intron17	Intron17
chr2	128267805	128268348	ENSG00000136720	HS6ST1	LastExon	UTR3	UTR3
chr2	130274603	130274865	ENSG00000236211		LastExon	LastExon	LastExon
chr2	130959011	130959273	ENSG00000136002	ARHGEF4	Intron4	Intron4	Intron4
chr2	131591701	131591963	ENSG00000204434		Intergenic	Exon1	Exon1
chr2	133015851	133016113	ENSG00000176771	NCKAP5	Intron6	Intron6	Intron6
chr2	133164698	133164960	ENSG00000176771	NCKAP5	Intron5	Intron5	Intron5
chr2	135011292	135011554	ENSG00000176601	MAP3K19	Intron5	Intron5	Intron5
chr2	135282655	135282917	ENSG00000121988	ZRANB3	Intron8	Intron8	Intron8
chr2	135842233	135842495	ENSG00000076003	MCM6	LastIntron	LastIntron	LastIntron
chr2	136855048	136855310	ENSG00000144229	THSD7B	Intron1	Intron1	Intron1
chr2	137516042	137516304	ENSG00000144229	THSD7B	Intron15	Intron15	Intron15
chr2	140366148	140366410	ENSG00000168702	LRP1B	Intron71	Intron71	Intron71
chr2	140550442	140550948	ENSG00000168702	LRP1B	Intron43	Intron43	Intron43
chr2	141559667	141559929	ENSG00000168702	LRP1B	Intron2	Intron2	Intron2
chr2	144034076	144034338	ENSG00000121964	GTDC1	Intron5	Intron5	Intron5
chr2	145036370	145036632	ENSG00000226674		Intron2	Intron2	Intron2
chr2	148933451	148933769	ENSG00000168280	KIF5C	Intron3	Intron3	Intron3
chr2	149377406	149377668	ENSG00000187123	LYPD6	Intron1	Intron1	Intron1
chr2	149400815	149401321	ENSG00000187123	LYPD6	Intron1	Intron1	Intron1
chr2	151530312	151530574	ENSG00000183091	NEB	Intron146	Intron146	Intron146
chr2	151886968	151887230	ENSG00000182389	CACNB4	Intron1	Intron1	Intron1
chr2	151886968	151887230	ENSG00000283228	AC068547.1	Intron2	Intron2	Intron2
chr2	156055578	156055840	ENSG00000226383		Intron4	Intron4	Intron4
chr2	157948240	157948502	ENSG00000007001	UPP2	Intron1	Intron1	Intron1
chr2	158312540	158312802	ENSG00000153237	CCDC148	Intron8	Intron8	Intron8
chr2	159365604	159365866	ENSG00000123636	BAZ2B	Intron27	Intron27	Intron27
chr2	160003412	160003674	ENSG00000153246	PLA2R1	Intron11	Intron11	Intron11
chr2	160195149	160195411	ENSG00000285155		Exon5	Intron5	Intron5
chr2	160195149	160195411	ENSG00000115221	ITGB6	Exon4	Intron4	Intron4
chr2	161246526	161246788	ENSG00000235724		LastIntron	LastIntron	LastExon
chr2	161246526	161246788	ENSG00000227403		LastIntron	LastIntron	LastIntron
chr2	162635868	162636130	ENSG00000184611	KCNH7	Intron2	Intron2	Intron2
chr2	163666969	163667231	ENSG00000182263	FIGN	LastIntron	LastIntron	LastIntron
chr2	164033701	164033963	ENSG00000237844		Intron2	Intron2	Intron2
chr2	164049945	164050207	ENSG00000237844		Intron2	Intron2	Intron2
chr2	164681066	164681328	ENSG00000082438	COBLL1	UTR3	UTR3	UTR3
chr2	164833161	164833423	ENSG00000082438	COBLL1	Intron2	Intron2	Intron2
chr2	165024688	165024950	ENSG00000236283		Intron6	Intron6	Intron6
chr2	165184269	165184817	ENSG00000153253	SCN3A	Intron2	Intron2	Intron2
chr2	165186913	165187175	ENSG00000153253	SCN3A	Intron1	Intron1	Intron1
chr2	165666864	165667126	ENSG00000178662	CSRNP3	Intron5	Intron5	Intron5
chr2	167467348	167467854	ENSG00000228222		Intron1	Intron1	Intron1
chr2	167491062	167491324	ENSG00000228222		LastIntron	LastIntron	LastIntron
chr2	168091639	168091901	ENSG00000198648	STK39	Intron10	Intron10	Intron10
chr2	168156946	168157208	ENSG00000198648	STK39	Intron5	Intron5	Intron5
chr2	168192313	168192575	ENSG00000198648	STK39	Intron1	Intron1	Intron1
chr2	169327172	169327434	ENSG00000081479	LRP2	Intron1	Intron1	Intron1
chr2	169986407	169986669	ENSG00000144357	UBR3	Intron24	Intron24	Exon25
chr2	170003464	170003726	ENSG00000144357	UBR3	Intron27	Intron27	Intron27
chr2	170948984	170949246	ENSG00000115806	GORASP2	Intron2	Intron2	Intron2
chr2	171016088	171016350	ENSG00000198586	TLK1	Intron13	Intron13	Intron13
chr2	174310970	174311232	ENSG00000237804		Intergenic	Intergenic	LastExon
chr2	175108264	175108717	ENSG00000115966	ATF2	Intron10	Intron10	Intron10
chr2	175957666	175957928	ENSG00000144320	LNPK	Intron8	Intron8	Intron8
chr2	176122090	176122352	ENSG00000237380		Exon3	Exon3	Exon3
chr2	177212175	177212437	ENSG00000229337		LastIntron	LastIntron	LastIntron
chr2	177240158	177240420	ENSG00000116044	NFE2L2	Intron1	Intron1	Intron1
chr2	177350140	177350630	ENSG00000213963		Intron1	Intron1	Intron1
chr2	177945795	177946197	ENSG00000284741	PDE11A	Intron3	Intron3	Intron3
chr2	177945795	177946197	ENSG00000128655	PDE11A	Intron2	Intron2	Intron2
chr2	177946736	177947047	ENSG00000284741	PDE11A	Intron3	Intron3	Intron3
chr2	177946736	177947047	ENSG00000128655	PDE11A	Intron2	Intron2	Intron2
chr2	178076025	178076288	ENSG00000284741	PDE11A	Intron2	Intron2	Intron2
chr2	178291776	178292038	ENSG00000079156	OSBPL6	Intron2	Intron2	Intron2
chr2	178964728	178964990	ENSG00000163492	CCDC141	Intron4	Intron4	Intron4
chr2	179142414	179142676	ENSG00000187231	SESTD1	Intron9	Intron9	Intron9
chr2	180576425	180576687	ENSG00000225258		LastIntron	LastIntron	LastIntron
chr2	180739168	180739430	ENSG00000281131		Intron2	Intron2	Intron2
chr2	181584906	181585168	ENSG00000188452	CERKL	Intron2	Intron2	Intron2
chr2	182344403	182344665	ENSG00000115252	PDE1A	Intron1	Intron1	Intron1
chr2	182418981	182419243	ENSG00000115252	PDE1A	Intron1	Intron1	Intron1
chr2	182946545	182947049	ENSG00000061676	NCKAP1	Intron23	Intron23	Intron23
chr2	183125986	183126248	ENSG00000163002	NUP35	Intron1	Intron1	Intron1
chr2	184916124	184916386	ENSG00000170396	ZNF804A	Intron2	Intron2	Intron2
chr2	188835142	188835404	ENSG00000223523		Intron1	Intron1	Intron1
chr2	191810617	191810879	ENSG00000225884		Intron1	Intron1	Intron1
chr2	195850178	195850440	ENSG00000118997	DNAH7	Intron46	Intron46	Intron46
chr2	195937338	195937600	ENSG00000118997	DNAH7	Intron19	Intron19	Intron19
chr2	196163925	196164431	ENSG00000081320	STK17B	Intron1	Intron1	Intron1
chr2	196440510	196440772	ENSG00000138411	HECW2	Intron1	Intron1	Intron1
chr2	196516473	196516735	ENSG00000138411	HECW2	Intron1	Intron1	Intron1
chr2	196895596	196895858	ENSG00000197121	PGAP1	Intron7	Intron7	Intron7
chr2	197018045	197018307	ENSG00000065413	ANKRD44	Intron17	Intron17	Intron17
chr2	197225803	197226065	ENSG00000065413	ANKRD44	Intron1	Intron1	Intron1
chr2	198124903	198125165	ENSG00000115896	PLCL1	LastIntron	LastIntron	LastIntron
chr2	199468155	199468417	ENSG00000225953		Exon1	LastIntron	LastIntron
chr2	200410303	200410565	ENSG00000196141	SPATS2L	Intron3	Intron3	Intron3
chr2	200808874	200809136	ENSG00000230408		Intron1	Intron1	Intron1
chr2	201131542	201131804	ENSG00000003402	CFLAR	Intron2	Intron2	Intron2
chr2	201661220	201661726	ENSG00000082126	MPP4	Intron14	Intron14	Intron14
chr2	201720467	201720729	ENSG00000003393	ALS2	Intron23	Intron23	Intron23
chr2	202828334	202828596	ENSG00000163596	ICA1L	Intron2	Intron2	Intron2
chr2	202958294	202958556	ENSG00000138380	CARF	Intron7	Intron7	Intron7
chr2	203711653	203711915	ENSG00000178562	CD28	Intron1	Intron1	Intron1
chr2	204848727	204848989	ENSG00000116117	PARD3B	Intron2	Intron2	Intron2
chr2	205005520	205005782	ENSG00000116117	PARD3B	Intron3	Intron3	Intron3
chr2	205538637	205538899	ENSG00000116117	PARD3B	Intron21	Intron21	Intron21
chr2	206217475	206217737	ENSG00000279220		Intron1	Intron1	Intron1
chr2	206217475	206217737	ENSG00000183671	GPR1	Intron1	UTR5	UTR5
chr2	207144212	207144474	ENSG00000118263	KLF7	Intron1	Intron1	Intron1
chr2	209586540	209586802	ENSG00000078018	MAP2	Intron2	Intron2	Intron2
chr2	210561393	210561655	ENSG00000021826	CPS1	Intron1	Intron1	Intron1
chr2	210638355	210638617	ENSG00000021826	CPS1	Intron22	Intron22	Intron22
chr2	212673502	212673764	ENSG00000273118		LastIntron	LastIntron	LastIntron
chr2	212909002	212909264	ENSG00000273118		Intron1	Intron1	Intron1
chr2	214825786	214826048	ENSG00000229267		Intron1	Intron1	Intron1
chr2	215640919	215641181	ENSG00000235770		Intron5	Intron5	Intron5
chr2	215640919	215641181	ENSG00000237525		Intron2	Intron2	Intron2
chr2	215658399	215658661	ENSG00000235770		Intron5	Intron5	Intron5
chr2	215658399	215658661	ENSG00000237525		Intron2	Intron2	Intron2
chr2	217805495	217805923	ENSG00000079308	TNS1	LastIntron	LastIntron	LastIntron
chr2	218058744	218059006	ENSG00000188282	RUFY4	Intron3	Intron3	Intron3
chr2	218583274	218583536	ENSG00000144580	CNOT9	Intron3	Intron3	Intron3
chr2	219551555	219551817	ENSG00000124006	OBSL1	Intron19	Exon20	Exon20
chr2	220218113	220218375	ENSG00000239498		Intron1	Intron1	Intron1
chr2	220318219	220318483	ENSG00000239498		Intron1	Intron1	Intron1
chr2	221441300	221441562	ENSG00000116106	EPHA4	Intron11	Intron11	Intron11
chr2	222299279	222299583	ENSG00000163081	CCDC140	LastIntron	LastIntron	LastIntron
chr2	224919134	224919396	ENSG00000135905	DOCK10	Intron2	Intron2	Intron2
chr2	227295121	227295383	ENSG00000236432		Intron2	Intron2	Intron2
chr2	227295121	227295383	ENSG00000169031	COL4A3	Intron40	Intron40	Intron41
chr2	227539504	227539768	ENSG00000173744	AGFG1	Intron10	Intron10	Intron10
chr2	228019182	228019444	ENSG00000153820	SPHKAP	Exon7	Exon7	Exon7
chr2	229035270	229035532	ENSG00000153823	PID1	LastIntron	LastIntron	LastIntron
chr2	229126639	229126901	ENSG00000153823	PID1	LastIntron	LastIntron	LastIntron
chr2	229236739	229237001	ENSG00000153823	PID1	Intron2	Intron2	Intron2
chr2	229790498	229790760	ENSG00000153827	TRIP12	Intron29	Intron29	Intron29
chr2	229939092	229939354	ENSG00000153832	FBXO36	Intron2	Intron2	Intron2
chr2	230481197	230481459	ENSG00000067066	SP100	Intron17	Intron17	Intron17
chr2	231005059	231005433	ENSG00000173699	SPATA3	Intron4	Intron4	Intron4
chr2	232099938	232100200	ENSG00000144535	DIS3L2	Intron5	Intron5	Intron5
chr2	232342779	232343284	ENSG00000251485		Intergenic	Intergenic	LastExon
chr2	232819824	232820086	ENSG00000204120	GIGYF2	Intron21	Exon22	Intron22
chr2	235619158	235619420	ENSG00000157985	AGAP1	Intron1	Intron1	Intron1
chr2	237093777	237094039	ENSG00000198612	COPS8	Intron4	Intron4	Intron4
chr2	238025729	238025991	ENSG00000184182	UBE2F	Intron6	Intron6	Intron6
chr2	238025729	238025991	ENSG00000258984	UBE2F-SCLY	Intron4	Intron4	Intron4
chr2	238520713	238520975	ENSG00000225493		LastIntron	LastIntron	LastIntron
chr2	239182089	239182595	ENSG00000068024	HDAC4	Intron4	Intron4	Intron4
chr2	240527022	240527601	ENSG00000144504	ANKMY1	Exon1	Exon1	Exon1
chr2	240778835	240779097	ENSG00000130294	KIF1A	Intron10	Intron10	Intron10
chr2	240779433	240779695	ENSG00000130294	KIF1A	Intron10	Intron10	Intron10
chr2	240780848	240781275	ENSG00000130294	KIF1A	Intron10	Intron10	Intron10
chr2	240781448	240781710	ENSG00000130294	KIF1A	Intron10	Intron10	Intron10
chr2	240812837	240813099	ENSG00000130294	KIF1A	Intron1	Intron1	Intron1
chr2	241316927	241317189	ENSG00000168385	2019-09-02	Intron1	Intron1	Intron1
chr2	241590963	241591225	ENSG00000176946	THAP4	LastIntron	LastIntron	LastIntron
chr2	242091759	242092021	ENSG00000220804		Intron1	Intron1	Intron1
chr20	499830	500092	ENSG00000101266	CSNK2A1	Intron3	Intron3	Intron4
chr20	515375	515637	ENSG00000101266	CSNK2A1	Intron1	Intron1	Intron1
chr20	1277430	1278040	ENSG00000101298	SNPH	Intron2	Intron2	Intron2
chr20	1305120	1305732	ENSG00000101298	SNPH	LastExon	LastExon	LastExon
chr20	1959277	1959540	ENSG00000233896		Intron2	Intron2	Intron2
chr20	2117117	2117379	ENSG00000125834	STK35	Exon3	Exon3	UTR3
chr20	3797008	3797270	ENSG00000101224	CDC25B	Intron1	Intron1	Intron1
chr20	4734158	4734420	ENSG00000180259		LastIntron	LastIntron	LastIntron
chr20	5001994	5002256	ENSG00000089057	SLC23A2	Intron1	Intron1	Intron1
chr20	6772764	6773030	ENSG00000125845	BMP2	LastIntron	LastIntron	LastIntron
chr20	8644520	8644782	ENSG00000182621	PLCB1	Intron4	Intron4	Intron4
chr20	9410798	9411060	ENSG00000101333	PLCB4	Intron20	Intron20	Exon21
chr20	9812152	9812414	ENSG00000101349	PAK5	Intron2	Intron2	Intron2
chr20	13142943	13143447	ENSG00000172296	SPTLC3	Intron9	Intron9	Intron9
chr20	13988765	13989027	ENSG00000101251	SEL1L2	Intron1	Intron1	Intron1
chr20	15858119	15858381	ENSG00000172264	MACROD2	Intron8	Intron8	Intron8
chr20	16717652	16717914	ENSG00000228809		Intron2	Intron2	Exon3
chr20	17325665	17325927	ENSG00000125851	PCSK2	Intron2	Intron2	Intron2
chr20	18143340	18143602	ENSG00000149474	KAT14	Intron1	Intron1	Intron1
chr20	21599590	21599852	ENSG00000279082		Intron1	Intron1	Intron1
chr20	24208085	24208566	ENSG00000230133		Intron1	Intron1	Intron1
chr20	25387131	25387393	ENSG00000100997	ABHD12	Intron1	Intron1	Intron1
chr20	28588939	28589201	ENSG00000282826		Intron4	Intron4	Intron4
chr20	31424103	31424365	ENSG00000204547		LastIntron	LastIntron	LastIntron
chr20	31861214	31861476	ENSG00000149599	DUSP15	Intron6	Intron6	Intron6
chr20	33679716	33680220	ENSG00000101412	E2F1	Intron2	Exon3	Intron3
chr20	34448936	34449198	ENSG00000078747	ITCH	Intron11	Intron11	Intron11
chr20	34862337	34862599	ENSG00000131067	GGT7	Intron3	Intron3	Intron3
chr20	35617003	35617265	ENSG00000061656	SPAG4	Intron1	Intron1	Intron2
chr20	35947539	35947801	ENSG00000025293	PHF20	LastExon	LastExon	UTR3
chr20	36947342	36947604	ENSG00000101347	SAMHD1	Intron1	Intron1	Intron1
chr20	37012786	37013048	ENSG00000080839	RBL1	Intron19	Intron19	Intron19
chr20	37150788	37151050	ENSG00000101353	MROH8	Intron8	Intron8	Intron8
chr20	42389991	42390253	ENSG00000196090	PTPRT	Intron9	Intron9	Intron9
chr20	42472483	42472745	ENSG00000196090	PTPRT	Intron7	Intron7	Exon8
chr20	42565877	42566139	ENSG00000196090	PTPRT	Intron7	Intron7	Intron7
chr20	43162789	43163051	ENSG00000196090	PTPRT	Intron1	Intron1	Intron1
chr20	43628695	43628959	ENSG00000101052	IFT52	Intron10	Intron10	Intron10
chr20	44011129	44011391	ENSG00000124191	TOX2	Intron3	Intron3	Intron3
chr20	44055792	44056054	ENSG00000124191	TOX2	Intron5	Intron5	Intron5
chr20	44212849	44213111	ENSG00000223891		Intron1	Intron1	Intron1
chr20	44404797	44405245	ENSG00000101076	HNF4A	Intron1	Intron1	Intron1
chr20	44725036	44725298	ENSG00000064205	WISP2	LastIntron	LastIntron	LastIntron
chr20	44725036	44725298	ENSG00000244558		Intron1	Intron1	Intron1
chr20	45055528	45055870	ENSG00000101109	STK4	LastIntron	LastIntron	LastIntron
chr20	46648313	46648575	ENSG00000158296	SLC13A3	Intron1	Intron1	Intron1
chr20	47298471	47298733	ENSG00000101040	ZMYND8	Exon5	Intron5	Intron5
chr20	48923906	48924168	ENSG00000124198	ARFGEF2	Intron1	Intron1	Intron1
chr20	49330629	49330891	ENSG00000283529		Intron1	Intron1	Intron1
chr20	50899197	50899513	ENSG00000101126	ADNP	LastIntron	LastIntron	LastIntron
chr20	52648448	52648710	ENSG00000234948		LastExon	LastExon	LastExon
chr20	53081959	53082221	ENSG00000182463	TSHZ2	Intron1	Intron1	Intron1
chr20	53118920	53119182	ENSG00000182463	TSHZ2	Intron1	Intron1	Intron1
chr20	53228515	53228777	ENSG00000182463	TSHZ2	Intron1	Intron1	Intron1
chr20	53461909	53462171	ENSG00000259723		Intron1	Intron1	Intron1
chr20	53461909	53462171	ENSG00000271774		Intron1	Intron1	Intron1
chr20	53461909	53462171	ENSG00000182463	TSHZ2	LastIntron	LastIntron	LastIntron
chr20	58427859	58428121	ENSG00000124164	VAPB	Intron2	Intron2	Intron2
chr20	58444812	58445074	ENSG00000124164	VAPB	UTR3	UTR3	UTR3
chr20	59160142	59160404	ENSG00000124203	ZNF831	UTR5	UTR5	UTR5
chr20	59189599	59189861	ENSG00000124203	ZNF831	Intron3	Intron3	Intron3
chr20	59841100	59841362	ENSG00000087495	PHACTR3	Intron10	Intron10	Intron10
chr20	60288965	60289227	ENSG00000228340		Intron3	Intron3	Intron3
chr20	61375658	61376223	ENSG00000179242	CDH4	Intron2	Intron2	Intron2
chr20	61550050	61550388	ENSG00000179242	CDH4	Intron2	Intron2	Intron2
chr20	61671680	61671942	ENSG00000179242	CDH4	Intron2	Intron2	Intron2
chr20	61775615	61775877	ENSG00000179242	CDH4	Intron4	Intron4	Intron4
chr20	61793833	61794095	ENSG00000179242	CDH4	Intron4	Intron4	Intron4
chr20	61883644	61883906	ENSG00000179242	CDH4	Intron7	Intron7	Intron7
chr20	61919724	61919986	ENSG00000179242	CDH4	Intron9	Intron9	Intron9
chr20	61985824	61986086	ENSG00000130699	TAF4	LastIntron	LastIntron	LastIntron
chr20	62656836	62657098	ENSG00000101187	SLCO4A1	Exon2	Exon2	Exon2
chr20	62813196	62813518	ENSG00000060491	OGFR	LastExon	LastExon	LastExon
chr20	62852864	62853126	ENSG00000101190	TCFL5	LastIntron	LastIntron	LastIntron
chr20	62879177	62879793	ENSG00000101191	DIDO1	LastExon	UTR3	UTR3
chr20	62880815	62881077	ENSG00000101191	DIDO1	LastExon	LastExon	LastExon
chr20	63354167	63354429	ENSG00000101204	CHRNA4	Intron5	Intron5	Intron5
chr20	63442775	63443073	ENSG00000075043	KCNQ2	Intron4	Intron4	Intron4
chr20	63443243	63443593	ENSG00000075043	KCNQ2	Intron4	Intron4	Intron4
chr20	63532168	63532430	ENSG00000101213	PTK6	Intron5	Intron5	Intron5
chr20	63608686	63608948	ENSG00000101216	GMEB2	Intron1	Intron1	Intron1
chr20	63609665	63609927	ENSG00000101216	GMEB2	Intron1	Intron1	Intron1
chr20	63747142	63747404	ENSG00000130584	ZBTB46	LastIntron	LastExon	LastExon
chr20	63913064	63913335	ENSG00000101152	DNAJC5	Intron1	Intron1	Intron1
chr20	63988415	63989049	ENSG00000101161	PRPF6	Intron3	Intron3	Intron3
chr20	64001203	64001465	ENSG00000101161	PRPF6	Exon9	Intron9	Intron9
chr21	13935213	13935475	ENSG00000215559		Intron15	Intron15	Intron15
chr21	14618654	14618916	ENSG00000155307	SAMSN1	Intron2	Intron2	Intron2
chr21	15616754	15617016	ENSG00000229425		Intron1	Intron1	Intron1
chr21	21592137	21592399	ENSG00000234730		LastIntron	LastIntron	LastIntron
chr21	21755155	21755417	ENSG00000233997		Intron2	Intron2	Intron2
chr21	25066356	25066618	ENSG00000244278		Intron2	Intron2	Intron2
chr21	25127870	25128132	ENSG00000223870		Intron1	Intron1	Intron1
chr21	25565118	25565381	ENSG00000234883		Intron2	Intron2	Intron2
chr21	25736379	25736641	ENSG00000154727	GABPA	Intron1	Intron1	Intron1
chr21	26020984	26021309	ENSG00000142192	APP	Intron6	Intron6	Intron6
chr21	26175615	26175877	ENSG00000273492		Intron1	Intron1	Intron1
chr21	26175615	26175877	ENSG00000224541		LastExon	LastExon	Intergenic
chr21	27418025	27418287	ENSG00000231236		Intron1	Intron1	Intron1
chr21	29936150	29936412	ENSG00000171189	GRIK1	Intron1	Intron1	Intron1
chr21	30742170	30742642	ENSG00000236400		Intergenic	LastExon	LastExon
chr21	32300638	32300900	ENSG00000170262	MRAP	Intron3	Intron3	Intron3
chr21	32474874	32475136	ENSG00000166979	EVA1C	Intron3	Intron3	Intron3
chr21	36289444	36289706	ENSG00000142197	DOP1B	Intron35	Intron35	Intron35
chr21	36957573	36957835	ENSG00000159267	HLCS	Intron2	Intron2	Intron2
chr21	37857331	37857593	ENSG00000157542	KCNJ6	Intron1	Intron1	Intron1
chr21	37861860	37862122	ENSG00000157542	KCNJ6	Intron1	Intron1	Intron1
chr21	38400215	38400719	ENSG00000157554	ERG	Intron7	Intron7	Intron7
chr21	38822746	38823099	ENSG00000157557	ETS2	LastExon	LastExon	UTR3
chr21	40149474	40149791	ENSG00000171587	DSCAM	Intron16	Intron16	Intron16
chr21	40319296	40319558	ENSG00000171587	DSCAM	Intron8	Intron8	Intron8
chr21	41264743	41265005	ENSG00000182240	BACE2	LastIntron	LastIntron	LastIntron
chr21	41507746	41508008	ENSG00000184012	TMPRSS2	UTR5	Intron1	Intron1
chr21	41805933	41806424	ENSG00000141956	PRDM15	Intron1	Intron1	Intron1
chr21	42066443	42066705	ENSG00000177398	UMODL1	Intron1	Intron1	Intron1
chr21	42292511	42292921	ENSG00000160179	ABCG1	Intron14	Intron14	Intron14
chr21	43631792	43632651	ENSG00000160207	HSF2BP	Intron5	Intron5	Intron5
chr21	43634295	43634799	ENSG00000160207	HSF2BP	Intron4	Intron4	Intron4
chr21	43641171	43641433	ENSG00000160207	HSF2BP	Intron4	Intron4	Intron4
chr21	43932037	43932299	ENSG00000160216	AGPAT3	Intron1	Intron1	Intron1
chr21	44651558	44651820	ENSG00000175894	TSPEAR	Intron1	Intron1	Intron1
chr21	45108227	45108489	ENSG00000197381	ADARB1	Intron1	Intron1	Intron1
chr21	45177864	45178126	ENSG00000197381	ADARB1	Intron4	Intron4	Intron4
chr21	45266438	45266700	ENSG00000186866	POFUT2	UTR3	UTR3	UTR3
chr21	45340389	45340651	ENSG00000237664		LastIntron	LastIntron	LastIntron
chr21	45474541	45474994	ENSG00000182871	COL18A1	Intron3	Intron3	Intron3
chr21	45775301	45775563	ENSG00000183570	PCBP3	Intron2	Intron2	Intron2
chr21	45983044	45983306	ENSG00000142156	COL6A1	Intron2	Intron2	Intron2
chr22	17419304	17419566	ENSG00000229492		LastExon	LastExon	LastExon
chr22	17490145	17490407	ENSG00000099954	CECR2	Intron2	Intron2	Intron2
chr22	17671281	17671543	ENSG00000099968	BCL2L13	Intron2	Intron2	Intron2
chr22	17876830	17877776	ENSG00000243156	MICAL3	Intron16	Intron16	Intron16
chr22	19420013	19420275	ENSG00000100084	HIRA	Intron1	Intron1	Intron1
chr22	19467625	19467887	ENSG00000070010	UFD1	Exon5	Intron5	Intron5
chr22	20263034	20263296	ENSG00000040608	RTN4R	LastIntron	LastIntron	LastIntron
chr22	21013953	21014215	ENSG00000284130		Exon1	Exon1	Intron1
chr22	21013953	21014215	ENSG00000161149		Exon1	Exon1	Exon1
chr22	21838025	21838294	ENSG00000100030	MAPK1	Intron1	Intron1	Intron1
chr22	21865662	21865924	ENSG00000100030	MAPK1	Intron1	Intron1	Intron1
chr22	22008302	22008564	ENSG00000197549		Intron4	Intron4	Intron4
chr22	22698328	22698590	ENSG00000211660	IGLV2-23	LastExon	Intergenic	Intergenic
chr22	24150193	24150699	ENSG00000099991	CABIN1	Intron29	Intron29	Intron29
chr22	24919502	24919764	ENSG00000167037	SGSM1	Intron23	Intron23	Intron23
chr22	25646711	25646973	ENSG00000100077	GRK3	Intron3	Intron3	Intron3
chr22	25842066	25842328	ENSG00000133454	MYO18B	Intron17	Intron17	Intron17
chr22	25925304	25925804	ENSG00000133454	MYO18B	Intron34	Intron34	Intron34
chr22	26249553	26249815	ENSG00000224192		Intron1	Intron1	Intron1
chr22	26249553	26249815	ENSG00000100095	SEZ6L	Intron1	Intron1	Intron1
chr22	26534474	26534736	ENSG00000128294	TPST2	Intron4	Intron4	Intron4
chr22	26772851	26773113	ENSG00000244625		Intron2	Intron2	Intron2
chr22	27781947	27782209	ENSG00000169184	MN1	LastIntron	LastIntron	LastIntron
chr22	27910585	27910847	ENSG00000180957	PITPNB	Intron3	Intron3	Intron3
chr22	28093278	28093540	ENSG00000100154	TTC28	Intron12	Intron12	Intron12
chr22	28225357	28225619	ENSG00000100154	TTC28	Intron5	Intron5	Intron5
chr22	28452650	28452912	ENSG00000100154	TTC28	Intron2	Intron2	Intron2
chr22	29038913	29039175	ENSG00000183579	ZNRF3	Intron2	Intron2	Intron2
chr22	29120256	29120518	ENSG00000183762	KREMEN1	Intron3	Intron3	Intron3
chr22	29672792	29673054	ENSG00000186575	NF2	Intron11	Intron11	Intron11
chr22	29758775	29759037	ENSG00000200976		LastExon	Intergenic	Intergenic
chr22	29758775	29759037	ENSG00000100319	ZMAT5	LastIntron	LastIntron	LastIntron
chr22	29827515	29827831	ENSG00000100325	ASCC2	Intron3	Intron3	Intron3
chr22	31853275	31853537	ENSG00000285404	Z82190.2	LastIntron	LastIntron	LastIntron
chr22	31853275	31853537	ENSG00000100150	DEPDC5	Intron31	Intron31	Intron31
chr22	32099876	32100382	ENSG00000100170	SLC5A1	Intron12	Intron12	Intron12
chr22	32247670	32247932	ENSG00000100191	SLC5A4	Intron4	Intron4	Intron4
chr22	32247670	32247932	ENSG00000242082		Intron2	Intron2	Intron2
chr22	32329594	32329856	ENSG00000234626		LastIntron	LastIntron	LastIntron
chr22	32330935	32331197	ENSG00000234626		LastIntron	LastIntron	LastIntron
chr22	32567086	32567348	ENSG00000185666	SYN3	Intron7	Intron7	Intron7
chr22	32837925	32838187	ENSG00000100234	TIMP3	Intron1	Intron1	Intron1
chr22	32837925	32838187	ENSG00000185666	SYN3	Intron6	Intron6	Intron6
chr22	32913840	32914102	ENSG00000185666	SYN3	Intron4	Intron4	Intron4
chr22	33051201	33051463	ENSG00000185666	SYN3	Intron1	Intron1	Intron1
chr22	33169278	33169540	ENSG00000133424	LARGE1	LastIntron	LastIntron	LastIntron
chr22	40396769	40397031	ENSG00000284431	AL022238.4	Intron12	Intron12	Intron12
chr22	40932066	40932329	ENSG00000196236	XPNPEP3	UTR3	UTR3	UTR3
chr22	41711341	41711847	ENSG00000167077	MEI1	Intron3	Intron3	Intron3
chr22	41923853	41924115	ENSG00000159958	TNFRSF13C	UTR3	UTR3	UTR3
chr22	42692476	42692738	ENSG00000128274	A4GALT	UTR3	UTR3	UTR3
chr22	42909337	42909599	ENSG00000100266	PACSIN2	Intron2	Intron2	Intron2
chr22	42971717	42971979	ENSG00000100266	PACSIN2	Intron1	Intron1	Intron1
chr22	42981725	42981987	ENSG00000100266	PACSIN2	Intron1	Intron1	Intron1
chr22	43205481	43205743	ENSG00000159307	SCUBE1	LastIntron	LastIntron	LastIntron
chr22	43280273	43280535	ENSG00000203527		LastIntron	LastIntron	LastIntron
chr22	43280273	43280535	ENSG00000159307	SCUBE1	Intron4	Intron4	Intron4
chr22	44619304	44619566	ENSG00000234300		LastIntron	LastIntron	LastIntron
chr22	44971564	44971826	ENSG00000056487	PHF21B	Intron2	Intron2	Intron2
chr22	45404939	45405201	ENSG00000077935	SMC1B	Intron4	Intron4	Intron4
chr22	45588116	45588622	ENSG00000077942	FBLN1	LastIntron	LastIntron	LastIntron
chr22	45838675	45838937	ENSG00000130638	ATXN10	Intron10	Intron10	Intron10
chr22	46997697	46997959	ENSG00000054611	TBC1D22A	Exon11	Intron11	Intron11
chr22	47106339	47106601	ENSG00000054611	TBC1D22A	Intron12	Intron12	Intron12
chr22	47628540	47628802	ENSG00000205634		Intron1	Intron1	Intron1
chr22	48585104	48585590	ENSG00000219438	FAM19A5	Intron1	Intron1	Intron1
chr22	48736284	48736546	ENSG00000219438	FAM19A5	LastIntron	LastIntron	LastIntron
chr22	48745021	48745397	ENSG00000219438	FAM19A5	LastIntron	LastIntron	LastIntron
chr22	50379071	50379333	ENSG00000100239	PPP6R2	Intron2	Intron2	Intron2
chr3	326004	326266	ENSG00000134121	CHL1	Exon4	Intron4	Intron4
chr3	1203384	1203646	ENSG00000134115	CNTN6	Intron2	Intron2	Intron2
chr3	2368649	2368911	ENSG00000144619	CNTN4	Intron2	Intron2	Intron2
chr3	3947661	3947923	ENSG00000144455	SUMF1	Intron9	Intron9	Intron9
chr3	4140421	4140683	ENSG00000144455	SUMF1	Intron8	Intron8	Intron8
chr3	4697294	4697556	ENSG00000150995	ITPR1	Intron33	Intron33	Intron33
chr3	4788751	4789013	ENSG00000150995	ITPR1	Intron51	Intron51	Intron51
chr3	4982939	4983347	ENSG00000134107	BHLHE40	LastExon	LastExon	LastExon
chr3	5975859	5976121	ENSG00000229642		LastIntron	LastIntron	LastIntron
[truncated: 1,407 more rows]
