# Supplementary material for: Altered m6A modification is involved in up‐regulated expression of FOXO3 in luteinized granulosa cells of non‐obese polycystic ovary syndrome patients
Source: J Cell Mol Med. 2020 Sep 1;24(20):11874–82. doi: 10.1111/jcmm.15807 (PMC7578862; doi:10.1111/jcmm.15807)
Supplement: Supplementary file 9 — Table S5 [file JCMM-24-11874-s009.xlsx]

## Sheet: Differ m6A peaks annotation
Annotation of differential m6A peaks between controls and PCOS women
Chromosome	PeakStart	PeakEnd	FoldEnrich_PCOS	FoldEnrich_Control	log2foldchange	In_PCOS	In_Control	Overlap_Gene	Overlap_Symbol	Overlap_Begin	Overlap_Center	Overlap_End	GeneStart	GeneEnd	Strand
1	105006769	105007033	54.1386	10.7684	2.32985	+	+	ENSG00000285981		Intron3	Intron3	Intron3	104998406	105032365	-
1	84546416	84546678	15.9231	2.93685	2.43878	+	-	ENSG00000285851		Intron1	Intron1	Intron1	84498350	84556688	-
1	73787521	73787785	6.97584	18.0406	-1.37081	+	+	ENSG00000285778		LastExon	LastExon	LastExon	73749517	73749623	-
1	43906130	43906394	3.18462	14.6842	-2.20507	-	+	ENSG00000284989	AL451062.3	Intron23	Intron23	Intron23	43933320	43937239	+
1	43904867	43905254	7.4308	14.6842	-0.98268	+	+	ENSG00000284989	AL451062.3	Intron23	Intron23	Intron23	43933320	43937239	+
1	43738497	43738765	28.6617	2.93685	3.28678	+	-	ENSG00000284989	AL451062.3	Intron16	Intron16	Intron16	43736263	43842785	+
1	43704546	43704808	22.2924	2.93685	2.92421	+	-	ENSG00000284989	AL451062.3	Intron15	Intron15	Intron15	43702097	43704469	-
1	56270959	56271221	5.73233	2.09775	1.45028	+	-	ENSG00000284686	AC119674.2	LastIntron	LastIntron	LastIntron	56207567	56208456	-
1	56471116	56471380	3.18462	20.558	-2.6905	-	+	ENSG00000284686	AC119674.2	LastIntron	LastIntron	LastIntron	56248285	56523864	-
1	29758098	29758362	3.18462	14.6842	-2.20507	-	+	ENSG00000284676		Intron1	Intron1	Intron1	29755175	29790597	+
1	210887592	210887854	22.2924	14.6842	0.602283	+	-	ENSG00000284299	AL590132.1	LastIntron	LastIntron	LastIntron	210859177	210862285	-
1	99986173	99986437	3.18462	20.558	-2.6905	-	+	ENSG00000283761	AC118553.2	Intron1	Intron1	Intron1	99978939	99979045	+
1	214092576	214092838	22.2924	2.93685	2.92421	+	-	ENSG00000283518		Intron1	Intron1	Intron1	214028891	214030901	-
1	207414253	207414517	6.7514	7.02864	-0.058059	+	+	ENSG00000283044		Intron1	Intron1	Intron1	207401691	207416236	-
1	44140153	44140415	15.9231	2.93685	2.43878	+	-	ENSG00000283039	KLF18	Exon1	Exon1	Exon1	44137821	44141631	-
1	234716807	234717071	5.38936	22.2362	-2.04472	+	+	ENSG00000282097		Intron2	Intron2	Intron2	234724042	234731643	+
1	145965526	145965790	9.55387	8.81056	0.116851	-	+	ENSG00000280778	AC243547.3	Intron3	Intron3	Intron3	145964702	145978848	+
1	46140053	46140317	28.2066	15.2182	0.890229	+	+	ENSG00000278139	AL358075.4	Intron1	Intron1	Intron1	46134531	46139081	+
1	38869133	38869395	22.2924	2.93685	2.92421	+	-	ENSG00000274944	GJA9-MYCBP	Intron3	Intron3	Intron3	38862964	38874105	-
1	38869133	38869395	22.2924	2.93685	2.92421	+	-	ENSG00000273637		Intron3	Intron3	Intron3	38862964	38874105	-
1	145572436	145572698	12.7385	2.93685	2.11685	+	-	ENSG00000272150		LastExon	LastExon	LastExon	145572345	145607858	-
1	89688004	89688268	3.18462	6.46106	-1.02065	-	+	ENSG00000271949	AC093423.3	Intron2	Intron2	Intron2	89661212	89661353	-
1	89764578	89764840	15.9231	2.93685	2.43878	+	-	ENSG00000271949	AC093423.3	Intron2	Intron2	Intron2	89788914	89790492	+
1	153628118	153628382	3.18462	20.558	-2.6905	-	+	ENSG00000271853		Intron5	Intron5	Intron5	153628384	153632039	+
1	146076039	146076339	3.18462	38.179	-3.58358	-	+	ENSG00000271425	NBPF10	Intron77	Intron77	Exon78	146052603	146061948	+
1	161024506	161024768	15.9231	2.93685	2.43878	+	-	ENSG00000270149	AL591806.3	Intron1	Intron1	Intron1	160995211	161021348	-
1	231733178	231733440	11.1462	2.93685	1.92421	+	-	ENSG00000270106	TSNAX-DISC1	Intron8	Intron8	Intron8	231670635	231670750	+
1	231782929	231783191	22.2924	2.93685	2.92421	+	-	ENSG00000270106	TSNAX-DISC1	Intron11	Intron11	Intron11	231814982	231815186	+
1	16714420	16714684	3.18462	14.6842	-2.20507	-	+	ENSG00000268869		Intron1	Intron1	Intron1	16691218	16720157	-
1	87124099	87124362	35.0308	2.93685	3.57628	+	-	ENSG00000267561	AC093155.3	Intron6	Intron6	Intron6	87132003	87136669	+
1	151300828	151301092	15.9231	49.9264	-1.64868	+	+	ENSG00000265753		Intergenic	LastExon	LastExon	151300665	151300964	-
1	200687304	200687568	1.06154	14.6842	-3.79004	-	+	ENSG00000260088		Intron1	Intron1	Intron1	200623896	200669907	-
1	74375434	74375696	22.2924	2.93685	2.92421	+	-	ENSG00000259030	FPGT-TNNI3K	UTR3	UTR3	UTR3	74341579	74378802	-
1	220860562	220860824	15.9231	2.93685	2.43878	+	-	ENSG00000257551		Intron1	Intron1	Intron1	220879431	220885056	+
1	220880007	220880269	15.9231	2.93685	2.43878	+	-	ENSG00000257551		Intergenic	Exon1	Exon1	220832763	220880140	-
1	66674728	66674992	4.45848	5.28634	-0.245717	+	+	ENSG00000248458		LastIntron	LastIntron	LastIntron	66665864	66677027	-
1	230786365	230786627	4.45848	1.76211	1.33925	+	-	ENSG00000244137		Intron1	Intron1	Intron1	230776081	230795153	-
1	165515751	165516015	5.30771	14.6842	-1.46811	+	+	ENSG00000237463		Intron5	Intron5	Intron5	165497724	165498348	+
1	74375434	74375696	22.2924	2.93685	2.92421	+	-	ENSG00000237324		Intron1	Intron1	Intron1	74341579	74378802	-
1	237883742	237884010	3.18462	46.9895	-3.88314	-	+	ENSG00000237250		Intron4	Intron4	Intron4	237877864	237890922	-
1	20383358	20383620	15.9231	2.93685	2.43878	+	-	ENSG00000236963		Intron6	Intron6	Intron6	20412304	20413253	-
1	56994924	56995188	6.07973	14.6842	-1.27219	+	+	ENSG00000236341		LastIntron	LastIntron	LastIntron	56929212	56966140	-
1	7814131	7814395	3.18462	14.6842	-2.20507	-	+	ENSG00000236266		Intron1	Intron1	Intron1	7810242	7827342	-
1	33019957	33020221	28.6617	2.93685	3.28678	+	-	ENSG00000236065		LastIntron	LastIntron	LastIntron	33029232	33029576	-
1	175553606	175553868	35.0308	2.93685	3.57628	+	-	ENSG00000235628		LastIntron	LastIntron	LastIntron	175538775	175556818	-
1	94930265	94930527	15.9231	2.93685	2.43878	+	-	ENSG00000235501		Intron1	Intron1	Intron1	94928028	94963270	+
1	246817948	246818215	47.7693	14.6842	1.70182	+	-	ENSG00000235386		Intergenic	LastExon	Intergenic	246818076	246818180	+
1	212320453	212320717	3.18462	11.7474	-1.88315	-	+	ENSG00000234915		LastIntron	LastIntron	LastIntron	212309051	212309518	-
1	53267614	53268124	8.56708	4.86997	0.814892	+	+	ENSG00000234578		Intergenic	Intergenic	LastIntron	53267935	53268601	+
1	73334749	73335013	6.36925	20.558	-1.6905	-	+	ENSG00000233973		LastIntron	LastIntron	LastIntron	73306170	73338877	+
1	152196134	152196396	31.8462	2.93685	3.43878	+	-	ENSG00000233792		LastIntron	LastIntron	LastIntron	152124016	152196699	-
1	25111648	25111910	15.9231	2.93685	2.43878	+	-	ENSG00000233755		LastIntron	LastIntron	LastIntron	25110458	25113120	-
1	30029546	30029810	4.16451	4.29233	-0.0436151	+	+	ENSG00000233399		Intron2	Intron2	Intron2	30013952	30037612	-
1	82462029	82462293	3.18462	20.558	-2.6905	-	+	ENSG00000233290		LastIntron	LastIntron	LastIntron	82212413	82848205	-
1	82546642	82546906	3.18462	14.6842	-2.20507	-	+	ENSG00000233290		LastIntron	LastIntron	LastIntron	82212413	82848205	-
1	116461653	116461915	15.9231	2.93685	2.43878	+	-	ENSG00000233154		Intron2	Intron2	Intron2	116452536	116452627	+
1	83801970	83802234	3.18462	20.558	-2.6905	-	+	ENSG00000233008		Intron1	Intron1	Intron1	83790280	83801465	+
1	114225619	114225883	4.45848	8.81056	-0.982682	+	+	ENSG00000232895		LastIntron	LastIntron	LastIntron	114206427	114262278	-
1	99016298	99016562	38.2155	14.6842	1.37989	+	+	ENSG00000232825		Intron1	Intron1	Intron1	99008218	99008474	+
1	99082528	99082790	22.2924	2.93685	2.92421	+	-	ENSG00000232825		Intron1	Intron1	Intron1	99008218	99008474	+
1	79521759	79522021	15.9231	8.81055	0.853819	+	-	ENSG00000232676		LastExon	LastExon	LastExon	79521080	79522203	+
1	67950182	67950446	1.06154	44.0527	-5.375	-	+	ENSG00000232284		Intron1	Intron1	Intron1	68043330	68044233	+
1	96370437	96370699	15.9231	2.93685	2.43878	+	-	ENSG00000231987		Intron1	Intron1	Intron1	96254069	96374125	-
1	199283351	199283646	9.55389	49.9264	-2.38564	+	+	ENSG00000231718		LastIntron	LastIntron	LastIntron	199371877	199372297	+
1	112184426	112184688	6.36925	2.20264	1.53189	+	-	ENSG00000231246		LastIntron	LastIntron	LastIntron	112177234	112360528	-
1	83009366	83009630	3.18462	14.6842	-2.20507	-	+	ENSG00000230817		Intron5	Intron5	Intron5	82973882	82984922	-
1	83111414	83111676	15.9231	2.93685	2.43878	+	-	ENSG00000230817		Intron9	Intron9	Intron9	82973882	82984922	-
1	187415059	187415321	15.9231	2.93685	2.43878	+	-	ENSG00000230426		Intron3	Intron3	Intron3	187506838	187507119	-
1	158879615	158879877	15.9231	2.93685	2.43878	+	-	ENSG00000229849		Intron1	Intron1	Intron1	158878746	158883500	+
1	2493582	2493846	22.2924	6.85265	1.70182	+	+	ENSG00000229393		LastExon	LastExon	LastExon	2492300	2493258	-
1	70784375	70784639	22.2924	14.6842	0.602283	+	+	ENSG00000229051		LastIntron	LastIntron	LastIntron	70715933	70720289	-
1	839333	839617	35.0308	2.93685	3.57628	+	-	ENSG00000228794		Intron2	Intron2	Intron2	827608	859446	+
1	840413	840794	35.0308	2.93685	3.57628	+	-	ENSG00000228794		Intron2	Intron2	Intron2	827608	859446	+
1	38869133	38869395	22.2924	2.93685	2.92421	+	-	ENSG00000228436		Intron1	Intron1	Intron1	38862964	38874105	-
1	9945265	9945527	15.9231	2.93685	2.43878	+	-	ENSG00000228150		LastIntron	LastIntron	LastIntron	9947318	9947636	+
1	23012160	23012422	5.30771	2.93685	0.853819	+	-	ENSG00000227868	TEX46	LastIntron	LastIntron	LastIntron	23010834	23014024	-
1	177559756	177560020	15.9231	6.85265	1.21639	+	+	ENSG00000227579		LastIntron	LastIntron	LastIntron	177393287	177576949	-
1	225723010	225723272	11.1462	2.93685	1.92421	+	-	ENSG00000227496		Intron1	Intron1	Intron1	225710968	225736274	-
1	87357283	87357545	22.2924	2.93685	2.92421	+	-	ENSG00000227290		Intron2	Intron2	Intron2	87353524	87371655	-
1	94307148	94307412	3.18462	14.6842	-2.20507	-	+	ENSG00000226835		Intron3	Intron3	Intron3	94302038	94303022	+
1	225723010	225723272	11.1462	2.93685	1.92421	+	-	ENSG00000226349		LastIntron	LastIntron	LastIntron	225710968	225736274	-
1	2567581	2567843	15.9231	2.93685	2.43878	+	-	ENSG00000225931		Intron1	Intron1	Intron1	2566410	2569888	+
1	27685488	27685750	15.9231	2.93685	2.43878	+	-	ENSG00000225886		LastIntron	LastIntron	LastIntron	27686810	27687471	-
1	75995198	75995460	28.6617	8.81055	1.70182	+	-	ENSG00000225605		Intron3	Intron3	Intron3	76041691	76066228	+
1	89410565	89410832	22.2923	20.5579	0.116854	+	+	ENSG00000225492		Intron1	Intron1	Intron1	89410319	89426243	+
1	24049477	24049741	3.18462	14.6842	-2.20507	-	+	ENSG00000225315		Intron2	Intron2	Intron2	24040835	24086799	+
1	72861599	72861863	3.18462	14.6842	-2.20507	-	+	ENSG00000225087		Intron2	Intron2	Intron2	72748921	72899140	-
1	110384596	110384948	3.18462	8.81056	-1.46811	-	+	ENSG00000224699		LastIntron	LastIntron	LastIntron	110362848	110391082	-
1	173020714	173020976	22.2924	2.93685	2.92421	+	-	ENSG00000224228		Intron3	Intron3	Intron3	173039960	173050963	-
1	63258552	63258846	9.55387	2.93685	1.70182	+	-	ENSG00000224209		Intron3	Intron3	Intron3	63262113	63262707	+
1	37319114	37319376	11.1462	2.93685	1.92421	+	-	ENSG00000223944		Intron1	Intron1	Intron1	37262739	37325100	-
1	246812838	246813102	3.18462	14.6842	-2.20507	-	+	ENSG00000223519		Intron4	Intron4	Intron4	246818076	246818180	+
1	246817948	246818215	47.7693	14.6842	1.70182	+	-	ENSG00000223519		Intron3	Intron3	Intron3	246818076	246818180	+
1	30825518	30825870	28.6617	2.93685	3.28678	+	-	ENSG00000223382		Intron1	Intron1	Intron1	30824298	30834431	+
1	32209508	32209770	15.9231	2.93685	2.43878	+	-	ENSG00000222046	DCDC2B	Intron1	Intron1	Intron1	32209096	32216192	+
1	2654431	2654693	5.5731	1.9579	1.50917	+	-	ENSG00000215912	TTC34	Intron6	Intron6	Intron6	2590643	2632990	-
1	2652092	2652356	1.13737	5.28634	-2.21657	-	+	ENSG00000215912	TTC34	Intron6	Intron6	Intron6	2590643	2632990	-
1	2697366	2697628	11.1462	2.93685	1.92421	+	-	ENSG00000215912	TTC34	Intron6	Intron6	Intron6	2590643	2632990	-
1	2692144	2692408	3.18462	11.7474	-1.88315	-	+	ENSG00000215912	TTC34	Intron6	Intron6	Intron6	2590643	2632990	-
1	2754993	2755257	3.18462	20.558	-2.6905	-	+	ENSG00000215912	TTC34	Intron6	Intron6	Intron6	2768091	2784733	+
1	2756793	2757057	3.98078	26.4317	-2.73115	-	+	ENSG00000215912	TTC34	Intron6	Intron6	Intron6	2768091	2784733	+
1	238484484	238484748	3.18462	14.6842	-2.20507	-	+	ENSG00000215808		LastExon	LastExon	LastExon	238485445	238538305	+
1	38869133	38869395	22.2924	2.93685	2.92421	+	-	ENSG00000214114	MYCBP	Intron2	Intron2	Intron2	38862964	38874105	-
1	159877685	159877949	3.55928	11.3278	-1.67022	+	+	ENSG00000213085	CFAP45	Intron8	Intron8	Intron8	159834502	159873053	-
1	23416608	23416872	5.61101	4.59681	0.287627	+	+	ENSG00000204219	TCEA3	Intron4	Intron4	Intron4	23410832	23412146	+
1	37896280	37896542	7.4308	2.93685	1.33925	+	-	ENSG00000204084	INPP5B	Intron7	Intron7	Intron7	37885023	37885117	+
1	37895849	37896111	19.1077	2.93685	2.70181	+	-	ENSG00000204084	INPP5B	Intron7	Intron7	Intron7	37885023	37885117	+
1	170147049	170147313	5.30771	12.7263	-1.26166	+	+	ENSG00000203740	METTL11B	Intron1	Intron1	Intron1	170146001	170167790	+
1	200360160	200360424	1.06154	14.6842	-3.79004	-	+	ENSG00000203721		LastIntron	LastIntron	LastIntron	200342544	200373792	-
1	158610901	158611166	3.18462	26.4317	-3.05307	-	+	ENSG00000198967	OR10Z1	UTR3	UTR3	UTR3	158605268	158612514	+
1	177281478	177281805	1.59231	8.81056	-2.46811	-	+	ENSG00000198797	BRINP2	LastExon	LastExon	UTR3	177351586	177366272	+
1	11160035	11160299	3.18462	14.6842	-2.20507	-	+	ENSG00000198793	MTOR	Intron29	Intron29	Intron29	11152350	11152452	+
1	11162078	11162342	1.06154	20.558	-4.27547	-	+	ENSG00000198793	MTOR	Intron29	Intron29	Intron29	11152350	11152452	+
1	183963529	183964039	54.1386	44.0527	0.297427	+	+	ENSG00000198756	COLGALT2	Intron5	Intron6	Intron6	183935837	184037729	-
1	201877232	201877503	9.55389	2.93685	1.70182	+	-	ENSG00000198700	IPO9	UTR3	UTR3	UTR3	201888708	201892306	+
1	94050933	94051195	15.9231	2.93685	2.43878	+	-	ENSG00000198691	ABCA4	Intron17	Intron17	Intron17	93992837	94121132	-
1	237061801	237062065	1.59231	20.558	-3.6905	-	+	ENSG00000198626	RYR2	Intron1	Intron1	Intron1	237042205	237833988	+
1	237537578	237537842	4.45848	22.5158	-2.33632	+	+	ENSG00000198626	RYR2	Intron25	Intron25	Intron25	237555040	237555171	-
1	237559836	237560100	28.6617	35.2422	-0.298182	+	+	ENSG00000198626	RYR2	Intron27	Intron27	Intron27	237555040	237555171	-
1	237499455	237499719	28.6617	6.85265	2.06439	+	+	ENSG00000198626	RYR2	Intron20	Intron20	Intron20	237471119	237471191	+
1	204526168	204526432	3.18462	14.6842	-2.20507	-	+	ENSG00000198625	MDM4	Intron2	Intron2	Exon3	204528845	204529692	-
1	162396309	162396571	41.4001	2.93685	3.81729	+	-	ENSG00000198574	SH2D1B	UTR3	UTR3	UTR3	162381730	162386818	+
1	28743623	28743885	3.53847	2.09775	0.754284	+	-	ENSG00000198492	YTHDF2	Exon4	Exon4	Exon4	28736759	28769775	+
1	172010613	172011009	3.18462	35.2422	-3.46811	-	+	ENSG00000197959	DNM3	Intron4	Intron4	Intron4	172138808	172138888	+
1	23614078	23614342	3.18462	14.6842	-2.20507	-	+	ENSG00000197880		Intron2	Intron2	Intron2	23576436	23593621	-
1	114397884	114398148	4.77693	14.6842	-1.62011	-	+	ENSG00000197323	TRIM33	Intron18	Intron18	LastIntron	114353986	114355178	+
1	110197671	110197933	15.9231	2.93685	2.43878	+	-	ENSG00000197106	SLC6A17	LastIntron	LastIntron	LastIntron	110208834	110209987	-
1	4709277	4709541	3.18462	14.6842	-2.20507	-	+	ENSG00000196581	AJAP1	Intron1	Intron1	Intron1	4655045	4792534	+
1	216628857	216629121	3.18462	55.8002	-4.13107	-	+	ENSG00000196482	ESRRG	Intron5	Intron5	Intron5	216503246	216723472	-
1	1665142	1665495	1.27385	19.0895	-3.90551	-	+	ENSG00000189339	SLC35E2B	UTR3	UTR3	UTR3	1659325	1662602	+
1	15013408	15013672	3.18462	14.6842	-2.20507	-	+	ENSG00000189337	KAZN	Intron4	Intron4	Intron4	15111815	15152464	-
1	92126673	92126937	5.73233	20.558	-1.8425	+	+	ENSG00000189195	BTBD8	Intron4	Intron4	Intron4	92125301	92126462	+
1	153628118	153628382	3.18462	20.558	-2.6905	-	+	ENSG00000189171	S100A13	Intron2	Intron2	Intron3	153628384	153632039	+
1	166116187	166116451	3.18462	8.81056	-1.46811	-	+	ENSG00000188859	FAM78B	Intron1	Intron1	Intron1	166081183	166087483	+
1	1029801	1030263	31.8462	2.93685	3.43878	+	-	ENSG00000188157	AGRN	Intron2	Intron2	Intron2	1020123	1056118	+
1	56744166	56744428	22.2924	2.93685	2.92421	+	-	ENSG00000187889	FYB2	Intron9	Intron9	Exon10	56718804	56819371	-
1	927170	927432	5.30771	2.93685	0.853819	+	-	ENSG00000187634	SAMD11	Intron2	Intron2	Intron2	925741	944581	+
1	48914566	48914828	15.9231	2.93685	2.43878	+	-	ENSG00000186094	AGBL4	Intron1	Intron1	Intron1	49025595	49187585	+
1	48628933	48629197	15.9231	14.6842	0.116854	+	+	ENSG00000186094	AGBL4	Intron5	Intron5	Intron5	48497263	48497736	-
1	225205045	225205307	15.9231	8.81055	0.853819	+	-	ENSG00000185842	DNAH14	Intron38	Intron38	Intron38	225401503	225428855	-
1	225398812	225399076	7.4308	23.4948	-1.66075	+	+	ENSG00000185842	DNAH14	LastIntron	LastIntron	LastExon	225401503	225428855	-
1	225373897	225374159	22.2924	2.93685	2.92421	+	-	ENSG00000185842	DNAH14	Intron75	Intron75	Intron75	225401503	225428855	-
1	225121875	225122139	3.18462	14.6842	-2.20507	-	+	ENSG00000185842	DNAH14	Intron26	Intron26	Intron26	224929654	225399269	+
1	164837867	164838131	5.73233	32.3053	-2.49458	+	+	ENSG00000185630	PBX1	LastIntron	LastIntron	LastIntron	164828436	164829952	+
1	64095061	64095323	15.9231	2.93685	2.43878	+	-	ENSG00000185483	ROR1	Intron4	Intron4	Intron4	64066640	64066741	-
1	63940353	63940617	3.18462	14.6842	-2.20507	-	+	ENSG00000185483	ROR1	Intron1	Intron1	Intron1	64028894	64029000	-
1	63862673	63862935	15.9231	2.93685	2.43878	+	-	ENSG00000185483	ROR1	Intron1	Intron1	Intron1	63843196	63843685	-
1	158099464	158099728	3.18462	14.6842	-2.20507	-	+	ENSG00000183853	KIRREL1	UTR3	UTR3	UTR3	158132044	158140639	-
1	234146469	234146733	3.18462	14.6842	-2.20507	-	+	ENSG00000183780	SLC35F3	Intron2	Intron2	Intron2	234212606	234215088	-
1	234098703	234098967	3.18462	6.85265	-1.10554	-	+	ENSG00000183780	SLC35F3	Intron2	Intron2	Intron2	234026851	234027227	-
1	234322659	234322923	3.18462	26.4317	-3.05307	-	+	ENSG00000183780	SLC35F3	LastIntron	LastIntron	LastIntron	234306467	234306539	+
1	37997451	37997713	5.30771	2.93685	0.853819	+	-	ENSG00000183386	FHL3	Exon5	LastIntron	LastExon	37991462	37991569	+
1	241289565	241289829	3.73747	4.47282	-0.259121	+	+	ENSG00000182901	RGS7	Intron2	Intron2	Intron2	241305580	241305882	-
1	241093999	241094261	35.0308	2.93685	3.57628	+	-	ENSG00000182901	RGS7	Intron3	Intron3	Intron3	241132272	241132346	+
1	100541134	100541398	3.18462	20.558	-2.6905	-	+	ENSG00000181656	GPR88	UTR3	UTR3	UTR3	100538137	100542018	+
1	159814030	159814292	9.55389	2.93685	1.70182	+	-	ENSG00000181036	FCRL6	Intron8	Intron8	Exon9	159826750	159837249	+
1	240601922	240602186	3.18462	20.558	-2.6905	-	+	ENSG00000180875	GREM2	LastIntron	LastIntron	LastIntron	240489573	240612149	-
1	242460301	242460565	2.7163	8.81057	-1.69759	+	+	ENSG00000180287	PLD5	Intron1	Intron1	Intron1	242082986	242524518	-
1	244476548	244476810	5.30771	2.93685	0.853819	+	-	ENSG00000179397	CATSPERE	Intron2	Intron2	Intron2	244461376	244640504	+
1	23867831	23868093	15.9231	2.93685	2.43878	+	-	ENSG00000179163	FUCA1	Exon1	Exon1	Intron1	23845077	23868294	-
1	11741899	11742161	22.2924	2.93685	2.92421	+	-	ENSG00000177674	AGTRAP	Intron1	Intron1	Intron1	11736142	11750488	+
1	155244608	155244872	1.59231	14.6842	-3.20507	-	+	ENSG00000177628	GBA	Intergenic	Intergenic	UTR5	155234452	155244670	-
1	230335049	230335313	3.18462	11.7474	-1.88315	-	+	ENSG00000177614	PGBD5	Intron4	Intron4	Intron4	230280312	230281893	-
1	58781647	58782233	3.10026	2.51225	0.303409	+	+	ENSG00000177606	JUN	LastExon	UTR3	UTR3	58780788	58784327	-
1	33862892	33863156	7.23778	18.8797	-1.38322	+	+	ENSG00000176256	HMGB4	UTR5	UTR5	UTR5	33860500	33864791	+
1	53652561	53652825	5.73233	8.81056	-0.620111	+	+	ENSG00000174332	GLIS1	Intron1	Intron1	Intron1	53688749	53688812	-
1	53633168	53633541	31.8462	2.93685	3.43878	+	-	ENSG00000174332	GLIS1	Intron1	Intron1	Intron1	53688749	53688812	-
1	169603320	169603584	3.18462	20.558	-2.6905	-	+	ENSG00000174175	SELP	Intron9	Intron9	Intron9	169514166	169586588	-
1	9945265	9945527	15.9231	2.93685	2.43878	+	-	ENSG00000173614	NMNAT1	Intron1	Intron1	Intron1	9947318	9947636	+
1	56994924	56995188	6.07973	14.6842	-1.27219	+	+	ENSG00000173406	DAB1	UTR3	UTR3	UTR3	56929212	56966140	-
1	57052564	57052828	3.18462	8.81056	-1.46811	-	+	ENSG00000173406	DAB1	Intron9	Intron9	Intron9	56929212	56966140	-
1	57351995	57352259	4.88309	5.36736	-0.136418	+	+	ENSG00000173406	DAB1	Intron1	Intron1	Intron1	57386576	57387450	+
1	59416003	59416267	3.18462	20.558	-2.6905	-	+	ENSG00000172456	FGGY	Intron8	Intron8	Intron8	59297094	59791606	+
1	59520690	59520952	7.96156	2.93685	1.43878	+	-	ENSG00000172456	FGGY	Intron10	Intron10	Intron10	59733227	59733296	-
1	71905311	71905575	3.18462	20.558	-2.6905	-	+	ENSG00000172260	NEGR1	Intron2	Intron2	Intron2	71794232	71837012	-
1	71937818	71938082	1.06154	20.558	-4.27547	-	+	ENSG00000172260	NEGR1	Intron1	Intron1	Intron1	71794232	71837012	-
1	71946113	71946377	3.18462	20.558	-2.6905	-	+	ENSG00000172260	NEGR1	Intron1	Intron1	Intron1	71794232	71837012	-
1	71726804	71727068	3.18462	14.6842	-2.20507	-	+	ENSG00000172260	NEGR1	Intron3	Intron3	Intron3	71738173	71738354	+
1	6794856	6795120	1.59231	20.558	-3.6905	-	+	ENSG00000171735	CAMTA1	Intron1	Intron1	Intron1	6785324	7769706	+
1	7499000	7499495	54.1386	2.93685	4.20432	+	-	ENSG00000171735	CAMTA1	Intron6	Intron6	Intron6	7441096	7441554	-
1	7368094	7368356	15.9231	2.93685	2.43878	+	-	ENSG00000171735	CAMTA1	Intron5	Intron5	Intron5	7368942	7370270	+
1	7655131	7655393	25.477	2.93685	3.11685	+	-	ENSG00000171735	CAMTA1	Intron7	Intron7	Intron7	7693124	7694844	-
1	7568493	7568755	4.24616	2.93685	0.531891	+	-	ENSG00000171735	CAMTA1	Intron6	Intron6	Intron6	7693124	7694844	-
1	7675466	7675728	15.9231	2.93685	2.43878	+	-	ENSG00000171735	CAMTA1	Intron10	Intron10	Intron10	7693124	7694844	-
1	9768154	9768416	9.55389	2.93685	1.70182	+	-	ENSG00000171603	CLSTN1	Intron2	Intron2	Intron2	9780822	9781240	+
1	89688004	89688268	3.18462	6.46106	-1.02065	-	+	ENSG00000171488	LRRC8C	LastIntron	LastIntron	LastIntron	89661212	89661353	-
1	204195051	204195651	35.0308	14.6842	1.25435	+	+	ENSG00000170498	KISS1	Intron1	Intron1	Intron1	204190341	204196486	-
1	19890519	19890783	3.18462	14.6842	-2.20507	-	+	ENSG00000169914	OTUD3	Exon2	Intron2	Intron2	19882513	19912945	+
1	55064537	55064996	1.91077	18.6001	-3.28308	-	+	ENSG00000169174	PCSK9	LastExon	LastExon	Intergenic	55050934	55064850	+
1	110384596	110384948	3.18462	8.81056	-1.46811	-	+	ENSG00000168679	SLC16A4	Intron2	Intron2	Intron2	110362848	110391082	-
1	37021095	37021359	28.6617	2.93685	3.28678	+	-	ENSG00000163873	GRIK3	Intron1	Intron1	Intron1	36795527	37034125	-
1	158940028	158940290	15.9231	8.81055	0.853819	+	-	ENSG00000163564	PYHIN1	Intron4	Intron4	Intron4	158931552	158977054	+
1	158940723	158940985	15.9231	2.93685	2.43878	+	-	ENSG00000163564	PYHIN1	Intron4	Intron4	Intron4	158931552	158977054	+
1	158610901	158611166	3.18462	26.4317	-3.05307	-	+	ENSG00000163554	SPTA1	UTR3	UTR3	UTR3	158605268	158612514	+
1	204829509	204829771	22.2924	2.93685	2.92421	+	-	ENSG00000163531	NFASC	Intron1	Intron1	Intron1	204828654	205022821	+
1	116045379	116045643	9.55387	20.558	-1.10554	-	+	ENSG00000163393	SLC22A15	Intron8	Intron8	Intron8	116013813	116017705	-
1	113952820	113953084	1.06154	14.6842	-3.79004	-	+	ENSG00000163349	HIPK1	Exon3	Intron3	Intron3	113929710	113977804	+
1	226960123	226960528	35.0308	1.46842	4.57628	+	-	ENSG00000163050	COQ8A	Intron6	Intron6	Intron6	226958069	226958267	-
1	231733178	231733440	11.1462	2.93685	1.92421	+	-	ENSG00000162946	DISC1	Intron3	Intron3	Intron3	231670635	231670750	+
1	231952728	231952992	6.84101	3.86427	0.824013	+	+	ENSG00000162946	DISC1	Intron9	Intron9	Intron9	231925834	231945233	+
1	232007511	232008015	3.0365	1.43077	1.08562	+	-	ENSG00000162946	DISC1	Intron10	Intron10	Intron10	231925834	231945233	+
1	231782929	231783191	22.2924	2.93685	2.92421	+	-	ENSG00000162946	DISC1	Intron6	Intron6	Intron6	231814982	231815186	+
1	224389564	224389828	5.30771	8.81056	-0.731146	-	+	ENSG00000162923	WDR26	UTR3	UTR3	UTR3	224398227	224398311	-
1	245670011	245670276	3.18462	19.0895	-2.58358	-	+	ENSG00000162849	KIF26B	Intron7	Intron7	Intron7	245673732	245676478	-
1	217634381	217634645	3.18462	14.6842	-2.20507	-	+	ENSG00000162814	SPATA17	Intron1	Intron1	Intron1	217631324	217871696	+
1	165227715	165227979	15.9231	11.16	0.512781	+	+	ENSG00000162761	LMX1A	Intron4	Intron4	Intron4	165215980	165219104	+
1	162693904	162694168	9.55387	14.6842	-0.620112	-	+	ENSG00000162733	DDR2	Intron2	Intron2	Intron2	162632465	162787400	+
1	74470872	74471134	7.96156	1.46842	2.43878	+	-	ENSG00000162621	LRRC53	LastExon	LastExon	LastExon	74468195	74469124	+
1	61716954	61717216	9.55387	2.93685	1.70182	+	-	ENSG00000162604	TM2D1	Intron2	Intron2	Intron2	61697509	61725133	-
1	61121828	61122090	5.30771	2.93685	0.853819	+	-	ENSG00000162599	NFIA	Intron2	Intron2	Intron2	61124733	61125202	+
1	1284225	1284487	6.36925	2.93685	1.11685	+	-	ENSG00000162572	SCNN1D	Intron3	Intron3	Intron3	1280588	1292024	+
1	13603591	13603853	35.0308	2.93685	3.57628	+	-	ENSG00000162493	PDPN	Intron1	Intron1	Intron1	13623184	13623284	-
1	45080958	45081220	15.9231	2.93685	2.43878	+	-	ENSG00000162415	ZSWIM5	Intron2	Intron2	Intron2	45069977	45070429	-
1	45106113	45106490	8.7577	2.93685	1.57628	+	-	ENSG00000162415	ZSWIM5	Intron1	Intron1	Intron1	45069977	45070429	-
1	50128417	50128679	15.9231	2.93685	2.43878	+	-	ENSG00000162374	ELAVL4	Intron1	Intron1	Intron1	50114937	50115282	+
1	50146871	50147133	28.6617	2.93685	3.28678	+	-	ENSG00000162374	ELAVL4	Intron2	Intron2	Intron2	50174306	50175868	-
1	50152198	50152462	4.09452	32.3053	-2.98	+	+	ENSG00000162374	ELAVL4	Intron2	Intron2	Intron2	50174306	50175868	-
1	47218350	47218614	7.10416	5.28635	0.426393	+	+	ENSG00000162367	TAL1	UTR3	UTR3	UTR3	47225797	47230750	+
1	154550200	154550528	1.91077	8.32107	-2.12261	-	+	ENSG00000160714	UBE2Q1	LastIntron	UTR3	UTR3	154553609	154555017	+
1	154601207	154601575	5.53118	1.65996	1.73644	+	-	ENSG00000160710	ADAR	Exon2	Exon2	Exon2	154579065	154579663	-
1	1572811	1573075	1.59231	32.3053	-4.34258	-	+	ENSG00000160075	SSU72	LastIntron	LastIntron	LastIntron	1560848	1574584	-
1	20347822	20348086	3.18462	14.6842	-2.20507	-	+	ENSG00000158816	VWA5B1	Intron17	Intron17	Intron17	20294211	20323187	-
1	24344987	24345249	22.2924	2.93685	2.92421	+	-	ENSG00000158055	GRHL3	Intron12	Intron12	Intron12	24307556	24321901	-
1	2562119	2562381	15.9231	2.93685	2.43878	+	-	ENSG00000157873	TNFRSF14	LastExon	LastExon	LastExon	2566410	2569888	+
1	54259960	54260222	15.9231	2.93685	2.43878	+	-	ENSG00000157216	SSBP3	Intron5	Intron5	Intron5	54236440	54239063	+
1	53267614	53268124	8.56708	4.86997	0.814892	+	+	ENSG00000157193	LRP8	Intron8	Intron8	Intron8	53267935	53268601	+
1	186421030	186421294	3.18462	20.558	-2.6905	-	+	ENSG00000157181	ODR4	UTR3	UTR3	UTR3	186435161	186470291	+
1	52293110	52293372	15.9231	2.93685	2.43878	+	-	ENSG00000157077	ZFYVE9	Intron10	Intron10	Intron10	52253621	52254176	+
1	182900803	182901067	4.45848	44.0527	-3.30461	+	+	ENSG00000157060	SHCBP1L	LastIntron	LastIntron	LastIntron	182942115	182942404	-
1	240375212	240375476	11.3737	34.2632	-1.59097	+	+	ENSG00000155816	FMN2	Intron14	Intron14	Intron14	240400671	240401123	-
1	240463623	240463885	28.6617	2.93685	3.28678	+	-	ENSG00000155816	FMN2	Intron16	Intron16	Intron16	240400671	240401123	-
1	240217396	240217904	23.5662	32.3053	-0.455052	+	+	ENSG00000155816	FMN2	Intron6	Intron6	Intron6	240177839	240179644	-
1	118088850	118089114	28.6617	26.4317	0.116854	+	+	ENSG00000155761	SPAG17	Intron10	Intron10	Intron10	117953864	118185223	-
1	225494255	225494519	3.18462	8.81055	-1.46811	-	+	ENSG00000154380	ENAH	UTR3	UTR3	UTR3	225465021	225473837	+
1	228038032	228038294	22.2924	8.81055	1.33925	+	-	ENSG00000154342	WNT3A	Intron2	Intron2	Intron2	228007051	228061260	+
1	77509053	77509317	1.59232	6.46109	-2.02065	-	+	ENSG00000154027	AK5	Intron10	Intron10	Intron10	77420325	77420386	+
1	86925975	86926239	9.55387	11.7474	-0.298184	-	+	ENSG00000153936	HS2ST1	Intron1	Intron1	Intron1	86932199	86934891	-
1	84967779	84968041	5.30771	2.93685	0.853819	+	-	ENSG00000153898	MCOLN2	Intron1	Intron1	Intron1	84925583	84996940	-
1	246898701	246898965	3.18462	26.4317	-3.05307	-	+	ENSG00000153207	AHCTF1	Intron11	Intron11	Intron11	246839112	246931967	-
1	246903375	246903637	22.2924	2.93685	2.92421	+	-	ENSG00000153207	AHCTF1	Intron7	Intron7	Intron7	246839112	246931967	-
1	162519892	162520156	3.18462	20.558	-2.6905	-	+	ENSG00000152332	UHMK1	LastIntron	LastIntron	LastIntron	162541332	162541628	-
1	214406348	214406612	3.18462	14.6842	-2.20507	-	+	ENSG00000152104	PTPN14	Intron5	Intron5	Intron5	214344172	214357615	-
1	198173495	198173757	15.9231	2.93685	2.43878	+	-	ENSG00000151414	NEK7	Intron1	Intron1	Intron1	198156963	198322420	+
1	204092192	204092454	15.9231	2.93685	2.43878	+	-	ENSG00000143842	SOX13	Intron1	Intron1	Intron1	204073604	204127743	+
1	226892272	226892536	1.06154	14.6842	-3.79004	-	+	ENSG00000143801	PSEN2	Intron11	Intron11	Intron11	226897536	226987545	+
1	233327652	233327914	15.9231	2.93685	2.43878	+	-	ENSG00000143674	MAP3K21	Intergenic	UTR5	UTR5	233327768	233385148	+
1	235706995	235707257	15.9231	2.93685	2.43878	+	-	ENSG00000143669	LYST	Intron44	Intron44	Intron44	235738005	235738989	+
1	235778912	235779174	15.9231	1.9579	3.02374	+	-	ENSG00000143669	LYST	Intron16	Intron16	Intron16	235738005	235738989	+
1	154713979	154714828	26.5385	9.54475	1.47531	+	+	ENSG00000143603	KCNN3	Intron7	Intron7	Intron7	154582111	154628004	-
1	154086526	154086788	35.0308	2.93685	3.57628	+	-	ENSG00000143552	NUP210L	Intron16	Intron16	Intron16	154078866	154079963	+
1	210887592	210887854	22.2924	14.6842	0.602283	+	-	ENSG00000143473	KCNH1	Intron7	Intron7	Intron7	210859177	210862285	-
1	150235133	150235397	3.18462	17.621	-2.4681	-	+	ENSG00000143401	ANP32E	Intron1	Intron1	Intron1	150218417	150236156	-
1	151322374	151322884	1.00088	12.167	-3.60363	-	+	ENSG00000143393	PI4KB	Intron2	Intron2	Intron2	151291937	151327657	-
1	151300828	151301092	15.9231	49.9264	-1.64868	+	+	ENSG00000143393	PI4KB	Intron9	Intron9	Intron9	151300665	151300964	-
1	183926247	183926511	3.18463	3.32844	-0.0637228	-	+	ENSG00000143344	RGL1	LastExon	LastExon	UTR3	183935837	184037729	-
1	183874212	183874474	22.2924	8.81055	1.33925	+	-	ENSG00000143344	RGL1	Intron5	Intron5	Intron5	183754418	183754937	-
1	182602809	182603073	54.1386	22.5158	1.26572	+	+	ENSG00000143333	RGS16	Intron2	Intron2	Intron2	182598623	182604408	-
1	179181671	179181933	15.9231	2.93685	2.43878	+	-	ENSG00000143322	ABL2	Intron1	Intron1	Intron1	179183734	179184547	+
1	156727002	156727291	7.4308	8.81056	-0.245717	+	+	ENSG00000143319	ISG20L2	Exon1	Exon1	Exon1	156721891	156728435	-
1	161328071	161328436	41.4001	2.93685	3.81729	+	-	ENSG00000143252	SDHC	Intron2	Intron2	Exon3	161314257	161375340	+
1	166958727	166958989	19.1077	2.93685	2.70181	+	-	ENSG00000143195	ILDR2	Intron1	Intron1	Intron1	166908191	166975324	-
1	167267837	167268103	9.39851	12.0144	-0.35426	+	+	ENSG00000143190	POU2F1	Intron2	Intron2	Intron2	167220895	167427345	+
1	169343498	169343761	28.6617	2.93685	3.28678	+	-	ENSG00000143156	NME7	Intron1	Intron1	Intron1	169283821	169367772	-
1	108716331	108716597	35.0308	1.46842	4.57628	+	-	ENSG00000143107	FNDC7	Intron2	Intron2	Intron2	108712657	108742740	+
1	53464153	53464417	3.18462	14.6842	-2.20507	-	+	ENSG00000143006	DMRTB1	Intron2	Intron2	Intron2	53459399	53467488	+
1	44786506	44786770	3.18462	14.6842	-2.20507	-	+	ENSG00000142959	BEST4	Intron2	Exon3	Exon3	44783585	44787705	-
1	43573763	43574025	28.6617	2.93685	3.28678	+	-	ENSG00000142949	PTPRF	Intron6	Intron6	Intron6	43530876	43623666	+
1	43593755	43594019	3.18462	14.6842	-2.20507	-	+	ENSG00000142949	PTPRF	Intron11	Intron11	Intron11	43650149	43931014	+
1	21442305	21442569	3.18462	14.6842	-2.20507	-	+	ENSG00000142794	NBPF3	Intron1	Intron1	Intron1	21440137	21485005	+
1	16142364	16142628	3.18462	17.621	-2.4681	-	+	ENSG00000142627	EPHA2	Intron3	Intron3	Intron3	16155211	16157329	+
1	16153994	16154258	3.18462	14.6842	-2.20507	-	+	ENSG00000142627	EPHA2	Intron1	Intron1	Intron1	16155211	16157329	+
1	15375554	15375818	3.18462	14.6842	-2.20507	-	+	ENSG00000142621	FHAD1	Intron26	Exon27	Intron27	15326680	15343876	-
1	3146772	3147157	28.6617	20.558	0.479425	+	+	ENSG00000142611	PRDM16	Intron1	Intron1	Intron1	3132927	3133709	-
1	3230722	3230986	9.55387	20.558	-1.10554	-	+	ENSG00000142611	PRDM16	Intron2	Intron2	Intron2	3205988	3208664	+
1	8722244	8722508	35.0308	32.3053	0.116853	+	+	ENSG00000142599	RERE	Intron2	Intron2	Intron2	8750430	8751087	+
1	9060391	9060655	3.18462	14.6842	-2.20507	-	+	ENSG00000142583	SLC2A5	Intron1	Intron1	Intron1	9035107	9069716	-
1	75329861	75330123	22.2924	2.93685	2.92421	+	-	ENSG00000137968	SLC44A5	Intron4	Intron4	Intron4	75183045	75183147	+
1	75543682	75543946	3.18462	14.6842	-2.20507	-	+	ENSG00000137968	SLC44A5	Intron1	Intron1	Intron1	75538015	75538119	-
1	213270883	213271147	22.2924	7.83159	1.50917	+	+	ENSG00000136643	RPS6KC1	LastIntron	LastIntron	LastIntron	213428708	213429077	-
1	220880007	220880269	15.9231	2.93685	2.43878	+	-	ENSG00000136630	HLX	LastExon	LastExon	LastExon	220832763	220880140	-
1	220883596	220883860	1.59231	26.4317	-4.05307	-	+	ENSG00000136630	HLX	LastExon	LastExon	LastExon	220832763	220880140	-
1	182849834	182850096	22.2924	1.46842	3.92421	+	-	ENSG00000135829	DHX9	Intron3	Intron3	Intron3	182839369	182887751	+
1	182847989	182848253	35.0308	14.6842	1.25435	+	+	ENSG00000135829	DHX9	Intron3	Intron3	Intron3	182839369	182887751	+
1	230786365	230786627	4.45848	1.76211	1.33925	+	-	ENSG00000135773	CAPN9	Intron11	Intron11	Intron11	230776081	230795153	-
1	231386994	231387256	28.6617	2.93685	3.28678	+	-	ENSG00000135766	EGLN1	Intron1	Intron1	Intron1	231363751	231425044	-
1	233663489	233663751	22.2924	4.89475	2.18725	+	-	ENSG00000135750	KCNK1	Intron1	Intron1	Intron1	233624152	233624219	+
1	233076957	233077221	3.18462	20.558	-2.6905	-	+	ENSG00000135749	PCNX2	Intron23	Intron23	Intron23	232961903	232978651	+
1	30999685	30999947	15.9231	2.93685	2.43878	+	-	ENSG00000134644	PUM1	Intron5	Intron5	Intron5	31036734	31037240	+
1	116958081	116958343	5.30771	4.89475	0.116854	+	-	ENSG00000134247	PTGFRN	Intron4	Intron4	Intron4	116962347	116962471	-
1	205248419	205248681	15.9231	2.93685	2.43878	+	-	ENSG00000133069	TMCC2	Intron2	Intron2	Intron2	205233821	205236867	-
1	202319020	202319528	7.73409	16.6421	-1.10554	+	+	ENSG00000133067	LGR6	LastExon	LastExon	UTR3	202331657	202341970	-
1	202204561	202204823	15.9231	5.8737	1.43878	+	-	ENSG00000133067	LGR6	Intron1	Intron1	Intron1	202193901	202319781	+
1	205208848	205209112	3.18462	20.558	-2.6905	-	+	ENSG00000133059	DSTYK	Intron1	Intron1	Intron1	205142505	205211566	-
1	239798845	239799107	15.9231	2.93685	2.43878	+	-	ENSG00000133019	CHRM3	Intron3	Intron3	Intron3	239703892	239719066	-
1	62089438	62089700	22.2924	2.93685	2.92421	+	-	ENSG00000132849	PATJ	Intron33	Intron33	Intron33	62078789	62078856	-
1	48342039	48342301	28.6617	2.93685	3.28678	+	-	ENSG00000132122	SPATA6	Intron11	Intron11	Intron11	48344209	48344315	+
1	5865185	5865447	15.9231	2.93685	2.43878	+	-	ENSG00000131697	NPHP4	Intron29	Intron29	UTR3	5862672	5862741	-
1	10715639	10715903	1.06154	20.558	-4.27547	-	+	ENSG00000130940	CASZ1	Intron2	Intron2	Intron2	10639241	10654333	+
1	3456632	3456894	15.9231	2.93685	2.43878	+	-	ENSG00000130762	ARHGEF16	Intron1	Intron1	Intron1	3454426	3481113	+
1	39437564	39437826	15.9231	2.93685	2.43878	+	-	ENSG00000127603	MACF1	Intron70	Intron70	Exon71	39491646	39525935	+
1	39385152	39385414	35.0308	2.93685	3.57628	+	-	ENSG00000127603	MACF1	Intron56	Intron56	Intron56	39304294	39304898	-
1	39234364	39234626	8.49232	2.93685	1.53189	+	-	ENSG00000127603	MACF1	Intron2	Intron2	Intron2	39249838	39257649	-
1	19101126	19101388	15.9231	2.93685	2.43878	+	-	ENSG00000127481	UBR4	Intron88	Intron88	Intron88	19072110	19075511	-
1	41541373	41541637	15.9231	14.6842	0.116854	+	+	ENSG00000127124	HIVEP3	Intron4	Intron4	Intron4	41542069	41544310	+
1	41545229	41545515	38.2155	2.93685	3.70182	+	-	ENSG00000127124	HIVEP3	Intron4	Intron4	Intron4	41542069	41544310	+
1	41544451	41544968	31.8462	2.93685	3.43878	+	-	ENSG00000127124	HIVEP3	Intron4	Intron4	Intron4	41542069	41544310	+
1	41529001	41529464	17.5154	20.558	-0.231074	+	+	ENSG00000127124	HIVEP3	Intron4	Intron4	Intron4	41535443	41535868	+
1	27560828	27561092	3.18462	20.558	-2.6905	-	+	ENSG00000126705	AHDC1	Intron1	Intron1	Intron1	27525805	27530561	+
1	43738497	43738765	28.6617	2.93685	3.28678	+	-	ENSG00000126091	ST3GAL3	Intron1	Intron1	Intron1	43736263	43842785	+
1	62855690	62856196	41.4001	1.46842	4.81729	+	-	ENSG00000125703	ATG4C	LastIntron	LastIntron	LastIntron	62896009	62901639	+
1	93255062	93255326	3.18462	8.81055	-1.46811	-	+	ENSG00000122483	CCDC18	Intron24	Intron24	Intron24	93278961	93279129	-
1	84546416	84546678	15.9231	2.93685	2.43878	+	-	ENSG00000122432	SPATA1	Intron10	Intron10	Intron10	84498350	84556688	-
1	78504162	78504426	4.45848	20.558	-2.20507	+	+	ENSG00000122420	PTGFR	LastIntron	LastIntron	LastIntron	78491072	78539749	+
1	33862892	33863156	7.23778	18.8797	-1.38322	+	+	ENSG00000121904	CSMD2	Intron5	Intron5	Intron5	33860500	33864791	+
1	34048816	34049080	7.4308	10.7684	-0.535219	+	+	ENSG00000121904	CSMD2	Intron2	Intron2	Intron2	34112949	34113063	+
1	34102503	34102767	3.18462	26.4317	-3.05307	-	+	ENSG00000121904	CSMD2	Intron1	Intron1	Intron1	34112949	34113063	+
1	145965526	145965790	9.55387	8.81056	0.116851	-	+	ENSG00000121851	POLR3GL	Intron1	Intron1	Intron1	145964702	145978848	+
1	185045765	185046029	1.06154	14.6842	-3.79004	-	+	ENSG00000121481	RNF2	Intron1	Intron1	Intron1	185045364	185102608	+
1	66674728	66674992	4.45848	5.28634	-0.245717	+	+	ENSG00000118473	SGIP1	Intron12	Intron12	Intron12	66665864	66677027	-
1	66685227	66685493	28.6616	10.1158	1.50251	+	+	ENSG00000118473	SGIP1	Intron15	Intron15	Intron15	66665864	66677027	-
1	48225614	48225876	22.2924	2.93685	2.92421	+	-	ENSG00000117834	SLC5A9	Intron2	Intron2	Intron2	48222707	48248643	+
1	99986173	99986437	3.18462	20.558	-2.6905	-	+	ENSG00000117620	SLC35A3	Intron1	Intron1	Intron1	99978939	99979045	+
1	98906959	98907223	3.18462	14.6842	-2.20507	-	+	ENSG00000117598	PLPPR5	LastIntron	LastIntron	LastIntron	99004276	99148852	+
1	98982785	98983049	1.59231	14.6842	-3.20507	-	+	ENSG00000117598	PLPPR5	Intron1	Intron1	Intron1	99004276	99148852	+
1	171715169	171715431	15.9231	2.93685	2.43878	+	-	ENSG00000117533	VAMP4	Intron4	Intron4	Intron4	171700160	171742247	-
1	170946185	170946449	3.18462	14.6842	-2.20507	-	+	ENSG00000117501	MROH9	Intron2	Intron2	Intron2	170935471	171064765	+
1	169370839	169371103	4.09452	3.77595	0.116854	+	+	ENSG00000117475	BLZF1	Intron2	Intron2	Intron2	169367970	169388305	+
1	45568749	45569011	15.9231	1.46842	3.43878	+	-	ENSG00000117448	AKR1A1	Intron7	Intron7	Intron8	45580892	45580996	-
1	21257073	21257337	5.69056	10.166	-0.837111	+	+	ENSG00000117298	ECE1	Intron7	Intron7	Intron7	21266082	21267251	+
1	89022234	89022498	3.18462	14.6842	-2.20507	-	+	ENSG00000117226	GBP3	Intron1	Intron1	Intron1	89006679	89022851	-
1	40227070	40227574	28.6617	8.81055	1.70182	+	-	ENSG00000117000	RLF	Intron6	Intron6	Intron6	40247901	40251691	+
1	237883742	237884010	3.18462	46.9895	-3.88314	-	+	ENSG00000116996	ZP4	Intron10	Intron10	Intron10	237877864	237890922	-
1	236823815	236824081	3.18462	32.3053	-3.34258	-	+	ENSG00000116984	MTR	Intron8	Intron8	Intron8	236819634	236820518	+
1	231336794	231337262	7.16542	1.46842	2.28678	+	-	ENSG00000116903	EXOC8	LastExon	LastExon	LastExon	231337104	231353132	+
1	200174159	200174461	2.94872	4.89475	-0.731146	-	+	ENSG00000116833	NR5A2	LastExon	LastExon	UTR3	200147531	200148279	-
1	200048059	200048472	6.11101	7.34215	-0.26479	+	+	ENSG00000116833	NR5A2	Intron4	Exon5	Exon5	200054061	200054165	+
1	15975671	15975933	15.9231	2.93685	2.43878	+	-	ENSG00000116809	ZBTB17	Intron1	Intron1	Intron1	15941871	15976132	-
1	74470872	74471134	7.96156	1.46842	2.43878	+	-	ENSG00000116783	TNNI3K	Intron21	Intron21	Intron21	74468195	74469124	+
1	74375434	74375696	22.2924	2.93685	2.92421	+	-	ENSG00000116783	TNNI3K	Intron17	Intron17	Intron17	74341579	74378802	-
1	186980826	186981090	3.18462	14.6842	-2.20507	-	+	ENSG00000116711	PLA2G4A	LastIntron	LastIntron	LastIntron	186828953	186988981	+
1	186866563	186866827	4.24616	14.6842	-1.79004	+	+	ENSG00000116711	PLA2G4A	Intron2	Intron2	Intron2	186828953	186988981	+
1	67031395	67031661	18.7437	41.2885	-1.13933	+	+	ENSG00000116704	SLC35D1	Intron8	Intron8	Intron8	66999332	67054099	-
1	65604405	65604667	22.2924	2.93685	2.92421	+	-	ENSG00000116678	LEPR	Intron10	Intron10	Intron10	65576129	65578380	-
1	65386513	65386777	6.65112	10.9106	-0.71406	+	+	ENSG00000116675	DNAJC6	Intron8	Intron8	Intron8	65415816	65416006	+
1	11675471	11675735	3.18462	14.6842	-2.20507	-	+	ENSG00000116670	MAD2L2	Intron8	Intron9	Intron9	11664124	11674354	+
1	62489674	62489938	3.18462	8.81055	-1.46811	-	+	ENSG00000116641	DOCK7	Intron40	Intron40	Intron40	62530636	62530873	+
1	62494198	62494462	3.18462	20.558	-2.6905	-	+	ENSG00000116641	DOCK7	UTR3	UTR3	Intron39	62530636	62530873	+
1	7982080	7982342	22.2924	2.93685	2.92421	+	-	ENSG00000116288	PARK7	LastIntron	LastIntron	LastIntron	7982881	7982983	-
1	6107941	6108203	22.2924	2.93685	2.92421	+	-	ENSG00000116254	CHD5	Intron38	Intron38	Intron38	6101793	6180123	-
1	6142261	6142523	19.1077	2.93685	2.70181	+	-	ENSG00000116254	CHD5	Exon14	Intron14	Exon15	6101793	6180123	-
1	6224674	6224964	9.55387	32.3053	-1.75761	-	+	ENSG00000116237	ICMT	UTR3	UTR3	UTR3	6234692	6239408	+
1	54219899	54220161	15.9231	8.81055	0.853819	+	-	ENSG00000116221	MRPL37	LastIntron	LastIntron	LastIntron	54236440	54239063	+
1	3636223	3636485	6.36923	2.93685	1.11685	+	-	ENSG00000116213	WRAP73	LastExon	LastExon	LastExon	3631886	3639625	-
1	178816284	178816546	22.2924	8.81055	1.33925	+	-	ENSG00000116191	RALGPS2	Intron6	Intron6	Intron6	178849705	178871052	-
1	178790448	178790710	15.9231	8.81055	0.853819	+	-	ENSG00000116191	RALGPS2	Intron4	Intron4	Intron4	178753654	178753772	-
1	176497376	176497640	15.9231	20.558	-0.368575	+	+	ENSG00000116183	PAPPA2	Intron1	Intron1	Intron1	176463171	176845605	+
1	176584633	176584895	15.9231	2.93685	2.43878	+	-	ENSG00000116183	PAPPA2	Intron2	Intron2	Intron2	176616273	176616786	-
1	176712029	176712291	22.2924	2.93685	2.92421	+	-	ENSG00000116183	PAPPA2	Intron12	Intron12	Intron12	176616273	176616786	-
1	175553606	175553868	35.0308	2.93685	3.57628	+	-	ENSG00000116147	TNR	Intron1	Intron1	Intron1	175538775	175556818	-
1	15567782	15568258	1.06154	26.4317	-4.63804	-	+	ENSG00000116138	DNAJC16	UTR3	UTR3	UTR3	15565611	15565956	-
1	6334825	6335087	15.9231	2.93685	2.43878	+	-	ENSG00000097021	ACOT7	Intron3	Intron3	Intron3	6393555	6394391	+
1	171187778	171188043	3.18462	26.4317	-3.05307	-	+	ENSG00000094963	FMO2	Intron2	Intron2	Intron2	171185208	171211230	+
1	215201086	215201350	3.72746	9.48181	-1.34697	+	+	ENSG00000082482	KCNK2	LastIntron	LastIntron	LastIntron	215083236	215237093	+
1	100360010	100360272	22.2924	2.93685	2.92421	+	-	ENSG00000079335	CDC14A	Intron2	Intron2	Intron2	100352480	100520278	+
1	3696124	3696634	10.8277	46.0105	-2.08723	+	+	ENSG00000078900	TP73	Intron3	Intron3	Intron3	3712200	3714298	-
1	1786237	1786501	1.84372	7.92949	-2.10461	-	+	ENSG00000078369	GNB1	UTR3	UTR3	UTR3	1751232	1780069	-
1	236173370	236173632	15.9231	2.93685	2.43878	+	-	ENSG00000077585	GPR137B	Intron2	Intron2	Intron2	236142532	236208909	+
1	236761710	236761974	3.14272	4.20542	-0.420237	+	+	ENSG00000077522	ACTN2	LastIntron	LastIntron	LastIntron	236795310	236903981	+
1	202446403	202446665	15.9231	2.93685	2.43878	+	-	ENSG00000077157	PPP1R12B	Intron13	Intron13	Intron13	202438396	202439566	+
1	202541539	202541801	22.2924	2.93685	2.92421	+	-	ENSG00000077157	PPP1R12B	Intron19	Intron19	Intron19	202527310	202527427	-
1	169963701	169963963	15.9231	2.93685	2.43878	+	-	ENSG00000075945	KIFAP3	Intron17	Intron17	Intron17	169957942	169958246	-
1	21096257	21096519	15.9231	2.93685	2.43878	+	-	ENSG00000075151	EIF4G3	Intron2	Intron2	Intron2	21073639	21073753	-
1	22577979	22578373	28.6617	2.93685	3.28678	+	-	ENSG00000070886	EPHA8	Intron3	Intron3	Intron3	22563564	22603594	+
1	44911561	44911827	5.30771	49.9264	-3.23364	+	+	ENSG00000070785	EIF2B3	Intron5	Intron5	Intron5	44932323	44932431	+
1	45483798	45484062	3.18462	20.558	-2.6905	-	+	ENSG00000070759	TESK2	Intron1	Intron1	Intron1	45343883	45491166	-
1	2147543	2147842	3.18462	23.4948	-2.88314	-	+	ENSG00000067606	PRKCZ	Intron7	Intron7	Intron7	2141084	2145279	-
1	92538900	92539164	11.6769	6.85265	0.768926	+	+	ENSG00000067208	EVI5	LastIntron	LastIntron	LastIntron	92580476	92580821	-
1	92606894	92607162	41.4001	2.93685	3.81729	+	-	ENSG00000067208	EVI5	Intron16	Intron16	Intron16	92580476	92580821	-
1	43704546	43704808	22.2924	2.93685	2.92421	+	-	ENSG00000066135	KDM4A	UTR3	UTR3	UTR3	43702097	43704469	-
1	212320453	212320717	3.18462	11.7474	-1.88315	-	+	ENSG00000066027	PPP2R5A	Intron1	Intron1	Intron1	212309051	212309518	-
1	88811212	88811474	15.9231	2.93685	2.43878	+	-	ENSG00000065243	PKN2	Intron15	Intron15	Intron15	88816779	88816885	+
1	75884268	75884530	22.2924	2.93685	2.92421	+	-	ENSG00000057468	MSH4	Intron15	Intron15	Intron15	75918873	75932431	-
1	10283565	10283829	4.09452	8.07632	-0.980002	+	+	ENSG00000054523	KIF1B	Intron15	Intron15	Intron15	10298966	10299072	+
1	243271198	243271462	35.0308	79.2949	-1.1786	+	+	ENSG00000054282	SDCCAG8	Intron3	Intron3	Intron3	243267257	243268119	-
1	243294263	243294704	35.0308	14.6842	1.25435	+	+	ENSG00000054282	SDCCAG8	Intron6	Intron6	Intron6	243267257	243268119	-
1	243388846	243389110	3.18462	14.6842	-2.20507	-	+	ENSG00000054282	SDCCAG8	Intron13	Intron13	Intron13	243346176	243346255	+
1	7814131	7814395	3.18462	14.6842	-2.20507	-	+	ENSG00000049246	PER3	Intron13	Intron13	Intron13	7810242	7827342	-
1	40315631	40315895	1.06154	14.6842	-3.79004	-	+	ENSG00000049089	COL9A2	Intron1	Intron1	Exon2	40300668	40317388	-
1	12386152	12386414	15.9231	3.67106	2.11685	+	-	ENSG00000048707	VPS13D	Intron59	Exon60	Intron60	12507246	12507397	+
1	12443370	12443632	15.9231	2.93685	2.43878	+	-	ENSG00000048707	VPS13D	Intron65	Intron65	Intron65	12507246	12507397	+
1	216265045	216265309	3.18462	20.558	-2.6905	-	+	ENSG00000042781	USH2A	Intron11	Intron11	Intron11	216201635	216201826	-
1	216097796	216098163	47.7693	2.93685	4.02374	+	-	ENSG00000042781	USH2A	Intron21	Intron21	Intron21	216072465	216086917	+
1	6633598	6633860	22.2924	2.93685	2.92421	+	-	ENSG00000041988	THAP3	LastIntron	LastIntron	LastIntron	6625192	6635586	+
1	70051418	70051682	3.18462	14.6842	-2.20507	-	+	ENSG00000033122	LRRC7	Intron22	Intron22	Intron22	70020823	70022398	-
1	160751543	160751852	35.0308	2.93685	3.57628	+	-	ENSG00000026751	SLAMF7	Exon1	Exon1	Exon1	160750423	160754821	+
1	24907839	24908177	3.18462	44.0527	-3.79004	-	+	ENSG00000020633	RUNX3	Intron4	Intron4	Intron4	24919345	24919416	-
1	41073597	41073859	15.9231	2.93685	2.43878	+	-	ENSG00000010803	SCMH1	Intron10	Intron10	Intron10	41098638	41099136	+
1	231336794	231337262	7.16542	1.46842	2.28678	+	-	ENSG00000010072	SPRTN	Intergenic	Intergenic	UTR5	231337104	231353132	+
1	209770661	209771104	9.55388	2.93685	1.70182	+	-	ENSG00000009790	TRAF3IP3	Intron1	Intron1	Intron1	209768595	209779653	+
1	18634517	18634781	3.18462	14.6842	-2.20507	-	+	ENSG00000009709	PAX7	Exon2	Intron2	Intron2	18631521	18748866	+
1	33019957	33020221	28.6617	2.93685	3.28678	+	-	ENSG00000004455	AK2	Intron4	Intron4	Intron4	33029232	33029576	-
2	13060324	13060586	5.0044	2.93684	0.76893	+	-	ENSG00000285876		Intron1	Intron1	Intron1	12966784	13007013	-
2	13276094	13276356	15.9231	2.93685	2.43878	+	-	ENSG00000285876		Intron3	Intron3	Intron3	13537673	13609168	+
2	34174050	34174314	22.2924	32.3053	-0.535219	+	+	ENSG00000285754		Intron2	Intron2	Intron2	34189813	34722833	+
2	59101631	59101895	9.55389	18.6001	-0.961147	+	+	ENSG00000285673		Intron5	Intron5	Intron5	59014354	59277688	+
2	44244682	44245192	60.5079	14.6842	2.04285	+	+	ENSG00000285542	AC013717.1	Intron5	Intron5	Intron5	44270621	44271106	+
2	44253228	44253492	3.18462	14.6842	-2.20507	-	+	ENSG00000285542	AC013717.1	Intron5	Intron5	Intron5	44270621	44271106	+
2	160195147	160195411	15.9231	20.558	-0.368575	+	+	ENSG00000285155		Exon5	Intron5	Intron5	160099666	160200301	-
2	160236841	160237105	3.18462	14.6842	-2.20507	-	+	ENSG00000285155		Intron1	Intron1	Intron1	160257718	160271880	-
2	178076023	178076288	57.3232	10.7684	2.41231	+	+	ENSG00000284741	PDE11A	Intron2	Intron2	Intron2	177623252	178072755	-
2	177945795	177946197	28.6617	2.93685	3.28678	+	-	ENSG00000284741	PDE11A	Intron3	Intron3	Intron3	177997273	177998770	-
2	177946736	177947047	25.477	1.9579	3.70181	+	-	ENSG00000284741	PDE11A	Intron3	Intron3	Intron3	177997273	177998770	-
2	151886968	151887230	15.9231	2.93685	2.43878	+	-	ENSG00000283228	AC068547.1	Intron2	Intron2	Intron2	151798802	151828488	-
2	89580330	89580596	3.18462	61.6738	-4.27546	-	+	ENSG00000283196		LastIntron	LastIntron	LastIntron	89542842	89585615	-
2	49383486	49383748	4.45848	8.81055	-0.98268	+	-	ENSG00000282998		Intron2	Intron2	Intron2	49202126	49451896	-
2	49383486	49383748	4.45848	8.81055	-0.98268	+	-	ENSG00000282890		Intron2	Intron2	Intron2	49202126	49451896	-
2	101963421	101963683	5.30771	2.93685	0.853819	+	-	ENSG00000281162		Intron1	Intron1	Intron1	101962056	101987167	+
2	180739168	180739430	5.30771	2.93685	0.853819	+	-	ENSG00000281131		Intron2	Intron2	Intron2	180571712	180692454	-
2	48669642	48669906	9.55387	14.6842	-0.620112	-	+	ENSG00000279956	AC073082.1	Intron9	Intron9	Intron9	48632856	48633353	-
2	206217475	206217737	22.2924	2.93685	2.92421	+	-	ENSG00000279220		Intron1	Intron1	Intron1	206175320	206218047	-
2	112190216	112190478	15.9231	2.93685	2.43878	+	-	ENSG00000278962		LastExon	LastExon	LastExon	112188364	112190635	+
2	47157634	47157898	3.18462	14.6842	-2.20507	-	+	ENSG00000273269	AC073283.3	Intron2	Intron2	Intron2	47128875	47155287	-
2	212909002	212909264	19.1077	2.93685	2.70181	+	-	ENSG00000273118		Intron1	Intron1	Intron1	212911003	212919809	+
2	212673502	212673764	15.9231	2.93685	2.43878	+	-	ENSG00000273118		LastIntron	LastIntron	LastIntron	212795331	212796720	+
2	56049150	56049414	3.18462	14.6842	-2.20507	-	+	ENSG00000272180		Intron1	Intron1	Intron1	55963191	56047326	-
2	60015773	60016177	3.18462	49.9264	-3.97061	-	+	ENSG00000271955		Intron1	Intron1	Intron1	60057601	60071108	+
2	53735248	53735512	3.18462	20.558	-2.6905	-	+	ENSG00000270898	GPR75-ASB3	Intron3	Intron3	Intron3	53532672	53765549	-
2	197523864	197524128	1.06154	26.4317	-4.63804	-	+	ENSG00000270757	HSPE1-MOB4	Intron3	Intron3	Intron3	197515832	197553699	+
2	104917233	104917497	3.18462	14.6842	-2.20507	-	+	ENSG00000269707		LastIntron	LastIntron	LastIntron	104865497	104872452	-
2	74330378	74330640	22.2924	3.9158	2.50917	+	-	ENSG00000264324	AC006030.1	Intron9	Intron9	Intron9	74216242	74339712	-
2	27585348	27585612	22.2924	32.3053	-0.535219	+	+	ENSG00000259080		Intron1	Intron1	Intron1	27583046	27635174	+
2	238025727	238025991	4.19029	5.28635	-0.335222	+	+	ENSG00000258984	UBE2F-SCLY	Intron4	Intron4	Intron4	238028971	238029063	-
2	232342779	232343284	5.0044	2.28422	1.1315	+	-	ENSG00000251485		Intergenic	Intergenic	LastExon	232343116	232343903	+
2	86589027	86589289	15.9231	4.40527	1.85382	+	-	ENSG00000249884	RNF103-CHMP3	Intron3	Intron3	Intron3	86604007	86618766	+
2	27585348	27585612	22.2924	32.3053	-0.535219	+	+	ENSG00000243943	ZNF512	Intron3	Intron3	Intron3	27583046	27635174	+
2	23996600	23997103	24.0295	75.3793	-1.64936	+	+	ENSG00000243847		Intergenic	LastExon	Intergenic	23996795	23997085	-
2	48592595	48592857	28.6617	2.93685	3.28678	+	-	ENSG00000243244	STON1	LastIntron	LastIntron	LastIntron	48569020	48679603	+
2	48669642	48669906	9.55387	14.6842	-0.620112	-	+	ENSG00000242441	GTF2A1L	Intron6	Exon7	Exon7	48632856	48633353	-
2	232766973	232767237	3.18462	20.558	-2.6905	-	+	ENSG00000241409		Intron1	Intron1	Intron1	232760146	232767949	-
2	220271099	220271363	3.18462	26.4317	-3.05307	-	+	ENSG00000239498		Intron1	Intron1	Intron1	220127546	220212491	+
2	220218113	220218375	15.9231	2.93685	2.43878	+	-	ENSG00000239498		Intron1	Intron1	Intron1	220127546	220212491	+
2	220318219	220318483	28.6617	2.93685	3.28678	+	-	ENSG00000239498		Intron1	Intron1	Intron1	220450679	220704566	+
2	46851769	46852033	15.9231	14.6842	0.116854	-	+	ENSG00000239332		Intron1	Intron1	Intron1	46852020	46853496	-
2	107493733	107493995	15.9231	1.76211	3.17575	+	-	ENSG00000237880		Intron2	Intron2	Intron2	107529487	107556326	+
2	164221876	164222140	3.18462	14.6842	-2.20507	-	+	ENSG00000237844		Intron2	Intron2	Intron2	164213539	164214414	+
2	164033701	164033963	15.9231	2.93685	2.43878	+	-	ENSG00000237844		Intron2	Intron2	Intron2	164213539	164214414	+
2	164049945	164050209	6.61422	22.9074	-1.79217	+	+	ENSG00000237844		Intron2	Intron2	Intron2	164213539	164214414	+
2	164296122	164296386	3.18462	14.6842	-2.20507	-	+	ENSG00000237844		Intron1	Intron1	Intron1	164321933	164322223	+
2	174310970	174311232	22.2924	8.81055	1.33925	+	-	ENSG00000237804		Intergenic	Intergenic	LastExon	174310015	174310974	-
2	215640917	215641181	16.9846	9.98529	0.766354	+	+	ENSG00000237525		Intron2	Intron2	Intron2	215579407	215582635	-
2	215658399	215658663	7.00616	79.2949	-3.50053	+	+	ENSG00000237525		Intron2	Intron2	Intron2	215718043	215719424	+
2	176122090	176122352	15.9231	2.93685	2.43878	+	-	ENSG00000237380		Exon3	Exon3	Exon3	176122720	176124937	+
2	8234279	8234541	15.9231	2.93685	2.43878	+	-	ENSG00000236790		LastIntron	LastIntron	LastIntron	8207143	8328419	-
2	67133683	67133947	3.89231	8.81056	-1.17861	-	+	ENSG00000236780		Intron6	Intron6	Intron6	67086446	67298251	+
2	67213994	67214625	15.9231	2.93685	2.43878	+	-	ENSG00000236780		Intron1	Intron1	Intron1	67123357	67215319	-
2	127395608	127395874	3.18462	32.3053	-3.34258	-	+	ENSG00000236682		LastIntron	LastIntron	LastIntron	127389130	127400580	+
2	227295119	227295383	11.6769	7.97145	0.550747	+	+	ENSG00000236432		Intron2	Intron2	Intron2	227221052	227325164	-
2	165024687	165024952	8.97484	16.4463	-0.873809	+	+	ENSG00000236283		Intron6	Intron6	Intron6	164896186	164955525	-
2	130274603	130274865	15.9231	8.81055	0.853819	+	-	ENSG00000236211		LastExon	LastExon	LastExon	130273908	130275449	+
2	19213215	19213477	22.2924	2.93685	2.92421	+	-	ENSG00000236204		Intron2	Intron2	Intron2	18986474	19348067	-
2	19324336	19324598	7.4308	2.93685	1.33925	+	-	ENSG00000236204		Intron2	Intron2	Intron2	18986474	19348067	-
2	6635537	6635802	32.9078	79.2949	-1.2688	+	+	ENSG00000236172		Intron4	Intron4	Intron5	6632441	6650247	-
2	150564411	150564675	1.99039	12.7263	-2.67669	-	+	ENSG00000236049		Intron4	Intron4	Intron4	150566134	150568080	+
2	67117221	67117485	9.12925	6.67466	0.451803	+	+	ENSG00000235885		Intron1	Intron1	Intron1	67086446	67298251	+
2	67133683	67133947	3.89231	8.81056	-1.17861	-	+	ENSG00000235885		Intron1	Intron1	Intron1	67086446	67298251	+
2	67213994	67214625	15.9231	2.93685	2.43878	+	-	ENSG00000235885		Intron1	Intron1	Intron1	67123357	67215319	-
2	38034480	38034742	28.6617	4.89475	2.54982	+	-	ENSG00000235848		Intron4	Intron4	Intron4	37949911	38039327	-
2	215640917	215641181	16.9846	9.98529	0.766354	+	+	ENSG00000235770		Intron5	Intron5	Intron5	215579407	215582635	-
2	215658399	215658663	7.00616	79.2949	-3.50053	+	+	ENSG00000235770		Intron5	Intron5	Intron5	215718043	215719424	+
2	161246280	161246790	6.65875	6.60792	0.011056	+	+	ENSG00000235724		LastIntron	LastExon	LastExon	161244739	161249050	+
2	7966235	7966497	15.9231	2.93685	2.43878	+	-	ENSG00000235665		LastIntron	LastIntron	LastIntron	7922425	7979310	-
2	92007046	92007308	15.9231	2.93685	2.43878	+	-	ENSG00000235147		Intergenic	Intergenic	LastExon	92006680	92007121	-
2	10597811	10598075	9.55387	15.0297	-0.653661	+	+	ENSG00000234818		LastIntron	LastIntron	LastIntron	10589166	10604830	+
2	2937220	2937482	19.1077	2.93685	2.70181	+	-	ENSG00000234423		Intron5	Intron5	Intron5	2870558	2871231	-
2	3045659	3045921	11.1462	2.93685	1.92421	+	-	ENSG00000234423		Intron3	Intron3	Intron3	2895048	3126026	-
2	170749224	170749488	3.18462	20.558	-2.6905	-	+	ENSG00000234350		Intron1	Intron1	Intron1	170751805	170752788	+
2	6275992	6276256	3.18462	14.6842	-2.20507	-	+	ENSG00000234275		LastIntron	LastIntron	LastIntron	6258348	6341782	-
2	15565534	15565798	12.7385	26.4317	-1.05307	+	+	ENSG00000234022		Intron2	Intron2	Intron2	15564170	15573868	+
2	192015514	192015778	3.18462	14.6842	-2.20507	-	+	ENSG00000233766		Intron1	Intron1	Intron1	191922546	192036829	+
2	58651759	58652023	4.92169	18.6001	-1.91808	+	+	ENSG00000233723		Intron2	Intron2	Intron2	58460292	58462032	-
2	59011652	59011914	15.9231	2.93685	2.43878	+	-	ENSG00000233723		Intron7	Intron7	Intron7	59014354	59277688	+
2	238908950	238909214	3.18462	17.621	-2.4681	-	+	ENSG00000233608	TWIST2	LastIntron	LastIntron	LastIntron	238919302	238926269	-
2	149705825	149706089	9.55387	14.6842	-0.620112	-	+	ENSG00000231969		Intron1	Intron1	Intron1	149610668	149610774	-
2	149698266	149698530	3.18462	55.8002	-4.13107	-	+	ENSG00000231969		Intron1	Intron1	Intron1	149610668	149610774	-
2	52240446	52240710	3.18462	14.6842	-2.20507	-	+	ENSG00000231918		Intron7	Intron7	Intron7	52297995	52298096	+
2	51282763	51283027	15.9231	38.179	-1.26166	+	+	ENSG00000231918		Intron2	Intron2	Intron2	51511058	51511483	+
2	51391389	51391651	15.9231	2.93685	2.43878	+	-	ENSG00000231918		Intron4	Intron4	Intron4	51511058	51511483	+
2	51925928	51926192	9.55387	32.3053	-1.75761	-	+	ENSG00000231918		Intron7	Intron7	Intron7	51925692	51925833	-
2	51214460	51214724	3.18462	20.558	-2.6905	-	+	ENSG00000231918		Intron2	Intron2	Intron2	51032601	52407917	+
2	52038619	52038883	3.18462	14.6842	-2.20507	-	+	ENSG00000231918		Intron7	Intron7	Intron7	52071355	52077197	+
2	59437895	59438159	3.18462	20.558	-2.6905	-	+	ENSG00000231815		Intron2	Exon3	Intron3	59434552	59442190	+
2	143101023	143101287	5.30771	8.81056	-0.731146	-	+	ENSG00000231766		LastExon	LastExon	LastExon	143100930	143101355	-
2	198986786	198987050	9.55387	14.6842	-0.620112	-	+	ENSG00000231557		LastIntron	LastIntron	LastIntron	198882573	199071791	-
2	1394498	1394762	3.18462	14.6842	-2.20507	-	+	ENSG00000231482		LastIntron	LastIntron	LastIntron	1433472	1543711	+
2	1527454	1527746	3.18462	23.4948	-2.88314	-	+	ENSG00000231482		Intron1	Intron1	Intron1	1552445	1554701	+
2	1522840	1523102	28.6617	2.93685	3.28678	+	-	ENSG00000231482		Intron1	Intron1	Intron1	1552445	1554701	+
2	39571144	39571408	5.04879	12.5632	-1.31519	+	+	ENSG00000231312		LastIntron	LastIntron	LastIntron	39665919	39717963	+
2	39467408	39467670	15.9231	2.93685	2.43878	+	-	ENSG00000231312		Intron3	Intron3	Intron3	39437416	39601344	+
2	39502797	39503061	3.18462	6.20002	-0.961152	-	+	ENSG00000231312		Intron3	Intron3	Intron3	39437416	39601344	+
2	223503058	223503322	3.18462	14.6842	-2.20507	-	+	ENSG00000231189		LastIntron	LastIntron	LastIntron	223505476	223510933	+
2	32866570	32867053	44.5848	14.6842	1.60228	+	+	ENSG00000230876		Intron2	Intron2	Intron2	32825443	32926693	+
2	14387719	14387983	3.18462	20.558	-2.6905	-	+	ENSG00000230448		Intron1	Intron1	Intron1	14228874	14400958	-
2	200808874	200809136	15.9231	2.93685	2.43878	+	-	ENSG00000230408		Intron1	Intron1	Intron1	200811546	200827338	+
2	107308964	107309228	26.1139	91.0423	-1.80172	+	+	ENSG00000229457		Intron1	Intron1	Intron1	107362282	107406260	+
2	13542015	13542345	3.18462	49.9264	-3.97061	-	+	ENSG00000229370		LastIntron	LastIntron	LastIntron	13537673	13609168	+
2	13575858	13576217	47.7693	2.93685	4.02374	+	-	ENSG00000229370		LastIntron	LastIntron	LastIntron	13537673	13609168	+
2	177212175	177212437	7.96156	2.93685	1.43878	+	-	ENSG00000229337		LastIntron	LastIntron	LastIntron	177155622	177212662	-
2	214825786	214826050	3.1478	4.73318	-0.588464	+	+	ENSG00000229267		Intron1	Intron1	Intron1	214810229	214963274	+
2	175402890	175403154	9.55387	14.6842	-0.620112	-	+	ENSG00000229066		LastIntron	LastIntron	LastIntron	175257342	175442968	+
2	16316040	16316302	15.9231	2.93685	2.43878	+	-	ENSG00000228876		LastIntron	LastIntron	LastIntron	16316324	16319566	-
2	1603912	1604176	3.18462	20.558	-2.6905	-	+	ENSG00000228613		LastIntron	LastIntron	LastIntron	1546665	1620113	-
2	1595646	1595910	3.18462	14.6842	-2.20507	-	+	ENSG00000228613		LastIntron	LastIntron	LastIntron	1366234	1580747	-
2	167313873	167314137	3.18462	14.6842	-2.20507	-	+	ENSG00000228222		Intron1	Intron1	Intron1	167293171	167558333	+
2	167467348	167467854	47.7693	2.93685	4.02374	+	-	ENSG00000228222		Intron1	Intron1	Intron1	167631480	167631541	-
2	167491062	167491324	15.9231	2.93685	2.43878	+	-	ENSG00000228222		LastIntron	LastIntron	LastIntron	167631480	167631541	-
2	138452447	138452711	3.18462	14.6842	-2.20507	-	+	ENSG00000228043		Intron2	Intron2	Intron2	138470656	138473932	+
2	138476151	138476415	9.55387	14.6842	-0.620112	-	+	ENSG00000228043		Intron2	Intron2	Intron2	138470656	138473932	+
2	52837998	52838260	22.2924	2.93685	2.92421	+	-	ENSG00000228033		Intron2	Intron2	Intron2	52864235	52866631	+
2	161246280	161246790	6.65875	6.60792	0.011056	+	+	ENSG00000227403		LastIntron	LastIntron	LastIntron	161244739	161249050	+
2	232001440	232001732	3.18462	49.9264	-3.97061	-	+	ENSG00000227033		LastIntron	LastIntron	LastIntron	232014928	232336977	+
2	34952349	34952629	3.18462	49.9264	-3.97061	-	+	ENSG00000226994		Intron2	Intron2	Intron2	34923501	35162821	+
2	66428862	66429126	3.18462	14.6842	-2.20507	-	+	ENSG00000226819		LastIntron	LastIntron	LastIntron	66426735	66433470	-
2	145036370	145036634	22.2924	14.6842	0.602283	+	+	ENSG00000226674		Intron2	Intron2	Intron2	144877734	144882033	-
2	46851769	46852033	15.9231	14.6842	0.116854	-	+	ENSG00000226548		LastExon	Intergenic	Intergenic	46852020	46853496	-
2	156055578	156055840	15.9231	2.93685	2.43878	+	-	ENSG00000226383		Intron4	Intron4	Intron4	156033247	156034080	-
2	199468155	199468417	15.9231	2.93685	2.43878	+	-	ENSG00000225953		Exon1	LastIntron	LastIntron	199468098	199472756	+
2	191810617	191810879	15.9231	8.81055	0.853819	+	-	ENSG00000225884		Intron1	Intron1	Intron1	191793425	191820250	+
2	238520713	238520975	5.09539	7.83159	-0.620112	+	-	ENSG00000225493		LastIntron	LastIntron	LastIntron	238510690	238555054	-
2	180576423	180576687	5.0044	11.7474	-1.23107	+	+	ENSG00000225258		LastIntron	LastIntron	LastIntron	180473137	180473419	-
2	180631508	180631772	3.18462	14.6842	-2.20507	-	+	ENSG00000225258		Intron1	Intron1	Intron1	180692104	180916939	+
2	12334342	12334604	15.9231	2.93685	2.43878	+	-	ENSG00000224184		Intron4	Intron4	Intron4	12411398	12411501	-
2	12172319	12172827	4.34944	6.40268	-0.557847	+	+	ENSG00000224184		Intron3	Intron3	Intron3	12199130	12199201	+
2	188835142	188835404	22.2924	2.93685	2.92421	+	-	ENSG00000223523		Intron1	Intron1	Intron1	188598791	188839445	-
2	242091759	242092021	22.2924	8.81055	1.33925	+	-	ENSG00000220804		Intron1	Intron1	Intron1	242088633	242140638	+
2	38900887	38901149	7.4308	2.93685	1.33925	+	-	ENSG00000214694	ARHGEF33	Intron2	Intron2	Intron2	38889841	38975449	+
2	177350140	177350630	35.0308	2.93685	3.57628	+	-	ENSG00000213963		Intron1	Intron1	Intron1	177345858	177345961	-
2	41939237	41939603	28.6617	2.93685	3.28678	+	-	ENSG00000205086	C2orf91	LastIntron	LastIntron	LastIntron	41931619	41933723	-
2	101024745	101025007	7.96156	2.93685	1.43878	+	-	ENSG00000204634	TBC1D8	Intron15	Intron15	Intron15	101002691	101006367	+
2	101067150	101067414	3.18462	14.6842	-2.20507	-	+	ENSG00000204634	TBC1D8	Intron2	Intron2	Intron2	101068378	101068656	+
2	129255355	129255619	3.18462	5.87368	-0.883142	-	+	ENSG00000204460		Intron1	Intron1	Intron1	129242173	129273848	-
2	148177855	148178119	9.55387	20.558	-1.10554	-	+	ENSG00000204406	MBD5	Intron2	Intron2	Intron2	148260574	148260708	-
2	189157805	189158069	3.18462	14.6842	-2.20507	-	+	ENSG00000204262	COL5A2	Intron1	Intron1	Intron1	189031896	189180011	-
2	232704050	232704314	3.18462	14.6842	-2.20507	-	+	ENSG00000204120	GIGYF2	Intron2	Intron2	Intron2	232697305	232860575	+
2	232766973	232767237	3.18462	20.558	-2.6905	-	+	ENSG00000204120	GIGYF2	Intron8	Intron8	Intron8	232760146	232767949	-
2	168192311	168192821	17.9704	237.885	-3.72657	+	+	ENSG00000198648	STK39	Intron1	Intron1	Intron1	168231921	168232220	-
2	168091639	168091901	5.30771	2.93685	0.853819	+	-	ENSG00000198648	STK39	Intron10	Intron10	Intron10	168231921	168232220	-
2	168156946	168157208	19.1077	2.93685	2.70181	+	-	ENSG00000198648	STK39	Intron5	Intron5	Intron5	168231921	168232220	-
2	237093777	237094041	4.89183	9.48457	-0.955207	+	+	ENSG00000198612	COPS8	Intron4	Intron4	Intron4	237059434	237085817	-
2	171016088	171016350	22.2924	2.93685	2.92421	+	-	ENSG00000198586	TLK1	Intron13	Intron13	Intron13	170928526	170967129	+
2	65401665	65401927	15.9231	2.93685	2.43878	+	-	ENSG00000198369	SPRED2	Intron1	Intron1	Intron1	65373700	65380685	-
2	65334605	65334867	22.2924	2.93685	2.92421	+	-	ENSG00000198369	SPRED2	Intron2	Exon3	Exon3	65373700	65380685	-
2	109615444	109615940	2.45481	3.19223	-0.378952	+	+	ENSG00000198142	SOWAHC	LastExon	LastExon	LastExon	109614334	109618990	+
2	16613415	16613679	4.29232	5.6478	-0.39593	+	+	ENSG00000197872	FAM49A	Intron2	Intron2	Intron2	16549459	16665834	-
2	196895596	196895858	15.9231	2.93685	2.43878	+	-	ENSG00000197121	PGAP1	Intron7	Intron7	Intron7	196833004	196926731	-
2	69817031	69817295	15.9231	20.558	-0.368575	+	+	ENSG00000196975	ANXA4	Exon1	Exon1	Exon1	69814787	69825783	+
2	11640393	11640786	3.88821	4.16623	-0.0996388	+	+	ENSG00000196208	GREB1	LastExon	LastExon	UTR3	11665369	11665969	-
2	200410303	200410565	15.9231	2.93685	2.43878	+	-	ENSG00000196141	SPATS2L	Intron3	Intron3	Intron3	200373175	200373269	+
2	113236243	113236505	3.82154	2.93685	0.379884	+	-	ENSG00000189223		Intron1	Intron1	Intron1	113235536	113276581	+
2	113242230	113242575	28.6617	2.93685	3.28678	+	-	ENSG00000189223		Intron1	Intron1	Intron1	113235536	113276581	+
2	96126927	96127189	15.9231	8.81055	0.853819	+	-	ENSG00000188886	ASTL	LastIntron	LastIntron	LastIntron	96112875	96116245	-
2	74330378	74330640	22.2924	3.9158	2.50917	+	-	ENSG00000188687	SLC4A5	Intron2	Intron2	Intron2	74216242	74339712	-
2	181584906	181585168	28.6617	2.93685	3.28678	+	-	ENSG00000188452	CERKL	Intron2	Intron2	Intron2	181536676	181657107	-
2	181620542	181620806	3.18462	14.6842	-2.20507	-	+	ENSG00000188452	CERKL	Intron1	Intron1	Intron1	181536676	181657107	-
2	181616711	181616975	3.18462	14.6842	-2.20507	-	+	ENSG00000188452	CERKL	Intron1	Intron1	Intron1	181536676	181657107	-
2	218058744	218059006	22.2924	2.93685	2.92421	+	-	ENSG00000188282	RUFY4	Intron3	Intron3	Intron3	218059155	218065729	-
2	38900887	38901149	7.4308	2.93685	1.33925	+	-	ENSG00000188010	MORN2	Intron6	Intron6	Intron6	38889841	38975449	+
2	229713104	229713368	3.18462	20.558	-2.6905	-	+	ENSG00000187957	DNER	Intron1	Intron1	Intron1	229357629	229714558	-
2	74061089	74061545	17.5154	2.93685	2.57628	+	-	ENSG00000187605	TET3	Intron3	Intron3	Intron3	74120680	74123218	+
2	179142414	179142676	15.9231	2.93685	2.43878	+	-	ENSG00000187231	SESTD1	Intron9	Intron9	Intron9	178829757	179050063	-
2	149377406	149377668	7.4308	2.93685	1.33925	+	-	ENSG00000187123	LYPD6	Intron1	Intron1	Intron1	149330537	149474148	+
2	149400813	149401323	3.99199	3.49097	0.19348	+	+	ENSG00000187123	LYPD6	Intron1	Intron1	Intron1	149439897	149440427	+
2	109581838	109582106	3.18462	23.4948	-2.88314	-	+	ENSG00000186522	2019-09-10	Intron4	Intron4	Intron4	109594693	109605698	-
2	1914832	1915096	3.18462	14.6842	-2.20507	-	+	ENSG00000186487	MYT1L	Intron11	Intron11	Intron11	1824412	1828667	+
2	162635868	162636130	15.9231	2.93685	2.43878	+	-	ENSG00000184611	KCNH7	Intron2	Intron2	Intron2	162768936	162797972	+
2	238025727	238025991	4.19029	5.28635	-0.335222	+	+	ENSG00000184182	UBE2F	Intron6	Intron6	Intron6	238028971	238029063	-
2	132589545	132589809	3.18462	32.3053	-3.34258	-	+	ENSG00000183840	GPR39	LastIntron	LastIntron	LastIntron	132523617	132523936	+
2	206217475	206217737	22.2924	2.93685	2.92421	+	-	ENSG00000183671	GPR1	Intron1	UTR5	UTR5	206175320	206218047	-
2	151530310	151530574	7.00617	108.663	-3.9551	+	+	ENSG00000183091	NEB	Intron146	Intron146	Intron146	151409941	151482172	+
2	40423125	40423389	3.18462	14.6842	-2.20507	-	+	ENSG00000183023	SLC8A1	Intron2	Intron2	Intron2	40097270	40452069	-
2	151886968	151887230	15.9231	2.93685	2.43878	+	-	ENSG00000182389	CACNB4	Intron1	Intron1	Intron1	151798802	151828488	-
2	163666969	163667231	15.9231	2.93685	2.43878	+	-	ENSG00000182263	FIGN	LastIntron	LastIntron	LastIntron	163602611	163736007	-
2	165666864	165667126	19.1077	1.46842	3.70181	+	-	ENSG00000178662	CSRNP3	Intron5	Intron5	Intron5	165747591	165794682	-
2	211423840	211424104	3.18462	20.558	-2.6905	-	+	ENSG00000178568	ERBB4	Intron23	Intron23	Intron23	211535653	211535769	+
2	212446014	212446521	3.18462	149.78	-5.55558	-	+	ENSG00000178568	ERBB4	Intron1	Intron1	Intron1	212426263	212426360	-
2	211754255	211754519	3.18462	10.279	-1.6905	-	+	ENSG00000178568	ERBB4	Intron4	Intron4	Intron4	211777206	211777856	+
2	203711653	203711915	15.9231	2.93685	2.43878	+	-	ENSG00000178562	CD28	Intron1	Intron1	Intron1	203706548	203738912	+
2	241590963	241591225	7.96156	2.93685	1.43878	+	-	ENSG00000176946	THAP4	LastIntron	LastIntron	LastIntron	241584968	241585075	+
2	133015851	133016113	15.9231	2.93685	2.43878	+	-	ENSG00000176771	NCKAP5	Intron6	Intron6	Intron6	132915557	132931494	+
2	133164698	133164960	15.9231	2.93685	2.43878	+	-	ENSG00000176771	NCKAP5	Intron5	Intron5	Intron5	133117004	133119052	+
2	135011292	135011554	22.2924	2.93685	2.92421	+	-	ENSG00000176601	MAP3K19	Intron5	Intron5	Intron5	134964491	135047445	-
2	115438945	115439209	3.18462	14.6842	-2.20507	-	+	ENSG00000175497	DPP10	Intron3	Intron3	Intron3	115468056	115468938	+
2	115426150	115426412	19.1077	2.93685	2.70181	+	-	ENSG00000175497	DPP10	Intron3	Intron3	Intron3	115468056	115468938	+
2	115382979	115383243	15.9231	12.7263	0.323306	+	+	ENSG00000175497	DPP10	Intron3	Intron3	Intron3	115468056	115468938	+
2	115115556	115115820	3.18462	14.6842	-2.20507	-	+	ENSG00000175497	DPP10	Intron1	Intron1	Intron1	115144048	115161343	-
2	23996600	23997103	24.0295	75.3793	-1.64936	+	+	ENSG00000173960	UBXN2A	LastIntron	LastIntron	LastIntron	23996795	23997085	-
2	227539504	227539768	6.82419	2.93685	1.21639	+	-	ENSG00000173744	AGFG1	Intron10	Intron10	Intron10	227587237	227587515	-
2	231005059	231005433	14.8616	2.93685	2.33925	+	-	ENSG00000173699	SPATA3	Intron4	Intron4	Intron4	230996126	231025055	+
2	203456914	203457178	3.18462	16.6421	-2.38565	-	+	ENSG00000173166	RAPH1	Intron8	Intron8	Intron8	203433682	203535410	-
2	109199364	109199734	10.6154	4.40526	1.26886	+	-	ENSG00000172985	SH3RF3	Intron1	Intron1	Intron1	109251422	109251646	+
2	111224830	111225092	7.96156	1.46842	2.43878	+	-	ENSG00000172965		LastIntron	LastIntron	LastIntron	111210995	111212476	-
2	30453088	30453350	15.9231	2.93685	2.43878	+	-	ENSG00000172954	LCLAT1	Intron1	Intron1	Intron1	30447257	30644225	+
2	1105954	1106218	3.18462	17.621	-2.4681	-	+	ENSG00000172554	SNTG2	Intron4	Intron4	Intron4	1059133	1068341	-
2	88528733	88529243	3.801	1.68811	1.17097	+	+	ENSG00000172073	TEX37	LastIntron	LastIntron	LastExon	88524651	88529584	+
2	26723457	26723721	9.55389	14.6842	-0.620109	+	+	ENSG00000171303	KCNK3	LastIntron	LastIntron	LastIntron	26692751	26733420	+
2	45818044	45818306	15.9231	2.93685	2.43878	+	-	ENSG00000171132	PRKCE	Intron1	Intron1	Intron1	45674701	45675476	-
2	42483170	42483432	22.2924	2.93685	2.92421	+	-	ENSG00000171126	KCNG3	LastIntron	LastIntron	LastIntron	42442017	42494097	-
2	29217041	29217394	35.0308	2.93685	3.57628	+	-	ENSG00000171094	ALK	Intron23	Intron23	Intron23	29115426	29183813	+
2	29272179	29272441	7.16542	2.93685	1.28678	+	-	ENSG00000171094	ALK	Intron11	Intron11	Intron11	29115426	29183813	+
2	29482837	29483101	3.18462	26.4317	-3.05307	-	+	ENSG00000171094	ALK	Intron4	Intron4	Intron4	29681027	29681323	-
2	54123209	54123471	22.2924	2.93685	2.92421	+	-	ENSG00000170634	ACYP2	Intron1	Intron1	Intron1	54115403	54143314	+
2	100299670	100299934	2.06063	26.4316	-3.68111	-	+	ENSG00000170500	LONRF2	Intron4	Exon5	Intron5	100273291	100322733	-
2	184916124	184916386	5.73233	2.93685	0.964854	+	-	ENSG00000170396	ZNF804A	Intron2	Intron2	Intron2	184902111	184902562	-
2	61841302	61841566	1.91077	3.77595	-0.982684	-	+	ENSG00000170264	FAM161A	Intron2	Intron2	Intron2	61824856	61854028	-
2	181018350	181018614	3.18462	20.558	-2.6905	-	+	ENSG00000170035	UBE2E3	Intron3	Intron3	Intron3	180980606	181063441	+
2	127629828	127630090	15.9231	2.93685	2.43878	+	-	ENSG00000169994	MYO7B	Intron34	Intron34	Intron34	127625997	127626848	-
2	144421350	144421614	3.18462	26.4317	-3.05307	-	+	ENSG00000169554	ZEB2	Intron4	Intron4	Intron4	144444848	144450450	+
2	227295119	227295383	11.6769	7.97145	0.550747	+	+	ENSG00000169031	COL4A3	Intron40	Intron40	Intron41	227221052	227325164	-
2	85667691	85667953	15.9231	8.81055	0.853819	+	-	ENSG00000168878	SFTPB	Intron2	Intron2	Exon3	85657318	85668741	-
2	96864404	96864666	11.1462	2.93685	1.92421	+	-	ENSG00000168758	SEMA4C	Intron7	Intron7	Intron7	96859742	96866930	-
2	141559667	141559929	15.9231	2.93685	2.43878	+	-	ENSG00000168702	LRP1B	Intron2	Intron2	Intron2	141208082	141208376	-
2	141250709	141250973	3.18462	14.6842	-2.20507	-	+	ENSG00000168702	LRP1B	Intron4	Intron4	Intron4	141208082	141208376	-
2	141084500	141084764	3.18462	14.6842	-2.20507	-	+	ENSG00000168702	LRP1B	Intron7	Intron7	Intron7	141167257	141167357	-
2	140366148	140366410	15.9231	2.93685	2.43878	+	-	ENSG00000168702	LRP1B	Intron71	Intron71	Intron71	140234737	140234923	-
2	140550442	140550948	47.7693	4.89475	3.28678	+	-	ENSG00000168702	LRP1B	Intron43	Intron43	Intron43	140586626	140586685	-
2	241316927	241317191	22.2924	20.558	0.116854	+	+	ENSG00000168385	2019-09-02	Intron1	Intron1	Intron1	241315100	241354024	+
2	148933451	148933769	7.4308	1.46842	2.33925	+	-	ENSG00000168280	KIF5C	Intron3	Intron3	Intron3	148877875	148888823	-
2	148934403	148934766	1.06154	26.4317	-4.63804	-	+	ENSG00000168280	KIF5C	Intron3	Intron3	Intron3	148877875	148888823	-
2	28835618	28835882	3.98078	8.81056	-1.14618	-	+	ENSG00000163806	SPDYA	LastIntron	LastIntron	LastIntron	28810281	28810706	-
2	202828334	202828598	21.2308	49.9264	-1.23364	+	+	ENSG00000163596	ICA1L	Intron2	Intron2	Intron2	202840331	202841781	-
2	178964728	178964990	4.45848	2.93685	0.602283	+	-	ENSG00000163492	CCDC141	Intron4	Intron4	Intron4	179001756	179002760	+
2	222454562	222454826	3.18462	14.6842	-2.20507	-	+	ENSG00000163082	SGPP2	Intron1	Intron1	Intron1	222452400	222453126	-
2	222299279	222299583	47.7693	2.93685	4.02374	+	-	ENSG00000163081	CCDC140	LastIntron	LastIntron	LastIntron	222199888	222298981	-
2	119647055	119647319	3.18462	20.558	-2.6905	-	+	ENSG00000163075	CFAP221	Intron9	Intron9	Intron9	119615624	119662251	+
2	183125984	183126248	5.73233	14.6842	-1.35707	+	+	ENSG00000163002	NUP35	Intron1	Intron1	Intron1	183124419	183161680	+
2	74623698	74624109	28.6617	2.93685	3.28678	+	-	ENSG00000159374	M1AP	Intron2	Intron2	Intron2	74618856	74620979	-
2	27939120	27939382	7.4308	2.93685	1.33925	+	-	ENSG00000158019	BABAM2	Intron3	Intron3	Intron3	27896116	27897195	-
2	28176613	28176875	22.2924	2.93685	2.92421	+	-	ENSG00000158019	BABAM2	Intron7	Intron7	Intron7	28134408	28134585	-
2	235619156	235619420	4.56923	4.02123	0.184316	+	+	ENSG00000157985	AGAP1	Intron1	Intron1	Intron1	235505751	235507566	+
2	26883494	26883758	9.55387	26.4317	-1.46811	-	+	ENSG00000157851	DPYSL5	Intron1	Intron1	Intron1	26848101	26950351	+
2	201592817	201593081	3.18462	14.6842	-2.20507	-	+	ENSG00000155754	C2CD6	Intron4	Intron4	Intron4	201487608	201619175	-
2	201504958	201505222	3.18462	14.6842	-2.20507	-	+	ENSG00000155754	C2CD6	Intron13	Intron13	Intron13	201549631	201550307	+
2	124028308	124028572	3.18462	20.558	-2.6905	-	+	ENSG00000155052	CNTNAP5	Intron1	Intron1	Intron1	124025287	124915287	+
2	124152253	124152515	15.9231	2.93685	2.43878	+	-	ENSG00000155052	CNTNAP5	Intron1	Intron1	Intron1	124025287	124915287	+
2	124441841	124442105	15.9231	6.85265	1.21639	+	+	ENSG00000155052	CNTNAP5	Intron5	Intron5	Intron5	124680722	124680916	-
2	124517054	124517318	1.59231	14.6842	-3.20507	-	+	ENSG00000155052	CNTNAP5	Intron8	Intron8	Intron8	124680722	124680916	-
2	124771810	124772072	15.9231	1.46842	3.43878	+	-	ENSG00000155052	CNTNAP5	Intron16	Intron16	Intron16	124778454	124778640	-
2	229939092	229939354	15.9231	2.93685	2.43878	+	-	ENSG00000153832	FBXO36	Intron2	Intron2	Intron2	229937814	229937882	-
2	229790498	229790760	15.9231	1.46842	3.43878	+	-	ENSG00000153827	TRIP12	Intron29	Intron29	Intron29	229357629	229714558	-
2	229035270	229035532	22.2924	2.93685	2.92421	+	-	ENSG00000153823	PID1	LastIntron	LastIntron	LastIntron	229003886	229004400	+
2	229126638	229126903	9.55389	44.0527	-2.20507	+	+	ENSG00000153823	PID1	LastIntron	LastIntron	LastIntron	229236340	229236609	-
2	229165332	229165596	3.18462	20.558	-2.6905	-	+	ENSG00000153823	PID1	Intron2	Intron2	Intron2	229236340	229236609	-
2	229236739	229237001	22.2924	2.93685	2.92421	+	-	ENSG00000153823	PID1	Intron2	Intron2	Intron2	229236340	229236609	-
2	228019182	228019444	22.2924	2.93685	2.92421	+	-	ENSG00000153820	SPHKAP	Exon7	Exon7	Exon7	227887631	227887744	+
2	88695929	88696218	1.59231	32.3053	-4.34258	-	+	ENSG00000153574	RPIA	Intron1	Intron1	Intron1	88691644	88750935	+
2	165186913	165187175	22.2924	2.93685	2.92421	+	-	ENSG00000153253	SCN3A	Intron1	Intron1	Intron1	165087522	165204067	-
2	165184269	165184817	8.28001	8.81055	-0.0895981	+	-	ENSG00000153253	SCN3A	Intron2	Intron2	Intron2	165087522	165204067	-
2	165183948	165184212	3.18462	14.6842	-2.20507	-	+	ENSG00000153253	SCN3A	Intron2	Intron2	Intron2	165087522	165204067	-
2	160003412	160003676	35.0308	20.558	0.768926	+	+	ENSG00000153246	PLA2R1	Intron11	Intron11	Intron11	159932006	160062610	-
2	158312538	158312802	3.02405	4.77681	-0.659562	+	+	ENSG00000153237	CCDC148	Intron8	Intron8	Intron8	158419955	158425303	+
2	33492952	33493214	5.30771	2.93685	0.853819	+	-	ENSG00000152689	RASGRP3	Intron1	Intron1	Intron1	33476228	33564731	+
2	43223987	43224338	2.5477	5.48214	-1.10554	-	+	ENSG00000152518	ZFP36L2	LastExon	UTR3	UTR3	43222402	43226609	-
2	85217551	85217813	15.9231	2.93685	2.43878	+	-	ENSG00000152284	TCF7L1	Intron3	Intron3	Intron3	85204926	85205032	+
2	39665998	39666453	1.91077	8.81056	-2.20508	-	+	ENSG00000152154	TMEM178A	Exon1	Exon1	Intron1	39665919	39717963	+
2	15488381	15488643	15.9231	2.93685	2.43878	+	-	ENSG00000151779	NBAS	Intron12	Intron12	Intron12	15166909	15561330	-
2	15287485	15287747	7.4308	2.93685	1.33925	+	-	ENSG00000151779	NBAS	Intron41	Intron41	Intron41	15397435	15397782	-
2	9305168	9305430	11.1462	8.81055	0.339248	+	-	ENSG00000151693	ASAP2	Intron3	Intron3	Intron3	9271292	9271628	-
2	9250260	9250524	1.68598	16.8201	-3.31853	-	+	ENSG00000151693	ASAP2	Intron1	Intron1	Intron1	9271292	9271628	-
2	9317221	9317485	3.18462	20.558	-2.6905	-	+	ENSG00000151693	ASAP2	Intron3	Intron3	Intron3	9271292	9271628	-
2	218583274	218583536	19.1077	2.93685	2.70181	+	-	ENSG00000144580	CNOT9	Intron3	Intron3	Intron3	218589214	218589320	-
2	232099938	232100200	41.4001	2.93685	3.81729	+	-	ENSG00000144535	DIS3L2	Intron5	Intron5	Intron5	232172653	232172747	+
2	240527022	240527601	35.0308	2.93685	3.57628	+	-	ENSG00000144504	ANKMY1	Exon1	Exon1	Exon1	240521939	240527881	-
2	169838405	169838692	3.18462	44.0527	-3.79004	-	+	ENSG00000144357	UBR3	Intron1	Intron1	Intron1	169827458	170084131	+
2	170003464	170003726	15.9231	2.93685	2.43878	+	-	ENSG00000144357	UBR3	Intron27	Intron27	Intron27	170077224	170078294	-
2	169986405	169986669	11.6769	96.916	-3.05307	+	+	ENSG00000144357	UBR3	Intron24	Intron24	Exon25	170077224	170078294	-
2	179685448	179685712	1.59231	20.558	-3.6905	-	+	ENSG00000144331	ZNF385B	Intron3	Intron3	Intron3	179814251	179814675	+
2	175957666	175957928	11.1462	2.93685	1.92421	+	-	ENSG00000144320	LNPK	Intron8	Intron8	Intron8	175923897	176002294	-
2	158572506	158572770	3.18462	32.3053	-3.34258	-	+	ENSG00000144283	PKP4	Intron2	Intron2	Intron2	158548425	158549224	+
2	154105718	154105982	3.18462	20.558	-2.6905	-	+	ENSG00000144278	GALNT13	Intron3	Intron3	Intron3	154286589	154287425	+
2	154174325	154174589	9.55387	8.81056	0.116851	-	+	ENSG00000144278	GALNT13	Intron4	Intron4	Intron4	154286589	154287425	+
2	127880658	127880922	6.20164	9.62707	-0.634448	+	+	ENSG00000144233	AMMECR1L	Intron2	Intron2	Intron2	127861630	127885922	-
2	137110111	137110375	9.55387	20.558	-1.10554	-	+	ENSG00000144229	THSD7B	Intron4	Intron4	Intron4	136765545	137677717	+
2	136855048	136855310	28.6617	2.93685	3.28678	+	-	ENSG00000144229	THSD7B	Intron1	Intron1	Intron1	136765545	137677717	+
2	137473191	137473455	3.18462	26.4317	-3.05307	-	+	ENSG00000144229	THSD7B	Intron15	Intron15	Intron15	137512098	137512210	-
2	137516042	137516304	15.9231	14.6842	0.116854	+	-	ENSG00000144229	THSD7B	Intron15	Intron15	Intron15	137512098	137512210	-
2	99629307	99629571	3.18462	14.6842	-2.20507	-	+	ENSG00000144218	AFF3	Intron11	Intron11	Intron11	99400475	99490035	-
2	100003229	100003493	15.9231	14.6842	0.116854	-	+	ENSG00000144218	AFF3	Intron5	Intron5	Intron5	99545419	100104716	-
2	72989745	72990009	3.18462	20.558	-2.6905	-	+	ENSG00000144040	SFXN5	Intron9	Intron9	Intron9	72933172	72936071	+
2	44677468	44677732	28.6617	21.5369	0.412312	+	+	ENSG00000143919	CAMKMT	Intron3	Intron3	Intron3	44927914	44928396	-
2	8935892	8936402	3.21424	1.74477	0.881442	+	+	ENSG00000143797	MBOAT2	Intron3	Intron3	Intron3	8852690	9003813	-
2	174142757	174143021	9.55387	32.3053	-1.75761	-	+	ENSG00000138430	OLA1	Intron4	Intron4	Intron4	174171891	174172725	+
2	196568119	196568383	3.18462	26.4317	-3.05307	-	+	ENSG00000138411	HECW2	Intron1	Intron1	Intron1	196194072	196592684	-
2	196516473	196516737	6.7231	13.5095	-1.00678	+	+	ENSG00000138411	HECW2	Intron1	Intron1	Intron1	196194072	196592684	-
2	196440510	196440772	22.2924	2.93685	2.92421	+	-	ENSG00000138411	HECW2	Intron1	Intron1	Intron1	196289409	196289707	+
2	169619751	169620015	3.18462	20.558	-2.6905	-	+	ENSG00000138398	PPIG	Intron9	Intron9	Intron9	169584340	169641406	+
2	202958292	202958556	7.4308	26.4317	-1.83068	+	+	ENSG00000138380	CARF	Intron7	Intron7	Intron7	202924609	202925904	+
2	25518200	25518462	5.30771	8.81055	-0.731143	+	-	ENSG00000138101	DTNB	Intron9	Intron9	Intron9	25421117	25427643	+
2	43941865	43942129	20.1693	85.1687	-2.07816	+	+	ENSG00000138095	LRPPRC	Intron23	Intron23	Intron23	43904412	43904693	+
2	65093498	65093762	5.73233	67.5475	-3.55871	+	+	ENSG00000138069	RAB1A	Intron3	Intron3	Intron3	65086855	65130106	-
2	128144280	128144544	4.58737	7.86855	-0.77843	+	+	ENSG00000136731	UGGT1	Intron17	Intron17	Intron17	128139792	128140516	-
2	128267805	128268348	3.53846	2.12356	0.736637	+	+	ENSG00000136720	HS6ST1	LastExon	UTR3	UTR3	128217588	128218072	+
2	127709459	127709967	3.18462	14.6842	-2.20507	+	+	ENSG00000136709	WDR33	Intron18	Exon19	Intron20	127701508	127705242	+
2	127758660	127758924	9.0231	8.81055	0.0343925	+	-	ENSG00000136709	WDR33	Intron7	Intron7	Intron7	127798903	127798998	-
2	127788175	127788437	12.7385	2.93685	2.11685	+	-	ENSG00000136709	WDR33	Intron1	Intron1	Intron1	127798903	127798998	-
2	112982949	112983213	4.21349	5.19071	-0.300918	+	+	ENSG00000136688	IL36G	LastIntron	LastIntron	LastIntron	112981166	112981434	-
2	130959011	130959273	22.2924	2.93685	2.92421	+	-	ENSG00000136002	ARHGEF4	Intron4	Intron4	Intron4	130929762	130929884	-
2	99098276	99098538	15.9231	2.93685	2.43878	+	-	ENSG00000135951	TSGA10	Intron10	Intron10	Intron10	99102018	99102752	+
2	224919134	224919396	5.5731	2.93685	0.924211	+	-	ENSG00000135905	DOCK10	Intron2	Intron2	Intron2	224765104	224982427	-
2	71570789	71571051	5.30771	2.93685	0.853819	+	-	ENSG00000135636	DYSF	Intron29	Intron29	Intron29	71453722	71686768	+
2	71618191	71618779	4.54946	30.837	-2.76089	-	+	ENSG00000135636	DYSF	Intron40	Intron40	Intron40	71453722	71686768	+
2	71652243	71652505	92.3541	8.81055	3.38987	+	-	ENSG00000135636	DYSF	Intron41	Intron41	Intron41	71453722	71686768	+
2	71617606	71617897	9.55388	8.81055	0.116855	+	-	ENSG00000135636	DYSF	Intron40	Intron40	Intron40	71453722	71686768	+
2	71535846	71536110	2.53847	3.03314	-0.25685	+	+	ENSG00000135636	DYSF	Intron15	Intron15	Intron15	71453722	71686768	+
2	71587691	71587955	3.18462	14.6842	-2.20507	-	+	ENSG00000135636	DYSF	Intron30	Intron30	Intron30	71453722	71686768	+
2	8769313	8769575	15.9231	2.93685	2.43878	+	-	ENSG00000134313	KIDINS220	Intron22	Intron22	Intron22	8721081	8837630	-
2	1710495	1710779	31.8462	2.93685	3.43878	+	-	ENSG00000130508	PXDN	Intron1	Intron1	Intron1	1631887	1744506	-
2	240780848	240781345	8.91696	26.4317	-1.56764	+	+	ENSG00000130294	KIF1A	Intron10	Intron10	Intron10	240713769	240820308	-
2	240781448	240781710	14.3308	2.93685	2.28678	+	-	ENSG00000130294	KIF1A	Intron10	Intron10	Intron10	240713769	240820308	-
2	240778835	240779097	25.477	1.46842	4.11685	+	-	ENSG00000130294	KIF1A	Intron10	Intron10	Intron10	240713769	240820308	-
2	240812837	240813099	47.7693	2.93685	4.02374	+	-	ENSG00000130294	KIF1A	Intron1	Intron1	Intron1	240713769	240820308	-
2	240779433	240779695	15.9231	2.93685	2.43878	+	-	ENSG00000130294	KIF1A	Intron10	Intron10	Intron10	240713769	240820308	-
2	240716430	240716694	3.18462	14.6842	-2.20507	-	+	ENSG00000130294	KIF1A	UTR3	UTR3	UTR3	240701204	240701685	-
2	177945795	177946197	28.6617	2.93685	3.28678	+	-	ENSG00000128655	PDE11A	Intron2	Intron2	Intron2	177997273	177998770	-
2	177946736	177947047	25.477	1.9579	3.70181	+	-	ENSG00000128655	PDE11A	Intron2	Intron2	Intron2	177997273	177998770	-
2	117956893	117957188	41.4001	2.93685	3.81729	+	-	ENSG00000125633	CCDC93	Intron12	Intron12	Intron12	117934025	117934789	-
2	118089343	118089605	35.0308	4.89475	2.83932	+	-	ENSG00000125629	INSIG2	Intron1	Intron1	Intron1	118088474	118110997	+
2	113236243	113236505	3.82154	2.93685	0.379884	+	-	ENSG00000125618	PAX8	Intron8	Intron8	Intron8	113235536	113276581	+
2	113242230	113242575	28.6617	2.93685	3.28678	+	-	ENSG00000125618	PAX8	Intron5	Intron5	Intron5	113235536	113276581	+
2	71220418	71220680	15.9231	2.93685	2.43878	+	-	ENSG00000124374	PAIP2B	Intron1	Intron1	Intron1	71182739	71227083	-
2	222914686	222914950	3.18462	14.6842	-2.20507	-	+	ENSG00000123983	ACSL3	Intron4	Intron4	Intron4	222917387	222919363	-
2	159531712	159531976	1.36484	7.6358	-2.48405	-	+	ENSG00000123636	BAZ2B	Intron2	Intron2	Intron2	159536244	159536346	-
2	159551411	159551730	3.18462	55.8002	-4.13107	-	+	ENSG00000123636	BAZ2B	Intron2	Intron2	Intron2	159536244	159536346	-
2	159365602	159365866	18.4708	17.3953	0.086553	+	+	ENSG00000123636	BAZ2B	Intron27	Intron27	Intron27	159395421	159404636	+
2	147911978	147912242	3.18462	14.6842	-2.20507	-	+	ENSG00000121989	ACVR2A	Intron4	Intron4	Intron4	147899401	147902956	-
2	135282655	135282917	15.9231	2.93685	2.43878	+	-	ENSG00000121988	ZRANB3	Intron8	Intron8	Intron8	135136628	135136755	+
2	135502743	135503249	9.55387	29.3685	-1.62011	-	+	ENSG00000121988	ZRANB3	Intron2	Intron2	Intron2	135510546	135511943	-
2	144033830	144034340	22.2924	49.9264	-1.16325	+	+	ENSG00000121964	GTDC1	Intron5	Intron5	Intron5	143937073	143964156	+
2	32311746	32312008	22.2924	2.93685	2.92421	+	-	ENSG00000119820	YIPF4	UTR3	UTR3	UTR3	32321638	32323002	+
2	38325481	38325745	3.18462	20.558	-2.6905	-	+	ENSG00000119787	ATL2	Intron2	Intron2	Intron2	38285410	38286410	+
2	23781639	23781901	15.9231	2.93685	2.43878	+	-	ENSG00000119778	ATAD2B	Intron22	Intron22	Intron22	23872268	23873014	-
2	195850176	195850440	18.0462	7.97145	1.17878	+	+	ENSG00000118997	DNAH7	Intron46	Intron46	Intron46	195994259	195995680	-
2	195937338	195937600	15.9231	2.93685	2.43878	+	-	ENSG00000118997	DNAH7	Intron19	Intron19	Intron19	195994259	195995680	-
2	20808657	20808924	3.18462	44.0527	-3.79004	-	+	ENSG00000118961	LDAH	Intron1	Intron1	Intron1	20684014	20823130	-
2	207144212	207144474	35.0308	2.93685	3.57628	+	-	ENSG00000118263	KLF7	Intron1	Intron1	Intron1	207074137	207165945	-
2	73385718	73385982	1.06154	14.6842	-3.79004	-	+	ENSG00000116127	ALMS1	Intergenic	UTR5	Exon1	73385758	73609919	+
2	204848727	204848989	15.9231	8.81055	0.853819	+	-	ENSG00000116117	PARD3B	Intron2	Intron2	Intron2	204545793	205620162	+
2	205538637	205538899	5.30771	2.93685	0.853819	+	-	ENSG00000116117	PARD3B	Intron21	Intron21	Intron21	205682500	205798133	+
2	205005518	205005782	3.58901	8.30706	-1.21075	+	+	ENSG00000116117	PARD3B	Intron3	Intron3	Intron3	205253304	205253503	-
2	221441300	221441562	5.30771	2.93685	0.853819	+	-	ENSG00000116106	EPHA4	Intron11	Intron11	Intron11	221532668	221533008	+
2	177240158	177240422	7.96156	14.6842	-0.883146	+	+	ENSG00000116044	NFE2L2	Intron1	Intron1	Intron1	177229191	177229506	-
2	69504867	69505129	15.9231	2.93685	2.43878	+	-	ENSG00000115977	AAK1	Intron16	Intron16	Intron16	69516751	69517046	+
2	175108163	175108717	57.3232	6.85265	3.06438	+	+	ENSG00000115966	ATF2	Intron10	Intron10	Intron10	175092401	175092587	-
2	150469710	150469974	1.36484	26.4317	-4.27547	-	+	ENSG00000115963	RND3	UTR3	UTR3	UTR3	150468195	150487667	-
2	39065242	39065506	1.06154	14.6842	-3.79004	-	+	ENSG00000115904	SOS1	Intron3	Intron3	Intron3	39082589	39082692	+
2	38986021	38986285	1.91077	14.6842	-2.94204	-	+	ENSG00000115904	SOS1	LastExon	LastExon	LastExon	38992279	38993836	-
2	39035318	39035595	35.0308	2.93685	3.57628	+	-	ENSG00000115904	SOS1	Intron7	Exon8	Intron8	38992279	38993836	-
2	197827455	197827719	3.18462	20.558	-2.6905	-	+	ENSG00000115896	PLCL1	Intron1	Intron1	Intron1	197804702	198149884	+
2	198124903	198125165	15.9231	2.93685	2.43878	+	-	ENSG00000115896	PLCL1	LastIntron	LastIntron	LastIntron	198187802	198191521	-
2	170948984	170949246	15.9231	2.93685	2.43878	+	-	ENSG00000115806	GORASP2	Intron2	Intron2	Intron2	170928526	170967129	+
2	10597811	10598075	9.55387	15.0297	-0.653661	+	+	ENSG00000115761	NOL10	Intron16	Intron16	Intron16	10589166	10604830	+
2	32460997	32461259	28.6617	2.93685	3.28678	+	-	ENSG00000115760	BIRC6	Intron23	Intron23	Intron23	32521927	32523547	+
2	10399171	10399752	12.7385	32.3053	-1.34257	+	+	ENSG00000115756	HPCAL1	Intron3	Intron3	Intron3	10446714	10446849	-
2	1522840	1523102	28.6617	2.93685	3.28678	+	-	ENSG00000115705	TPO	LastIntron	LastIntron	LastIntron	1552445	1554701	+
2	1527454	1527746	3.18462	23.4948	-2.88314	-	+	ENSG00000115705	TPO	LastIntron	LastIntron	LastIntron	1552445	1554701	+
2	108009308	108009570	28.6617	8.81055	1.70182	+	-	ENSG00000115665	SLC5A7	LastIntron	LastIntron	LastIntron	107986539	108013994	+
2	102378698	102378962	35.0308	26.4317	0.406355	+	+	ENSG00000115604	IL18R1	Intron6	Intron6	Intron6	102355929	102398758	+
2	218625965	218626270	3.18462	32.3053	-3.34258	-	+	ENSG00000115556	PLCD4	Intron1	Intron1	Intron1	218622362	218637184	+
2	86472362	86472624	15.9231	2.93685	2.43878	+	-	ENSG00000115548	KDM3A	Intron11	Intron11	Intron11	86441379	86492714	+
2	197523864	197524128	1.06154	26.4317	-4.63804	-	+	ENSG00000115540	MOB4	Intron2	Intron2	Intron2	197515832	197553699	+
2	232766973	232767237	3.18462	20.558	-2.6905	-	+	ENSG00000115474	KCNJ13	UTR3	UTR3	UTR3	232760146	232767949	-
2	61304507	61304769	22.2924	2.93685	2.92421	+	-	ENSG00000115464	USP34	Intron27	Intron27	Intron27	61249780	61250621	+
2	84541488	84541752	3.18462	10.279	-1.6905	-	+	ENSG00000115423	DNAH6	Intron4	Intron4	Intron4	84516455	84819589	+
2	189465151	189465415	3.18462	14.6842	-2.20507	-	+	ENSG00000115368	WDR75	UTR3	Intron12	Intron12	189486480	189487992	-
2	75555075	75555401	47.7693	2.93685	4.02374	+	-	ENSG00000115363	EVA1A	Intron1	Intron1	Intron1	75492318	75569722	-
2	55022906	55023217	41.4001	2.93685	3.81729	+	-	ENSG00000115310	RTN4	Intron3	Intron3	Intron3	55014418	55014521	-
2	29123360	29123624	15.9231	32.3053	-1.02065	-	+	ENSG00000115295	CLIP4	Intron2	Intron2	Intron2	29115426	29183813	+
2	182418981	182419243	15.9231	2.93685	2.43878	+	-	ENSG00000115252	PDE1A	Intron1	Intron1	Intron1	182140036	182522577	-
2	182344403	182344665	15.9231	2.93685	2.43878	+	-	ENSG00000115252	PDE1A	Intron1	Intron1	Intron1	182314284	182314544	+
2	53735248	53735512	3.18462	20.558	-2.6905	-	+	ENSG00000115239	ASB3	Intron2	Intron2	Intron2	53532672	53765549	-
2	160195147	160195411	15.9231	20.558	-0.368575	+	+	ENSG00000115221	ITGB6	Exon4	Intron4	Intron4	160099666	160200301	-
2	152128945	152129209	3.18462	14.6842	-2.20507	-	+	ENSG00000115145	STAM2	Intron11	Intron11	Intron11	152131555	152131845	+
2	120089793	120090055	15.9231	2.93685	2.43878	+	-	ENSG00000115109	EPB41L5	Intron11	Intron11	Intron11	120013005	120179119	+
2	112780762	112781030	3.18462	26.4317	-3.05307	-	+	ENSG00000115008	IL1A	Intron4	Intron4	Intron4	112773915	112784590	-
2	32231595	32231857	28.6617	2.93685	3.28678	+	-	ENSG00000091106	NLRC4	LastIntron	LastIntron	LastIntron	32214456	32214562	-
2	24625442	24625706	9.55387	20.558	-1.10554	-	+	ENSG00000084676	NCOA1	Intron4	Intron4	Intron4	24676309	24676415	+
2	164681066	164681328	9.55389	2.93685	1.70182	+	-	ENSG00000082438	COBLL1	UTR3	UTR3	UTR3	164687287	164687596	-
2	164833161	164833423	15.9231	2.93685	2.43878	+	-	ENSG00000082438	COBLL1	Intron2	Intron2	Intron2	164840672	165094117	+
2	201661218	201661728	6.64618	5.76493	0.205222	+	+	ENSG00000082126	MPP4	Intron14	Intron14	Intron14	201646716	201646820	+
2	201644988	201645252	3.18462	38.179	-3.58358	-	+	ENSG00000082126	MPP4	LastExon	UTR3	UTR3	201646716	201646820	+
2	169327172	169327434	19.1077	2.93685	2.70181	+	-	ENSG00000081479	LRP2	Intron1	Intron1	Intron1	169127109	169362685	-
2	196163923	196164433	85.9849	18.6001	2.20878	+	+	ENSG00000081320	STK17B	Intron1	Intron1	Intron1	196133566	196171575	-
2	15620207	15620471	3.18462	14.6842	-2.20507	-	+	ENSG00000079785	DDX1	Intron17	Exon18	Intron18	15591178	15631111	+
2	217805482	217805976	9.55389	23.4948	-1.29818	+	+	ENSG00000079308	TNS1	LastIntron	LastIntron	LastIntron	217760547	217761291	-
2	178291776	178292038	22.2924	2.93685	2.92421	+	-	ENSG00000079156	OSBPL6	Intron2	Intron2	Intron2	178194649	178402891	+
2	209586538	209586802	15.9231	14.6842	0.116854	+	+	ENSG00000078018	MAP2	Intron2	Intron2	Intron2	209579421	209734118	+
2	171691815	171692079	3.18462	14.6842	-2.20507	-	+	ENSG00000077380	DYNC1I2	Intron2	Intron2	Intron2	171687470	171748409	+
2	135842233	135842495	19.1077	2.93685	2.70181	+	-	ENSG00000076003	MCM6	LastIntron	LastIntron	LastIntron	135787840	135837180	-
2	143101023	143101287	5.30771	8.81056	-0.731146	-	+	ENSG00000075884	ARHGAP15	Intron2	Intron2	Intron2	143100930	143101355	-
2	121478488	121479044	95.5387	8.81055	3.43878	+	-	ENSG00000074054	CLASP1	Intron8	Intron8	Intron8	121530422	121532705	+
2	120992391	120992655	15.9231	32.3053	-1.02065	+	+	ENSG00000074047	GLI2	UTR3	UTR3	Intergenic	121040610	121040710	-
2	120904877	120905141	9.55387	14.6842	-0.620112	-	+	ENSG00000074047	GLI2	Intron2	Intron2	Intron2	120866378	120867403	-
2	169079956	169080220	3.18462	44.0527	-3.79004	-	+	ENSG00000073737	DHRS9	Intron4	Intron4	Intron4	169064789	169096167	+
2	170228679	170228943	3.18462	26.4317	-3.05307	-	+	ENSG00000071909	MYO3B	Intron6	Intron6	Intron6	170178145	170654481	+
2	101787815	101788077	31.8462	2.93685	3.43878	+	-	ENSG00000071054	MAP4K4	Intron2	Intron2	Intron2	101697703	101894689	+
2	53918869	53919133	6.00737	4.89474	0.295501	+	+	ENSG00000068878	PSME4	Intron20	Intron20	Intron20	53864067	53970840	-
2	53888177	53888441	1.06154	14.6842	-3.79004	-	+	ENSG00000068878	PSME4	Intron38	Intron38	Intron38	53670293	53860160	-
2	45509360	45509622	22.2924	2.93685	2.92421	+	-	ENSG00000068784	SRBD1	Intron14	Intron14	Intron14	45569199	45569492	-
2	48592595	48592857	28.6617	2.93685	3.28678	+	-	ENSG00000068781	STON1-GTF2A1L	Intron3	Intron3	Intron3	48569020	48679603	+
2	48669642	48669906	9.55387	14.6842	-0.620112	-	+	ENSG00000068781	STON1-GTF2A1L	Intron8	Exon9	Exon9	48632856	48633353	-
2	86273144	86273410	3.18462	41.1159	-3.6905	-	+	ENSG00000068615	REEP1	Intron2	Intron2	Intron2	86213993	86337654	-
2	86285914	86286178	3.18462	14.6842	-2.20507	-	+	ENSG00000068615	REEP1	Intron1	Intron1	Intron1	86213993	86337654	-
2	239382094	239382358	3.18462	14.6842	-2.20507	-	+	ENSG00000068024	HDAC4	Intron1	Intron1	Intron1	239048169	239400949	-
2	239346655	239346919	3.18462	20.558	-2.6905	-	+	ENSG00000068024	HDAC4	Intron2	Intron2	Intron2	239351724	239351804	-
2	239182087	239182595	41.4001	12.7263	1.70182	+	+	ENSG00000068024	HDAC4	Intron4	Intron4	Intron4	239085827	239085926	-
2	239220197	239220461	9.55387	26.4317	-1.46811	-	+	ENSG00000068024	HDAC4	Intron3	Intron3	Intron3	239305462	239305545	+
2	230481197	230481459	9.55387	2.93685	1.70182	+	-	ENSG00000067066	SP100	Intron17	Intron17	Intron17	230507101	230507386	+
2	79263344	79263854	5.40003	7.20863	-0.416759	+	+	ENSG00000066032	CTNNA2	Intron2	Intron2	Intron2	79185231	80648779	+
2	80416131	80416395	7.00616	20.558	-1.553	+	+	ENSG00000066032	CTNNA2	Intron12	Intron12	Intron12	80298181	80304730	-
2	80260614	80260876	22.2924	2.93685	2.92421	+	-	ENSG00000066032	CTNNA2	Intron11	Intron11	Intron11	80298181	80304730	-
2	80263673	80263937	15.9231	12.7263	0.323306	+	+	ENSG00000066032	CTNNA2	Intron11	Intron11	Intron11	80298181	80304730	-
2	80421777	80422039	15.9231	2.93685	2.43878	+	-	ENSG00000066032	CTNNA2	Intron13	Intron13	Intron13	80298181	80304730	-
2	80126686	80126950	3.18462	32.3053	-3.34258	-	+	ENSG00000066032	CTNNA2	Intron11	Intron11	Intron11	80162428	80163135	-
2	80619020	80619285	35.0308	2.93685	3.57628	+	-	ENSG00000066032	CTNNA2	LastIntron	LastIntron	LastIntron	80572681	80605634	-
2	79871314	79871576	35.0308	2.93685	3.57628	+	-	ENSG00000066032	CTNNA2	Intron9	Intron9	Intron9	79866495	79866583	-
2	79898190	79898454	3.18462	17.621	-2.4681	-	+	ENSG00000066032	CTNNA2	Intron10	Intron10	Intron10	79866495	79866583	-
2	197018045	197018307	15.9231	2.93685	2.43878	+	-	ENSG00000065413	ANKRD44	Intron17	Intron17	Intron17	197014990	197016015	+
2	197225801	197226065	5.0044	20.5579	-2.03843	+	+	ENSG00000065413	ANKRD44	Intron1	Intron1	Intron1	197197991	197199273	+
2	182946543	182947051	3.65802	2.93685	0.316792	+	+	ENSG00000061676	NCKAP1	Intron23	Intron23	Intron23	182873841	182873947	+
2	20305284	20305789	41.4001	8.81055	2.23233	+	-	ENSG00000055917	PUM2	Intron6	Intron6	Intron6	20248692	20350850	-
2	32975357	32975619	47.7693	2.93685	4.02374	+	-	ENSG00000049323	LTBP1	Intron2	Intron2	Intron2	32946972	33399359	+
2	3295567	3295829	11.1462	2.93685	1.92421	+	-	ENSG00000032389	EIPR1	Intron3	Intron3	Intron3	3298341	3301465	-
2	3305227	3305491	3.18462	23.4948	-2.88314	-	+	ENSG00000032389	EIPR1	Intron3	Intron3	Intron3	3298341	3301465	-
2	58035527	58035791	8.95299	46.7226	-2.38368	+	+	ENSG00000028116	VRK2	Intron6	Intron6	Intron6	57907629	58159840	+
2	210561393	210561655	15.9231	2.93685	2.43878	+	-	ENSG00000021826	CPS1	Intron1	Intron1	Intron1	210556538	210679107	+
2	210664453	210664717	1.06154	14.6842	-3.79004	-	+	ENSG00000021826	CPS1	Intron33	Intron33	Intron33	210617571	210619876	+
2	210638355	210638617	22.2924	2.93685	2.92421	+	-	ENSG00000021826	CPS1	Intron22	Intron22	Intron22	210617571	210619876	+
2	118960583	118960845	15.9231	2.93685	2.43878	+	-	ENSG00000019169	MARCO	Intron1	Intron1	Intron1	118949306	118952983	-
2	201131542	201131804	15.9231	2.93685	2.43878	+	-	ENSG00000003402	CFLAR	Intron2	Intron2	Intron2	201137516	201140027	-
2	201720467	201720729	12.7385	2.93685	2.11685	+	-	ENSG00000003393	ALS2	Intron23	Intron23	Intron23	201644870	201698694	-
3	89289712	89289974	5.30771	2.93685	0.853819	+	-	ENSG00000285780		LastIntron	LastIntron	LastIntron	89283016	89314603	-
3	17163836	17164100	3.18462	23.4948	-2.88314	-	+	ENSG00000285731		Intron3	Intron3	Intron3	17141015	17205165	+
3	71022177	71022439	15.9231	2.93685	2.43878	+	-	ENSG00000285708	AC097634.4	Intron16	Intron16	Intron16	70808350	70808452	+
3	148458798	148459060	15.9231	2.93685	2.43878	+	-	ENSG00000285557		Intron1	Intron1	Intron1	148368384	148591927	-
3	148525773	148526035	7.96156	2.93685	1.43878	+	-	ENSG00000285557		Intron1	Intron1	Intron1	148368384	148591927	-
3	180834146	180834408	15.9231	2.93685	2.43878	+	-	ENSG00000285336		Intron2	Intron2	Intron2	180827977	180829850	-
3	170574791	170575055	28.6617	14.6842	0.964854	+	+	ENSG00000285218	AC026316.5	Intron2	Intron2	Intron2	170459584	170586074	-
3	170574791	170575055	28.6617	14.6842	0.964854	+	+	ENSG00000285051		LastIntron	LastIntron	LastIntron	170459584	170586074	-
3	155785068	155785332	3.18462	26.4317	-3.05307	-	+	ENSG00000284952	AC104472.3	Intron7	Intron7	Intron7	155762617	155806266	-
3	155772780	155773063	3.18462	32.3053	-3.34258	-	+	ENSG00000284952	AC104472.3	Intron8	Intron8	Intron8	155760617	155761217	+
3	184263703	184263967	3.18462	44.0527	-3.79004	-	+	ENSG00000284917	EEF1AKMT4-ECE2	Intron2	Intron2	Intron2	184259213	184261463	-
3	28854181	28854443	11.6769	2.93685	1.99132	+	-	ENSG00000283563	AC098650.1	Intron6	Intron6	Intron6	29087396	29088599	+
3	29065616	29065878	22.2924	2.93685	2.92421	+	-	ENSG00000283563	AC098650.1	Intron7	Intron7	Intron7	29087396	29088599	+
3	29121398	29121662	3.18462	14.6842	-2.20507	-	+	ENSG00000283563	AC098650.1	Intron7	Intron7	Intron7	29087396	29088599	+
3	29379927	29380191	5.63433	5.45414	0.0468916	+	+	ENSG00000283563	AC098650.1	Intron8	Intron8	Intron8	29390848	29391218	+
3	29476963	29477227	9.55387	14.6842	-0.620112	-	+	ENSG00000283563	AC098650.1	Intron9	Intron9	Intron9	29390848	29391218	+
3	159862493	159862755	15.9231	1.46842	3.43878	+	-	ENSG00000283154	IQCJ-SCHIP1	Intron2	Intron2	Intron2	159852992	159894723	+
3	159619279	159619543	3.18462	14.6842	-2.20507	-	+	ENSG00000283154	IQCJ-SCHIP1	Intron1	Intron1	Intron1	159721524	159722401	-
3	159545115	159545379	3.18462	17.621	-2.4681	-	+	ENSG00000283154	IQCJ-SCHIP1	Intron1	Intron1	Intron1	159386756	159387440	-
3	21070351	21070613	15.9231	2.93685	2.43878	+	-	ENSG00000282987		LastIntron	LastIntron	LastIntron	21006730	21226305	-
3	178624946	178625208	11.1462	1.46842	2.92421	+	-	ENSG00000275163	AC117457.1	Intron1	Intron1	Intron1	178558700	178844429	+
3	178778455	178778733	3.18462	38.179	-3.58358	-	+	ENSG00000275163	AC117457.1	Intron1	Intron1	Intron1	178526505	178860352	-
3	18037661	18037925	3.18462	14.6842	-2.20507	-	+	ENSG00000274840		Intron3	Intron3	Intron3	18013226	18041603	+
3	47818123	47818387	3.18462	26.4317	-3.05307	-	+	ENSG00000274420		LastExon	Intergenic	Intergenic	47818005	47818128	+
3	53286885	53287149	1.06154	8.81055	-3.05307	-	+	ENSG00000272886	DCP1A	UTR3	UTR3	UTR3	53290640	53290751	+
3	17664815	17665079	3.18462	14.6842	-2.20507	-	+	ENSG00000271841		Intergenic	Intergenic	Intergenic	17664963	17665025	+
3	114317801	114318065	28.6617	2.93685	3.28678	+	-	ENSG00000259976		LastExon	LastExon	LastExon	114316475	114316569	-
3	98335188	98335452	3.58628	4.52971	-0.336931	+	+	ENSG00000251088		Intron2	Intron2	Intron2	98353854	98354819	+
3	132722483	132722745	22.2924	2.93685	2.92421	+	-	ENSG00000248724		Intron1	Intron1	Intron1	132558142	132722459	-
3	69024136	69024398	15.9231	2.93685	2.43878	+	-	ENSG00000244513		LastIntron	LastIntron	LastIntron	68975214	69013961	-
3	149299508	149299773	18.0462	38.179	-1.08108	+	+	ENSG00000244468		LastIntron	LastIntron	LastIntron	149284782	149333653	+
3	127330666	127330930	18.0462	61.6738	-1.77296	+	+	ENSG00000244215		Intron3	Intron3	Intron3	127283784	127288046	-
3	54878462	54878834	41.4001	2.93685	3.81729	+	-	ENSG00000243715		Exon4	Intron4	Intron4	54874605	54901255	-
3	52824503	52824767	3.18462	8.81055	-1.46811	-	+	ENSG00000243696	AC006254.1	Intron12	Intron12	UTR3	52823935	52825314	+
3	147071766	147072028	15.9231	2.93685	2.43878	+	-	ENSG00000243620		Intron3	Intron3	Intron3	146996607	146996713	-
3	147158190	147158454	1.91077	14.6842	-2.94204	-	+	ENSG00000243620		Intron2	Intron2	Intron2	147276768	147277252	+
3	147304692	147304956	3.18462	14.6842	-2.20507	-	+	ENSG00000243620		Intron2	Intron2	Intron2	147276768	147277252	+
3	118053057	118053321	22.2924	35.2422	-0.660753	+	+	ENSG00000243276		LastIntron	LastIntron	LastIntron	117672154	117997592	-
3	118085782	118086046	3.18462	14.6842	-2.20507	-	+	ENSG00000243276		Intron4	Intron4	Intron4	117672154	117997592	-
3	151033516	151033780	10.2818	27.8136	-1.4357	+	+	ENSG00000243273		LastIntron	LastIntron	LastIntron	151079506	151079584	+
3	180682632	180683088	50.9539	2.93685	4.11685	+	-	ENSG00000243187		LastIntron	LastIntron	LastIntron	180680084	180700449	+
3	157178682	157178944	14.3308	2.93685	2.28678	+	-	ENSG00000243176		Intron1	Intron1	Intron1	157175347	157285291	+
3	106897354	106897616	15.9231	14.6842	0.116854	+	-	ENSG00000242836		LastExon	LastExon	LastExon	106896891	106897671	-
3	107093042	107093550	12.2836	2.93686	2.06438	+	+	ENSG00000242759		Intron2	Intron2	Intron2	107104911	107107000	-
3	106897354	106897616	15.9231	14.6842	0.116854	+	-	ENSG00000242759		Intron6	Intron6	Intron6	106896891	106897671	-
3	73822985	73823249	3.18462	14.6842	-2.20507	-	+	ENSG00000242741		Intron1	Intron1	Intron1	73808601	73902866	+
3	148334959	148335223	1.59231	14.6842	-3.20507	-	+	ENSG00000242440		Intron1	Intron1	Intron1	148312147	148399956	+
3	58845598	58845862	3.18462	11.7474	-1.88315	-	+	ENSG00000242428		Intron1	Intron1	Intron1	58824471	59019093	+
3	156443739	156444001	22.2924	2.93685	2.92421	+	-	ENSG00000242370		LastIntron	LastIntron	LastIntron	156441157	156446905	-
3	85808412	85808674	15.9231	2.93685	2.43878	+	-	ENSG00000241648		Intron1	Intron1	Intron1	85799987	85828050	-
3	113632565	113632829	9.55387	14.6842	-0.620112	-	+	ENSG00000241529		Intergenic	Intergenic	LastExon	113632704	113632998	+
3	163214073	163214335	7.4308	2.93685	1.33925	+	-	ENSG00000241369		Intron2	Intron2	Intron2	163177243	163303301	-
3	163214073	163214335	7.4308	2.93685	1.33925	+	-	ENSG00000241168		Intron2	Intron2	Intron2	163177243	163303301	-
3	72035084	72035348	3.18462	20.558	-2.6905	-	+	ENSG00000241163		LastExon	Intergenic	Intergenic	72061061	72069933	+
3	156795345	156795609	3.18462	20.558	-2.6905	-	+	ENSG00000240875		Intron1	Intron1	Intron1	156809551	156810732	-
3	55612774	55613038	1.06154	10.7684	-3.34258	-	+	ENSG00000240777		LastIntron	LastExon	LastExon	55610603	55613104	+
3	149380316	149380612	54.1386	2.93685	4.20432	+	-	ENSG00000240541		LastIntron	LastIntron	LastIntron	149377778	149386583	+
3	148899561	148899828	3.18462	64.6107	-4.34258	-	+	ENSG00000240521		Intron2	Intron2	Intron2	148865256	148897196	+
3	107915010	107915276	28.6617	20.558	0.479425	+	+	ENSG00000240423		Intron1	Intron1	Intron1	107883248	107928907	+
3	70069795	70070059	4.18476	6.44352	-0.622707	+	+	ENSG00000240405		LastExon	LastExon	LastExon	70125070	70126609	-
3	52824503	52824767	3.18462	8.81055	-1.46811	-	+	ENSG00000239799		LastIntron	LastIntron	LastIntron	52823935	52825314	+
3	87666675	87666939	3.18462	20.558	-2.6905	-	+	ENSG00000239572		LastIntron	LastIntron	LastIntron	87630301	87631619	-
3	155454277	155454541	22.2924	8.81056	1.33925	+	+	ENSG00000239508		LastIntron	LastIntron	LastIntron	155449184	155457753	+
3	82142891	82143153	22.2924	2.93685	2.92421	+	-	ENSG00000239440		Intron1	Intron1	Intron1	81986138	82463675	+
3	111487129	111487391	15.9231	2.93685	2.43878	+	-	ENSG00000239311		LastIntron	LastIntron	LastIntron	111478737	111478943	+
3	151033516	151033780	10.2818	27.8136	-1.4357	+	+	ENSG00000239265		Intron1	Intron1	Intron1	151079506	151079584	+
3	193981063	193981325	35.0308	2.93685	3.57628	+	-	ENSG00000238043		Intron1	Intron1	Intron1	193980614	194006098	+
3	3053097	3053361	3.18462	14.6842	-2.20507	-	+	ENSG00000237990		Intron1	Intron1	Intron1	3039033	3061145	-
3	178624946	178625208	11.1462	1.46842	2.92421	+	-	ENSG00000237978		Intron5	Intron5	Intron5	178558700	178844429	+
3	178778455	178778733	3.18462	38.179	-3.58358	-	+	ENSG00000237978		Intron2	Intron2	Intron2	178526505	178860352	-
3	25066352	25066614	22.2924	2.93685	2.92421	+	-	ENSG00000237838		LastIntron	LastIntron	LastIntron	25025007	25025126	+
3	24986834	24987096	15.9231	2.93685	2.43878	+	-	ENSG00000237838		Intron4	Intron4	Intron4	25020166	25020463	-
3	194722626	194722890	4.77693	14.6842	-1.62011	-	+	ENSG00000237222		Intron1	Intron1	Intron1	194708421	194782168	+
3	197459647	197460106	10.0847	3.9158	1.36478	+	-	ENSG00000237167		LastIntron	LastIntron	LastIntron	197458405	197467105	+
3	198168966	198169230	1.59231	8.81055	-2.46811	-	+	ENSG00000236438		Intron1	Intron1	Intron1	198167739	198222513	+
3	191222747	191223011	15.9231	14.6842	0.116854	+	+	ENSG00000233308		Intron3	Intron3	Intron3	191213291	191234605	-
3	193169796	193170060	8.49232	38.179	-2.16855	+	+	ENSG00000232130		Intron1	Intron1	Intron1	193144464	193176864	-
3	20470743	20471007	1.91077	5.28634	-1.46811	-	+	ENSG00000231304		Intron10	Intron10	Intron10	20507644	20507756	-
3	20855367	20855699	28.6617	2.93685	3.28678	+	-	ENSG00000231304		Intron14	Intron14	Intron14	20507644	20507756	-
3	20415730	20415994	1.06154	7.34212	-2.79004	-	+	ENSG00000231304		Intron10	Intron10	Intron10	20388249	20390562	+
3	175088563	175088827	3.18462	14.6842	-2.20507	-	+	ENSG00000230292		Intron2	Intron2	Intron2	175079307	175115242	-
3	6107967	6108231	12.7385	42.0947	-1.72445	+	+	ENSG00000229642		LastIntron	LastIntron	LastIntron	6148484	6365885	+
3	179120202	179120640	35.0308	2.93685	3.57628	+	-	ENSG00000229102		LastIntron	LastIntron	LastIntron	179097731	179097840	+
3	24590660	24590922	22.2924	8.81055	1.33925	+	-	ENSG00000228791		LastIntron	LastIntron	LastIntron	24555834	24556459	+
3	177645061	177645486	25.477	2.93685	3.11685	+	-	ENSG00000228221		LastIntron	LastIntron	LastIntron	177621382	177628287	-
3	7964399	7964795	3.18462	49.9264	-3.97061	-	+	ENSG00000227110		Intron2	Intron2	Intron2	7952805	8016307	-
3	192521067	192521329	22.2924	2.93685	2.92421	+	-	ENSG00000226709		LastIntron	LastIntron	LastExon	192516831	192521398	+
3	34396977	34397241	1.06154	14.6842	-3.79004	-	+	ENSG00000226320		Intron5	Intron5	Intron5	34524818	34543880	-
3	34379362	34379624	15.9231	2.93685	2.43878	+	-	ENSG00000226320		Intron4	Intron4	Intron4	34524818	34543880	-
3	27858922	27859189	27.3878	105.726	-1.94873	+	+	ENSG00000225548		Intron3	Intron3	Intron3	27830888	27834136	-
3	13688777	13689039	22.2924	2.93685	2.92421	+	-	ENSG00000224514		Intron2	Intron2	Intron2	13650721	13746637	+
3	13683211	13683473	22.2924	2.93685	2.92421	+	-	ENSG00000224514		Intron1	Intron1	Intron1	13650721	13746637	+
3	178372377	178372879	41.4001	2.93685	3.81729	+	-	ENSG00000223930		LastIntron	LastIntron	LastIntron	178333539	178385396	-
3	3346777	3347067	3.18462	26.4317	-3.05307	-	+	ENSG00000223727		Intron2	Intron2	Intron2	3315306	3484097	-
3	39358515	39358779	1.91077	17.621	-3.20507	-	+	ENSG00000223668		Intergenic	LastExon	LastExon	39358545	39359922	+
3	185172888	185173152	1.06154	14.6842	-3.79004	-	+	ENSG00000223358		Intron1	Intron1	Intron1	185162901	185191955	+
3	159138009	159138273	22.2924	14.6842	0.602283	+	+	ENSG00000214216	IQCJ	Intron1	Intron1	Intron1	159069328	159263747	+
3	193981063	193981325	35.0308	2.93685	3.57628	+	-	ENSG00000214146		Intron1	Intron1	Intron1	193980614	194006098	+
3	77317150	77317412	15.9231	2.93685	2.43878	+	-	ENSG00000213450		LastExon	LastExon	LastExon	77316752	77317598	-
3	177301841	177302148	47.7693	2.93685	4.02374	+	-	ENSG00000203645		LastIntron	LastIntron	LastIntron	177297161	177298386	-
3	108592756	108593020	5.85561	3.84051	0.608523	+	+	ENSG00000198919	DZIP3	Intron1	Intron1	Intron1	108589682	108694846	+
3	178624946	178625208	11.1462	1.46842	2.92421	+	-	ENSG00000197584	KCNMB2	Intron1	Intron1	Intron1	178558700	178844429	+
3	178778455	178778733	3.18462	38.179	-3.58358	-	+	ENSG00000197584	KCNMB2	Intron1	Intron1	Intron1	178526505	178860352	-
3	157447213	157447477	11.6769	20.558	-0.816036	+	+	ENSG00000197415	VEPH1	Intron4	Intron4	Intron4	157436789	157443628	+
3	131799993	131800255	28.6617	2.93685	3.28678	+	-	ENSG00000196353	CPNE4	Intron6	Intron6	Intron6	131985855	131985931	-
3	7447463	7447725	15.9231	5.8737	1.43878	+	-	ENSG00000196277	GRM7	Intron5	Intron5	Intron5	7519741	7535284	-
3	7027341	7027605	12.0561	20.993	-0.800146	+	+	ENSG00000196277	GRM7	Intron1	Intron1	Intron1	6892632	6894022	-
3	7136702	7136964	15.9231	2.93685	2.43878	+	-	ENSG00000196277	GRM7	Intron1	Intron1	Intron1	6892632	6894022	-
3	9096464	9096728	3.18462	14.6842	-2.20507	-	+	ENSG00000196220	SRGAP3	Intron3	Intron3	Intron3	9014123	9015979	+
3	9150669	9150933	3.18462	14.6842	-2.20507	-	+	ENSG00000196220	SRGAP3	Intron1	Intron1	Intron1	9192497	9194347	+
3	191222747	191223011	15.9231	14.6842	0.116854	+	+	ENSG00000188729	OSTN	LastIntron	LastIntron	LastIntron	191213291	191234605	-
3	55612774	55613038	1.06154	10.7684	-3.34258	-	+	ENSG00000187672	ERC2	LastIntron	LastIntron	LastIntron	55610603	55613104	+
3	55822722	55822986	3.18462	14.6842	-2.20507	-	+	ENSG00000187672	ERC2	Intron14	Intron14	Intron14	55852492	55852594	-
3	55719997	55720261	3.18462	26.4317	-3.05307	-	+	ENSG00000187672	ERC2	Intron15	Intron15	Intron15	55657206	55659382	-
3	55687273	55687537	9.55387	14.6842	-0.620112	-	+	ENSG00000187672	ERC2	Intron16	Intron16	Intron16	55657206	55659382	-
3	55726425	55726687	22.2924	2.93685	2.92421	+	-	ENSG00000187672	ERC2	Intron15	Intron15	Intron15	55657206	55659382	-
3	69939156	69939420	9.55387	55.8002	-2.54611	+	+	ENSG00000187098	MITF	Exon4	Intron4	Intron4	69999748	70070336	+
3	69770983	69771247	4.77693	20.558	-2.10554	-	+	ENSG00000187098	MITF	Intron1	Intron1	Intron1	69769487	69769773	-
3	197869750	197870012	6.36925	2.93685	1.11685	+	-	ENSG00000186001	LRCH3	Intron17	Intron17	Intron17	197850400	197850954	-
3	198014703	198014965	28.6617	2.93685	3.28678	+	-	ENSG00000185621	LMLN	Intron11	Intron11	Intron11	197994601	197994709	+
3	100112895	100113157	7.96156	2.93685	1.43878	+	-	ENSG00000184220	CMSS1	Intron1	Intron1	Intron1	99847928	100114513	-
3	100167847	100168111	4.09452	38.179	-3.22101	+	+	ENSG00000184220	CMSS1	Intron6	Intron6	Intron6	100185687	100211766	+
3	100158899	100159163	2.60561	4.74415	-0.86453	-	+	ENSG00000184220	CMSS1	Intron2	Intron2	Intron2	100185687	100211766	+
3	19492586	19492848	41.4001	2.93685	3.81729	+	-	ENSG00000183960	KCNH8	Intron11	Intron11	Intron11	19314848	19314931	-
3	68127605	68127867	22.2924	2.93685	2.92421	+	-	ENSG00000183662	FAM19A1	Intron2	Intron2	Intron2	68145004	68145630	+
3	68258517	68258781	4.77693	29.3685	-2.62011	-	+	ENSG00000183662	FAM19A1	Intron2	Intron2	Intron2	68192398	68192580	+
3	46182439	46182827	41.4001	2.93685	3.81729	+	-	ENSG00000183625	CCR3	Intron1	Intron1	Intron1	46163604	46266615	+
3	134521869	134522133	3.18462	17.621	-2.4681	-	+	ENSG00000182923	CEP63	Intron2	Intron2	Intron2	134510531	134511413	-
3	42086273	42086537	3.18462	14.6842	-2.20507	-	+	ENSG00000182606	TRAK1	Intron1	Intron1	Intron1	42051181	42051694	-
3	42092503	42092767	3.18462	20.558	-2.6905	-	+	ENSG00000182606	TRAK1	Intron2	Intron2	Intron2	42051181	42051694	-
3	42093443	42093707	3.18462	20.558	-2.6905	-	+	ENSG00000182606	TRAK1	Intron2	Intron2	Intron2	42051181	42051694	-
3	114557362	114557624	15.9231	2.93685	2.43878	+	-	ENSG00000181722	ZBTB20	Intron5	Intron5	Intron5	114445521	114519141	+
3	114317801	114318065	28.6617	2.93685	3.28678	+	-	ENSG00000181722	ZBTB20	UTR3	UTR3	UTR3	114316475	114316569	-
3	56583839	56584364	60.5079	2.93685	4.36478	+	-	ENSG00000180376	CCDC66	Intron8	Intron8	Intron8	56557211	56621808	+
3	196830422	196830745	28.6617	4.40527	2.70182	+	-	ENSG00000180370	PAK2	UTR3	UTR3	UTR3	196867856	196934714	+
3	49007391	49007653	7.96156	2.93685	1.43878	+	-	ENSG00000178252	WDR6	Exon1	Exon1	Intron1	49007062	49015953	+
3	49011591	49011853	5.0044	4.11159	0.2835	+	-	ENSG00000178252	WDR6	Intron1	Exon2	Exon2	49007062	49015953	+
3	40486909	40487171	15.9231	8.81055	0.853819	+	-	ENSG00000177873	ZNF619	LastExon	LastExon	LastExon	40477113	40490236	+
3	174909582	174909846	66.877	85.1687	-0.348812	+	+	ENSG00000177694	NAALADL2	Intron1	Intron1	Intron1	174859280	175810552	+
3	174958214	174958478	22.2924	14.6842	0.602283	+	+	ENSG00000177694	NAALADL2	Intron1	Intron1	Intron1	174859280	175810552	+
3	175607670	175607933	15.9231	2.93685	2.43878	+	-	ENSG00000177694	NAALADL2	Intron10	Intron10	Intron10	175609479	175609613	+
3	175507394	175507656	15.9231	2.93685	2.43878	+	-	ENSG00000177694	NAALADL2	Intron9	Intron9	Intron9	175609479	175609613	+
3	175572648	175572912	3.18462	20.558	-2.6905	-	+	ENSG00000177694	NAALADL2	Intron9	Intron9	Intron9	175609479	175609613	+
3	175708115	175708379	5.47757	5.58949	-0.0291821	+	+	ENSG00000177694	NAALADL2	Intron11	Intron11	Intron11	175718231	175718670	-
3	175802321	175802583	15.9231	4.89475	1.70182	+	-	ENSG00000177694	NAALADL2	LastIntron	LastIntron	LastIntron	175773145	175776333	-
3	175210983	175211247	13.8	3.77595	1.86976	+	+	ENSG00000177694	NAALADL2	Intron2	Intron2	Intron2	175234861	175271096	-
3	175292355	175292622	3.18462	32.3053	-3.34258	-	+	ENSG00000177694	NAALADL2	Intron4	Intron4	Intron4	175234861	175271096	-
3	175088563	175088827	3.18462	14.6842	-2.20507	-	+	ENSG00000177694	NAALADL2	Intron1	Intron1	Intron1	175079307	175115242	-
3	174989548	174989813	43.3905	43.2517	0.00462241	+	+	ENSG00000177694	NAALADL2	Intron1	Intron1	Intron1	175059361	175060031	-
3	177177336	177177600	8.28001	11.16	-0.430636	+	+	ENSG00000177565	TBL1XR1	Intron1	Intron1	Intron1	177019355	177196478	-
3	177104045	177104309	5.85677	10.0236	-0.775222	+	+	ENSG00000177565	TBL1XR1	Intron1	Intron1	Intron1	177120691	177120800	-
3	85750972	85751236	15.9231	26.4317	-0.731146	+	+	ENSG00000175161	CADM2	Intron2	Intron2	Intron2	85799987	85828050	-
3	85808412	85808674	15.9231	2.93685	2.43878	+	-	ENSG00000175161	CADM2	Intron3	Intron3	Intron3	85799987	85828050	-
3	85220300	85220562	15.9231	2.93685	2.43878	+	-	ENSG00000175161	CADM2	Intron1	Intron1	Intron1	85385710	85385792	+
3	85420581	85420845	3.18462	14.6842	-2.20507	-	+	ENSG00000175161	CADM2	Intron1	Intron1	Intron1	85385710	85385792	+
3	85454384	85454648	3.18462	14.6842	-2.20507	-	+	ENSG00000175161	CADM2	Intron1	Intron1	Intron1	85385710	85385792	+
3	141076109	141076617	85.9849	4.77238	4.1713	+	+	ENSG00000175093	SPSB4	LastIntron	LastIntron	LastIntron	141051402	141148611	+
3	154308640	154309145	3.98078	29.3685	-2.88315	-	+	ENSG00000174953	DHX36	Intron5	Intron5	Intron5	154272546	154324497	-
3	154339782	154340044	22.2924	2.93685	2.92421	+	-	ENSG00000174948	GPR149	LastIntron	LastIntron	LastIntron	154334809	154337047	-
3	155785068	155785332	3.18462	26.4317	-3.05307	-	+	ENSG00000174928	C3orf33	Intron3	Intron3	Intron3	155762617	155806266	-
3	155772780	155773063	3.18462	32.3053	-3.34258	-	+	ENSG00000174928	C3orf33	Intron4	Intron4	Intron4	155760617	155761217	+
3	158219701	158219963	22.2924	2.93685	2.92421	+	-	ENSG00000174891	RSRC1	Intron3	Intron3	Intron3	158275809	158276421	-
3	133970227	133970549	1.59231	26.4317	-4.05307	-	+	ENSG00000174640	SLCO2A1	Intron3	Intron3	Intron3	133928145	134030076	-
3	136160394	136160658	3.18462	20.558	-2.6905	-	+	ENSG00000174579	MSL2	LastIntron	LastIntron	LastIntron	136155549	136155996	+
3	195106274	195106538	9.55387	14.6842	-0.620112	-	+	ENSG00000173950	XXYLT1	LastIntron	LastIntron	LastIntron	195094588	195096057	+
3	195110433	195110697	3.18462	4.89475	-0.620112	-	+	ENSG00000173950	XXYLT1	LastIntron	LastIntron	LastIntron	195094588	195096057	+
3	124971300	124971562	15.9231	2.93685	2.43878	+	-	ENSG00000173706	HEG1	LastIntron	LastIntron	LastIntron	124905442	124934751	-
3	47713382	47713644	22.2924	2.93685	2.92421	+	-	ENSG00000173473	SMARCC1	Intron8	Intron8	Intron8	47663626	47663934	+
3	129409708	129409970	15.9231	2.93685	2.43878	+	-	ENSG00000172771	EFCAB12	Intron3	Intron3	Intron3	129391155	129399419	-
3	129711687	129711951	3.18462	20.558	-2.6905	-	+	ENSG00000172765	TMCC1	Intron8	Intron8	Intron8	129632019	129632492	-
3	129651428	129651692	9.55387	20.558	-1.10554	-	+	ENSG00000172765	TMCC1	LastExon	UTR3	UTR3	129632019	129632492	-
3	112199216	112199480	3.18462	14.6842	-2.20507	-	+	ENSG00000172139	SLC9C1	Intron19	Exon20	Intron20	112185480	112185998	-
3	40024192	40024454	22.2924	2.93685	2.92421	+	-	ENSG00000170011	MYRIP	Intron2	Intron2	Intron2	39970125	39970266	+
3	78645168	78645432	18.0462	44.0527	-1.28754	+	+	ENSG00000169855	ROBO1	Intron19	Intron19	Intron19	78758974	78759374	+
3	78773984	78774255	26.5385	20.5579	0.368394	+	+	ENSG00000169855	ROBO1	Intron2	Intron2	Intron2	78758974	78759374	+
3	174267233	174267497	11.2753	26.8233	-1.25032	+	+	ENSG00000169760	NLGN1	Intron4	Intron4	Intron4	174302944	174303287	-
3	173730232	173730494	15.9231	2.93685	2.43878	+	-	ENSG00000169760	NLGN1	Intron3	Intron3	Intron3	173644231	173644711	+
3	129172572	129172836	3.18462	14.6842	-2.20507	-	+	ENSG00000169714	CNBP	Intron1	Intron1	Intron1	129163606	129163940	-
3	94044546	94045003	9.55388	2.93685	1.70182	+	-	ENSG00000169379	ARL13B	Intron6	Intron6	Intron6	94014369	94028610	-
3	156382186	156382448	5.30771	2.93685	0.853819	+	-	ENSG00000169282	KCNAB1	Intron1	Intron1	Intron1	156441157	156446905	-
3	156443739	156444001	22.2924	2.93685	2.92421	+	-	ENSG00000169282	KCNAB1	Intron2	Intron2	Intron2	156441157	156446905	-
3	156489347	156489611	3.87319	12.8153	-1.72628	+	+	ENSG00000169282	KCNAB1	Intron7	Intron7	Intron7	156523740	156524247	-
3	156494472	156494736	2.60561	3.77595	-0.535222	-	+	ENSG00000169282	KCNAB1	Intron7	Intron7	Intron7	156523740	156524247	-
3	100112895	100113157	7.96156	2.93685	1.43878	+	-	ENSG00000168386	FILIP1L	Intron1	Intron1	Intron1	99847928	100114513	-
3	38944883	38945147	3.18462	14.6842	-2.20507	-	+	ENSG00000168356	SCN11A	Intron3	Intron3	Intron3	38845769	38950561	-
3	38847960	38848224	9.55387	14.6842	-0.620112	-	+	ENSG00000168356	SCN11A	LastIntron	LastIntron	LastIntron	38823902	38825302	+
3	39490973	39491235	22.2924	2.93685	2.92421	+	-	ENSG00000168314	MOBP	Intron2	Intron2	Intron2	39494837	39502567	-
3	58587495	58587757	35.0308	2.93685	3.57628	+	-	ENSG00000168309	FAM107A	Intron2	Intron2	Intron2	58572744	58574319	+
3	41429083	41429347	3.18462	26.4317	-3.05307	-	+	ENSG00000168038	ULK4	Intron34	Intron34	Intron34	41199487	41239955	+
3	41575111	41575617	60.5079	20.558	1.55743	+	+	ENSG00000168038	ULK4	Intron31	Intron31	Intron31	41687868	41688033	-
3	41569947	41570209	15.9231	2.93685	2.43878	+	-	ENSG00000168038	ULK4	Intron31	Intron31	Intron31	41687868	41688033	-
3	52110866	52111130	3.18462	14.6842	-2.20507	-	+	ENSG00000164087	POC1A	LastIntron	LastIntron	LastIntron	52075286	52154690	-
3	51593366	51593628	35.0308	2.93685	3.57628	+	-	ENSG00000164080	RAD54L2	Intron2	Intron2	Intron2	51611438	51611562	-
3	51637459	51637721	15.9231	2.93685	2.43878	+	-	ENSG00000164080	RAD54L2	Exon10	Intron10	Intron10	51611438	51611562	-
3	196471950	196472212	15.9231	8.81055	0.853819	+	-	ENSG00000163961	RNF168	LastExon	LastExon	LastExon	196474801	196475394	+
3	52595780	52596042	5.30771	4.89475	0.116854	+	-	ENSG00000163939	PBRM1	Intron16	Intron16	Intron16	52560570	52560707	+
3	57206958	57207220	22.2924	2.93685	2.92421	+	-	ENSG00000163666	HESX1	Intron3	Intron3	Intron3	57197838	57227606	-
3	63283809	63284075	47.7693	2.93685	4.02374	+	-	ENSG00000163630	SYNPR	Intron2	Intron2	Intron2	63278123	63616921	+
3	63349976	63350238	22.2924	2.93685	2.92421	+	-	ENSG00000163630	SYNPR	Intron2	Intron2	Intron2	63278123	63616921	+
3	62781580	62781844	3.18462	14.6842	-2.20507	-	+	ENSG00000163618	CADPS	Intron1	Intron1	Intron1	62779176	62779785	-
3	62811074	62811336	5.30771	2.93685	0.853819	+	-	ENSG00000163618	CADPS	Intron1	Intron1	Intron1	62814382	62814491	+
3	113010339	113010603	9.55387	14.6842	-0.620112	-	+	ENSG00000163608	NEPRO	Intron7	Intron7	Intron7	113019541	113110475	+
3	112943063	112943325	28.6617	2.93685	3.28678	+	-	ENSG00000163606	CD200R1	Intron1	Intron1	Intron1	112921209	112975090	-
3	160973004	160973268	3.18462	8.81056	-1.46811	-	+	ENSG00000163590	PPM1L	Intron2	Intron2	Intron2	161083883	161105351	-
3	170299983	170300247	20.7	61.6738	-1.57502	+	+	ENSG00000163558	PRKCI	LastIntron	LastIntron	LastIntron	170345678	170353961	+
3	13587243	13587507	3.18462	14.6842	-2.20507	-	+	ENSG00000163520	FBLN2	Intron2	Intron2	Intron2	13549131	13638422	+
3	13505246	13505508	5.30771	2.93685	0.853819	+	-	ENSG00000163517	HDAC11	UTR3	UTR3	UTR3	13480165	13506416	+
3	30612889	30613248	3.18462	38.179	-3.58358	-	+	ENSG00000163513	TGFBR2	Intron1	Intron1	Intron1	30606502	30694134	+
3	184173371	184173633	5.30771	2.93685	0.853819	+	-	ENSG00000161202	DVL3	UTR3	UTR3	Intergenic	184174689	184184091	+
3	43519820	43520084	3.18462	14.6842	-2.20507	-	+	ENSG00000160746	ANO10	Intron11	Intron11	Intron11	43484972	43485880	-
3	124643970	124644234	10.1329	28.1098	-1.47203	+	+	ENSG00000160145	KALRN	Intron4	Intron4	Intron4	124584659	124726325	+
3	126864627	126864889	22.2924	8.81055	1.33925	+	-	ENSG00000159685	CHCHD6	Intron5	Intron5	Intron5	126766434	126767475	-
3	140427404	140427668	8.28001	14.6842	-0.826564	+	+	ENSG00000158258	CLSTN2	Intron5	Intron5	Intron5	140449510	140454753	-
3	54137858	54138122	49.8924	30.3474	0.717247	+	+	ENSG00000157445	CACNA2D3	Intron2	Intron2	Intron2	54122666	55074557	+
3	54595313	54595578	3.18462	26.4317	-3.05307	-	+	ENSG00000157445	CACNA2D3	Intron9	Intron9	Intron9	54626215	54626646	+
3	54878462	54878834	41.4001	2.93685	3.81729	+	-	ENSG00000157445	CACNA2D3	Intron18	Intron18	Intron18	54874605	54901255	-
3	54902753	54903015	22.2924	2.93685	2.92421	+	-	ENSG00000157445	CACNA2D3	Intron27	Intron27	Intron27	54874605	54901255	-
3	53735889	53736153	29.9355	34.6548	-0.211201	+	+	ENSG00000157388	CACNA1D	Intron21	Intron21	Intron21	53797764	53798019	-
3	10487993	10488257	3.18462	26.4317	-3.05307	-	+	ENSG00000157087	ATP2B2	Intron1	Intron1	Intron1	10324023	10534133	-
3	10390616	10390878	28.6617	2.93685	3.28678	+	-	ENSG00000157087	ATP2B2	Intron5	Intron5	Intron5	10394489	10394562	-
3	10303800	10304062	3.60924	1.46843	1.29742	+	-	ENSG00000157020	SEC13	Exon5	LastIntron	LastIntron	10300933	10313971	-
3	184854384	184854648	7.73409	17.621	-1.188	+	+	ENSG00000156931	VPS8	Intron12	Intron12	Intron12	184812143	185052614	+
3	184813019	184813523	2.59894	1.41659	0.875495	+	-	ENSG00000156931	VPS8	Intron1	Intron1	Intron1	184812143	185052614	+
3	17032622	17032886	1.06154	14.6842	-3.79004	-	+	ENSG00000154822	PLCL2	Intron3	Intron3	Intron3	17042742	17044192	-
3	13869714	13869978	3.18462	14.6842	-2.20507	-	+	ENSG00000154764	WNT7A	Intron2	Intron2	Intron2	13816258	13880121	-
3	171341609	171341871	7.4308	2.93685	1.33925	+	-	ENSG00000154310	TNIK	Intron2	Intron2	Intron2	171439526	171439627	+
3	120772280	120772544	3.18462	14.6842	-2.20507	-	+	ENSG00000153767	GTF2E1	Intron3	Intron3	Intron3	120742732	120783069	+
3	33373891	33374153	25.477	2.93685	3.11685	+	-	ENSG00000153558	FBXL2	Exon9	Intron9	Intron9	33388338	33398438	-
3	159862493	159862755	15.9231	1.46842	3.43878	+	-	ENSG00000151967	SCHIP1	Intron1	Intron1	Intron1	159852992	159894723	+
3	21591526	21591790	3.18462	14.6842	-2.20507	-	+	ENSG00000151789	ZNF385D	Intron2	Intron2	Intron2	21542816	21579959	+
3	21642996	21643258	15.9231	2.93685	2.43878	+	-	ENSG00000151789	ZNF385D	Intron2	Intron2	Intron2	21542816	21579959	+
3	65356460	65356958	3.29078	2.4261	0.43979	+	-	ENSG00000151276	MAGI1	UTR3	UTR3	UTR3	65359268	65359717	-
3	24242276	24242538	15.9231	2.93685	2.43878	+	-	ENSG00000151090	THRB	Intron2	Intron2	Intron2	24096269	24103223	-
3	4788751	4789015	3.18463	26.4317	-3.05307	+	+	ENSG00000150995	ITPR1	Intron51	Intron51	Intron51	4749192	4751590	-
3	4697294	4697556	15.9231	2.93685	2.43878	+	-	ENSG00000150995	ITPR1	Intron33	Intron33	Intron33	4750333	4750685	+
3	195775919	195776777	31.8462	8.81055	1.85382	+	-	ENSG00000145113	MUC4	Intron3	Intron3	Intron3	195746765	195812277	-
3	195782625	195782887	28.6617	2.93685	3.28678	+	-	ENSG00000145113	MUC4	Exon2	Exon2	Exon2	195746765	195812277	-
3	195767615	195767877	3.7154	2.93685	0.339248	+	-	ENSG00000145113	MUC4	Intron7	Intron7	Intron7	195724227	195733553	+
3	195760372	195760636	3.18462	17.621	-2.4681	-	+	ENSG00000145113	MUC4	Intron16	Intron16	Intron16	195724227	195733553	+
3	122011371	122011633	22.2924	2.93685	2.92421	+	-	ENSG00000145103	ILDR1	Intron1	Intron1	Intron1	121987323	122022258	-
3	120968280	120968789	9.35168	27.8363	-1.57367	+	+	ENSG00000145087	STXBP5L	Intron3	Intron3	Intron3	120924612	120925158	-
3	180682632	180683088	50.9539	2.93685	4.11685	+	-	ENSG00000145075	CCDC39	Intron5	Intron5	Intron5	180680084	180700449	+
3	51484682	51485010	47.7693	2.93685	4.02374	+	-	ENSG00000145041	DCAF1	Intron1	Intron1	Intron1	51395867	51500002	-
3	197723714	197723978	9.55387	8.81056	0.116851	-	+	ENSG00000145016	RUBCN	Intron1	Intron1	Intron1	197671393	197749699	-
3	108482682	108482946	3.18462	14.6842	-2.20507	-	+	ENSG00000144821	MYH15	Intron12	Intron12	Intron12	108380369	108529322	-
3	45594768	45595089	79.6156	2.93685	4.76071	+	-	ENSG00000144791	LIMD1	Intergenic	UTR5	Exon1	45594859	45686338	+
3	45667300	45667564	15.9231	6.85265	1.21639	+	+	ENSG00000144791	LIMD1	Intron3	Intron3	Intron3	45679043	45688882	-
3	69024136	69024398	15.9231	2.93685	2.43878	+	-	ENSG00000144747	TMF1	Intron15	Intron15	Exon16	68975214	69013961	-
3	66361679	66361941	15.9231	2.93685	2.43878	+	-	ENSG00000144741	SLC25A26	Intron6	Intron6	Intron6	66323855	66324152	+
3	62072666	62072928	22.2924	2.93685	2.92421	+	-	ENSG00000144724	PTPRG	Intron4	Intron4	Intron4	62118300	62118510	-
3	37878911	37879173	22.2924	2.93685	2.92421	+	-	ENSG00000144677	CTDSPL	Intron1	Intron1	Intron1	37861960	37984469	+
3	37720984	37721248	3.18462	14.6842	-2.20507	-	+	ENSG00000144668	ITGA9	Intron18	Intron18	Intron18	37748110	37748900	+
3	37744357	37744619	15.9231	2.93685	2.43878	+	-	ENSG00000144668	ITGA9	Intron22	Intron22	Intron22	37748110	37748900	+
3	31780186	31780450	3.18462	14.6842	-2.20507	-	+	ENSG00000144645	OSBPL10	Intron1	Intron1	Intron1	31794470	31796175	+
3	31723201	31723463	22.2924	2.93685	2.92421	+	-	ENSG00000144645	OSBPL10	Intron3	Intron3	Intron3	31709271	31714912	+
3	29476963	29477227	9.55387	14.6842	-0.620112	-	+	ENSG00000144642	RBMS3	Intron2	Intron2	Intron2	29390848	29391218	+
3	29379927	29380191	5.63433	5.45414	0.0468916	+	+	ENSG00000144642	RBMS3	Intron1	Intron1	Intron1	29390848	29391218	+
3	2368649	2368911	15.9231	2.93685	2.43878	+	-	ENSG00000144619	CNTN4	Intron2	Intron2	Intron2	2362258	2362738	+
3	3053097	3053361	3.18462	14.6842	-2.20507	-	+	ENSG00000144619	CNTN4	Intron22	Intron22	Intron22	3039033	3061145	-
3	3947661	3947925	8.97484	12.8153	-0.513914	+	+	ENSG00000144455	SUMF1	Intron9	Intron9	Intron9	3981981	3984295	-
3	4140419	4140928	5.75681	7.69177	-0.418046	+	+	ENSG00000144455	SUMF1	Intron8	Intron8	Intron8	3981981	3984295	-
3	108941194	108941458	3.18462	20.558	-2.6905	-	+	ENSG00000138472	GUCA1C	Intron1	Intron1	Intron1	108907803	108953895	-
3	101354662	101354924	15.9231	8.81055	0.853819	+	-	ENSG00000138468	SENP7	Intron11	Intron11	Intron11	101357292	101359242	+
3	132473201	132473463	15.9231	2.93685	2.43878	+	-	ENSG00000138246	DNAJC13	Exon21	Intron21	Intron21	132417526	132539032	+
3	132470619	132471258	66.877	2.93685	4.50917	+	-	ENSG00000138246	DNAJC13	Intron20	Intron20	Intron20	132417526	132539032	+
3	326004	326266	22.2924	2.93685	2.92421	+	-	ENSG00000134121	CHL1	Exon4	Intron4	Intron4	308714	309322	-
3	4982921	4983347	7.96158	5.76075	0.466798	+	+	ENSG00000134107	BHLHE40	LastExon	LastExon	LastExon	4896809	4979961	-
3	128346432	128346694	15.9231	1.46842	3.43878	+	-	ENSG00000132394	EEFSEC	Intron5	Intron5	Intron5	128463594	128472317	+
3	12638593	12638855	12.7385	2.93685	2.11685	+	-	ENSG00000132155	RAF1	Intron1	Intron1	Intron1	12583601	12664226	-
3	47818123	47818387	3.18462	26.4317	-3.05307	-	+	ENSG00000132153	DHX30	Intron4	Intron4	Intron4	47818005	47818128	+
3	17559954	17560216	15.9231	2.93685	2.43878	+	-	ENSG00000131374	TBC1D5	Intron2	Intron2	Intron2	17465150	17465510	+
3	17664815	17665079	3.18462	14.6842	-2.20507	-	+	ENSG00000131374	TBC1D5	Intron1	Intron1	Intron1	17664963	17665025	+
3	17163836	17164100	3.18462	23.4948	-2.88314	-	+	ENSG00000131374	TBC1D5	LastIntron	LastIntron	LastIntron	17141015	17205165	+
3	122330847	122331133	54.1386	2.93685	4.20432	+	-	ENSG00000121552	CSTA	LastIntron	LastIntron	LastIntron	122325262	122338270	+
3	158715638	158715900	15.9231	8.81055	0.853819	+	-	ENSG00000118849	RARRES1	Intron1	Intron1	Intron1	158696892	158732696	-
3	136517893	136518155	5.30771	2.93685	0.853819	+	-	ENSG00000118007	STAG1	Intron7	Intron7	Intron7	136430084	136430183	-
3	136699058	136699320	15.9231	2.93685	2.43878	+	-	ENSG00000118007	STAG1	Intron1	Intron1	Intron1	136721394	136721495	-
3	136715491	136715753	15.9231	2.93685	2.43878	+	-	ENSG00000118007	STAG1	Intron1	Intron1	Intron1	136721394	136721495	-
3	71022177	71022439	15.9231	2.93685	2.43878	+	-	ENSG00000114861	FOXP1	Intron11	Intron11	Intron11	70808350	70808452	+
3	155666895	155667239	3.18462	44.0527	-3.79004	-	+	ENSG00000114805	PLCH1	Intron2	Intron2	Intron2	155657760	155658612	+
3	183920962	183921226	9.55387	26.4317	-1.46811	-	+	ENSG00000114770	ABCC5	UTR3	UTR3	UTR3	183895900	183910936	-
3	180036814	180037076	2.22924	2.93685	-0.397717	+	-	ENSG00000114757	PEX5L	Intergenic	Intergenic	UTR5	179794958	180036930	-
3	38467691	38468017	1.59231	32.3053	-4.34258	-	+	ENSG00000114739	ACVR2B	Intron1	Intron1	Intron1	38451027	38454820	-
3	131081323	131081833	4.27739	2.42237	0.82031	+	+	ENSG00000114670	NEK11	Intron4	Intron4	Intron4	131053360	131072335	-
3	47568673	47568937	1.59231	14.6842	-3.20507	-	+	ENSG00000114646	CSPG5	LastIntron	LastIntron	LastIntron	47560229	47560524	-
3	69214930	69215194	3.18462	26.4317	-3.05307	-	+	ENSG00000114541	FRMD4B	Intron11	Intron11	Intron11	69106872	69122566	-
3	81522276	81522538	7.96156	2.93685	1.43878	+	-	ENSG00000114480	GBE1	Intron14	Intron14	Intron14	81509476	81509664	+
3	81683514	81683778	3.76365	46.0105	-3.61176	+	+	ENSG00000114480	GBE1	Intron2	Intron2	Intron2	81612238	81612805	-
3	192727508	192727772	3.18462	14.6842	-2.20507	-	+	ENSG00000114279	FGF12	Intergenic	Intergenic	UTR5	192139395	192727599	-
3	192521067	192521329	22.2924	2.93685	2.92421	+	-	ENSG00000114279	FGF12	Intron2	Intron2	Intron2	192516831	192521398	+
3	192358521	192358785	3.18462	14.6842	-2.20507	-	+	ENSG00000114279	FGF12	Intron3	Intron3	Intron3	192238630	192283097	+
3	169859207	169859472	13.5347	17.0337	-0.331736	+	+	ENSG00000114248	LRRC31	Intron3	Intron3	Intron3	169839179	169869865	-
3	140976425	140976687	22.2924	2.93685	2.92421	+	-	ENSG00000114120	SLC25A36	UTR3	UTR3	UTR3	140972744	140973255	+
3	138237301	138237565	3.18462	14.6842	-2.20507	-	+	ENSG00000114098	ARMC8	Intron7	Intron8	Exon9	138187284	138298389	+
3	122506163	122506427	6.47198	10.3769	-0.681102	+	+	ENSG00000114030	KPNA1	Intron1	Intron1	Intron1	122421949	122514928	-
3	134359784	134360048	2.20474	3.47082	-0.654665	-	+	ENSG00000114019	AMOTL2	Intron7	Intron7	Intron7	134351852	134356561	-
3	112356549	112356813	3.18462	14.6842	-2.20507	-	+	ENSG00000091972	CD200	LastIntron	LastIntron	LastIntron	112333156	112362812	+
3	133576808	133577070	15.9231	2.93685	2.43878	+	-	ENSG00000091527	CDV3	Intron2	Intron2	Intron2	133574457	133590260	+
3	184375152	184375414	15.9231	2.93685	2.43878	+	-	ENSG00000090534	THPO	Intron5	Intron5	Intron5	184371935	184379688	-
3	186652055	186652317	25.477	4.89475	2.37989	+	-	ENSG00000090512	FETUB	LastIntron	LastIntron	UTR3	186640392	186653141	+
3	50959481	50959743	22.2924	2.93685	2.92421	+	-	ENSG00000088538	DOCK3	Intron5	Intron5	Intron5	50876712	50877657	-
3	50996118	50996380	15.9231	2.93685	2.43878	+	-	ENSG00000088538	DOCK3	Intron5	Intron5	Intron5	50876712	50877657	-
3	149924377	149924639	15.9231	2.93685	2.43878	+	-	ENSG00000082996	RNF13	Intron9	Intron9	Intron9	149917342	149917449	-
3	149889293	149889557	41.4001	2.93685	3.81729	+	-	ENSG00000082996	RNF13	Intron5	Intron5	Intron5	149917342	149917449	-
3	119967511	119967773	15.9231	2.93685	2.43878	+	-	ENSG00000082701	GSK3B	Intron2	Intron2	Intron2	120028740	120029868	+
3	25619134	25619398	9.55387	14.6842	-0.620112	-	+	ENSG00000077097	TOP2B	Intron23	Intron23	Intron23	25618132	25618312	-
3	127725939	127726203	3.18462	14.6842	-2.20507	-	+	ENSG00000074416	MGLL	Intron3	Intron3	Intron3	127675486	127680911	+
3	185643736	185644076	1.06154	49.9264	-5.55557	-	+	ENSG00000073792	IGF2BP2	UTR3	UTR3	Intergenic	185606575	185606873	+
3	185654089	185654351	22.2924	2.93685	2.92421	+	-	ENSG00000073792	IGF2BP2	Intron12	Intron12	Intron12	185606575	185606873	+
3	185767409	185767673	4.08533	5.35543	-0.39055	+	+	ENSG00000073792	IGF2BP2	Intron2	Intron2	Intron2	185767847	185767904	-
3	113551842	113552106	3.18462	26.4317	-3.05307	-	+	ENSG00000072858	SIDT1	Intron1	Intron1	Intron1	113532296	113629578	+
3	149069921	149070185	9.55387	14.6842	-0.620112	-	+	ENSG00000071794	HLTF	Intron7	Intron7	Intron7	149086332	149102823	+
3	48734637	48734899	22.2924	5.8737	1.92421	+	-	ENSG00000068745	IP6K2	Intron3	Intron3	Intron3	48693456	48740353	-
3	123650288	123650552	9.55387	14.6842	-0.620112	-	+	ENSG00000065534	MYLK	Intron25	Intron25	Intron25	123691250	123692407	+
3	123151595	123151857	19.1078	2.93685	2.70182	+	-	ENSG00000065485	PDIA5	Intron3	Intron3	Intron3	123144507	123162103	+
3	98884699	98884963	3.18462	13.7053	-2.10554	-	+	ENSG00000057019	DCBLD2	Intron1	Intron1	Intron1	98795941	98901689	-
3	98824348	98824612	3.18462	14.6842	-2.20507	-	+	ENSG00000057019	DCBLD2	Intron4	Intron4	Intron4	98804978	98805084	-
3	52824503	52824767	3.18462	8.81055	-1.46811	-	+	ENSG00000055955	ITIH4	Intron7	Intron7	Exon8	52823935	52825314	+
3	183218986	183219400	3.18462	26.4317	-3.05307	-	+	ENSG00000053524	MCF2L2	Intron22	Intron22	Intron22	183253244	183273391	+
3	47996526	47996790	3.18462	20.558	-2.6905	-	+	ENSG00000047849	MAP4	Intron2	Intron2	Intron2	47960327	47961081	-
3	48056164	48056426	11.1462	2.93685	1.92421	+	-	ENSG00000047849	MAP4	Intron1	Intron1	Intron1	48039267	48039490	+
3	89416515	89416779	3.18462	38.179	-3.58358	-	+	ENSG00000044524	EPHA3	Intron10	Intron10	Intron10	89283016	89314603	-
3	89289712	89289974	5.30771	2.93685	0.853819	+	-	ENSG00000044524	EPHA3	Intron3	Intron3	Intron3	89283016	89314603	-
3	170574791	170575055	28.6617	14.6842	0.964854	+	+	ENSG00000013293	SLC7A14	Intron1	Intron1	Intron1	170459584	170586074	-
3	52444377	52444798	50.9539	2.93685	4.11685	+	-	ENSG00000010319	SEMA3G	Intron1	Intron1	Intron1	52433053	52445027	-
3	52420921	52421183	15.9231	8.81055	0.853819	+	-	ENSG00000010318	PHF7	Exon7	Exon7	Intron7	52410657	52423641	+
3	38109563	38109825	22.2924	2.93685	2.92421	+	-	ENSG00000008226	DLEC1	Intron22	Intron22	Intron22	38125292	38125394	-
3	38084275	38084801	15.2154	9.2301	0.721116	+	+	ENSG00000008226	DLEC1	Intron7	Intron7	Intron7	38051759	38052395	+
3	50427154	50427416	20.7	8.81055	1.23233	+	-	ENSG00000007402	CACNA2D2	Intron3	Intron3	Intron3	50419781	50419899	+
4	144777862	144778126	1.06154	14.6842	-3.79004	-	+	ENSG00000285783		Intron1	Intron1	Intron1	144739762	144739941	-
4	144777862	144778126	1.06154	14.6842	-3.79004	-	+	ENSG00000285713	AC098588.1	Intron4	Intron4	Intron4	144739762	144739941	-
4	86933866	86934130	3.18462	14.6842	-2.20507	-	+	ENSG00000285458	AC093827.5	Intron1	Intron1	Intron1	86886472	86934732	-
4	86933866	86934130	3.18462	14.6842	-2.20507	-	+	ENSG00000284968		Intron1	Intron1	Intron1	86886472	86934732	-
4	54106714	54106978	31.8462	32.3054	-0.0206546	+	+	ENSG00000282278	AC058822.1	Intron12	Intron12	Intron12	54100031	54102505	+
4	154201590	154201852	15.9231	14.6842	0.116854	+	-	ENSG00000280241		Intron1	Intron1	Intron2	154235980	154237598	+
4	186436111	186436583	25.477	2.93685	3.11686	+	-	ENSG00000272297	AC018709.1	LastIntron	LastIntron	LastIntron	186423728	186500997	-
4	186432491	186433905	11.6769	3.67106	1.66939	+	-	ENSG00000272297	AC018709.1	LastIntron	LastIntron	LastIntron	186423728	186500997	-
4	186435067	186435414	35.0308	2.93685	3.57628	+	-	ENSG00000272297	AC018709.1	LastIntron	LastIntron	LastIntron	186423728	186500997	-
4	186535118	186535382	3.18462	14.6842	-2.20507	-	+	ENSG00000272297	AC018709.1	LastIntron	LastIntron	LastIntron	186426546	186555328	-
4	158270862	158271124	15.9231	2.93685	2.43878	+	-	ENSG00000251429		Exon1	Exon1	Exon1	158270378	158278601	+
4	132600841	132601105	12.1016	14.6842	-0.279073	+	+	ENSG00000251398		Intron1	Intron1	Intron1	132592084	132592536	+
4	133926253	133926517	3.18462	14.6842	-2.20507	-	+	ENSG00000251388		LastIntron	LastIntron	LastIntron	133871246	134010690	-
4	102016368	102016632	3.18462	14.6842	-2.20507	-	+	ENSG00000251309		LastIntron	LastIntron	LastIntron	101976894	102036903	-
4	142515602	142515866	3.18462	14.6842	-2.20507	-	+	ENSG00000251248		LastIntron	LastIntron	LastIntron	142514446	142518983	+
4	104398663	104398928	17.197	26.4316	-0.620112	+	+	ENSG00000251170		LastIntron	LastIntron	LastIntron	104490965	104697592	+
4	186436111	186436583	25.477	2.93685	3.11686	+	-	ENSG00000251165		Intron1	Intron1	Intron1	186423728	186500997	-
4	186432491	186433905	11.6769	3.67106	1.66939	+	-	ENSG00000251165		Intron1	Intron1	Intron1	186423728	186500997	-
4	186435067	186435414	35.0308	2.93685	3.57628	+	-	ENSG00000251165		Intron1	Intron1	Intron1	186423728	186500997	-
4	63137941	63138205	28.6617	2.93685	3.28678	+	-	ENSG00000251055		Intron1	Intron1	Intron1	63128311	63143881	+
4	120073439	120073701	28.6617	2.93685	3.28678	+	-	ENSG00000250938		LastIntron	LastIntron	LastIntron	120055608	120067074	-
4	69034347	69034609	15.9231	2.93685	2.43878	+	-	ENSG00000250919		Intron2	Intron2	Intron2	69027831	69044578	+
4	152177426	152177688	7.4308	2.93685	1.33925	+	-	ENSG00000250706		Intron1	Intron1	Intron1	152146385	152178573	-
4	13761529	13761791	25.477	2.93685	3.11685	+	-	ENSG00000250634		Intron2	Intron2	Intron2	13777377	13782157	-
4	84197180	84197690	5.25032	2.12356	1.30592	+	+	ENSG00000250546		Intron4	Intron4	Intron4	84233657	84233763	+
4	84045201	84045465	3.18462	11.7474	-1.88315	-	+	ENSG00000250546		Intron6	Intron6	Intron6	84233657	84233763	+
4	119356480	119356744	15.9231	26.4317	-0.731146	+	+	ENSG00000250412		LastIntron	LastIntron	LastIntron	119367562	119367646	+
4	148148829	148149091	15.9231	1.46842	3.43878	+	-	ENSG00000250354		Intron1	Intron1	Intron1	148146471	148208880	+
4	148188146	148188410	3.18462	14.6842	-2.20507	-	+	ENSG00000250354		Intron1	Intron1	Intron1	148146471	148208880	+
4	138866870	138867132	14.3308	2.93685	2.28678	+	-	ENSG00000250195		Intron1	Intron1	Intron1	138923930	138924232	-
4	125688234	125688496	28.6617	2.93685	3.28678	+	-	ENSG00000250149		LastIntron	LastIntron	LastIntron	125681177	125683668	-
4	110606207	110606471	3.18462	14.6842	-2.20507	-	+	ENSG00000250103		Intron1	Intron1	Intron2	110603361	110615415	-
4	86124034	86124298	3.18462	14.6842	-2.20507	-	+	ENSG00000250062		Intron2	Intron2	Intron2	86119714	86219926	+
4	22294780	22295044	3.18462	20.558	-2.6905	-	+	ENSG00000250039		LastIntron	LastIntron	LastIntron	22118983	22119089	+
4	28383338	28383602	3.18462	14.6842	-2.20507	-	+	ENSG00000250038		LastIntron	LastIntron	LastIntron	28381497	28402864	-
4	94685904	94686166	15.9231	2.93685	2.43878	+	-	ENSG00000249951		LastIntron	LastIntron	LastIntron	94675245	94702570	+
4	175466048	175466310	15.9231	2.93685	2.43878	+	-	ENSG00000249945		Intron1	Intron1	Intron1	175458289	175466697	-
4	124152564	124152828	3.18462	20.558	-2.6905	-	+	ENSG00000249837		LastIntron	LastIntron	LastIntron	124062462	124062990	+
4	111910688	111910952	6.0154	8.81054	-0.550569	+	+	ENSG00000249815		Intron1	Intron1	Intron1	111804418	111809694	-
4	142619597	142619859	22.2924	2.93685	2.92421	+	-	ENSG00000249806		LastIntron	LastIntron	LastIntron	142566019	142660950	+
4	142655456	142655718	5.30771	2.93685	0.853819	+	-	ENSG00000249806		LastIntron	LastIntron	LastIntron	142566019	142660950	+
4	100195629	100195893	3.18462	14.6842	-2.20507	-	+	ENSG00000249710		LastIntron	LastIntron	LastIntron	100185870	100190468	-
4	94746692	94746956	2.60561	7.6358	-1.55116	-	+	ENSG00000249599		LastIntron	LastIntron	LastIntron	94743800	94757533	-
4	38461125	38461389	9.00789	20.9496	-1.21766	+	+	ENSG00000249534		Intron2	Intron2	Intron2	38509767	38518056	+
4	66054147	66054409	28.6617	2.93685	3.28678	+	-	ENSG00000249413		Intron1	Intron1	Intron1	66094142	66094526	+
4	59574139	59574401	15.9231	2.93685	2.43878	+	-	ENSG00000249392		Intron2	Intron3	Intron3	59533786	59533898	+
4	171606305	171606569	3.18462	14.6842	-2.20507	-	+	ENSG00000249297		Intron3	Intron3	Intron3	171602683	171638763	-
4	171603698	171603962	3.18462	20.558	-2.6905	-	+	ENSG00000249297		LastIntron	LastIntron	LastIntron	171602683	171638763	-
4	15088507	15088771	3.80786	5.01332	-0.396786	+	+	ENSG00000249252		Intron2	Intron2	Intron2	15093767	15094094	-
4	40330230	40330494	2.59016	5.60672	-1.11411	+	+	ENSG00000249241		LastExon	LastExon	Intergenic	40335329	40355217	+
4	136907832	136908094	22.2924	2.93685	2.92421	+	-	ENSG00000248869		LastIntron	LastIntron	LastIntron	137193756	137198367	+
4	52660848	52661112	3.18462	14.6842	-2.20507	-	+	ENSG00000248866		LastIntron	LastExon	LastExon	52659406	52661668	+
4	128590591	128590855	13.9213	16.9122	-0.280765	+	+	ENSG00000248802		LastIntron	LastIntron	LastIntron	128582999	128601400	-
4	34228127	34228391	3.18462	8.81055	-1.46811	-	+	ENSG00000248685		Intron1	Intron1	Intron1	34120894	34259127	-
4	34218437	34218699	35.0308	2.93685	3.57628	+	-	ENSG00000248685		Intron1	Intron1	Intron1	34120894	34259127	-
4	75370834	75371098	3.18462	14.6842	-2.20507	-	+	ENSG00000248646		LastIntron	LastIntron	LastIntron	75269068	75361182	-
4	168056420	168056684	3.18462	14.6842	-2.20507	-	+	ENSG00000248601		Intron1	Intron1	Intron1	168092515	168187690	+
4	168000938	168001202	25.477	2.93685	3.11685	+	-	ENSG00000248601		Intron1	Intron1	Intron1	168092515	168187690	+
4	96351962	96352226	3.18462	14.6842	-2.20507	-	+	ENSG00000248510		LastIntron	LastIntron	LastIntron	96348734	96349038	-
4	127267183	127267445	15.9231	2.93685	2.43878	+	-	ENSG00000248491		Intron4	Intron4	Intron4	127043430	127077762	-
4	14629328	14629592	3.18462	20.558	-2.6905	-	+	ENSG00000248360		Intron3	Intron3	Intron3	14690710	14690832	+
4	138087915	138088177	15.9231	2.93685	2.43878	+	-	ENSG00000248307		Intron7	Intron7	Intron7	138089014	138178177	+
4	104845263	104845527	3.18462	14.6842	-2.20507	-	+	ENSG00000248242		Intron3	Intron3	Intron3	104886118	104886955	-
4	29194331	29194593	15.9231	2.93685	2.43878	+	-	ENSG00000248176		LastIntron	LastIntron	LastIntron	29214398	29221162	+
4	67974437	67974713	3.18462	38.179	-3.58358	-	+	ENSG00000248049		Intron6	Intron6	Intron6	67909385	67963426	-
4	36259731	36259993	15.9231	7.34212	1.11685	+	-	ENSG00000247193		Intron3	Intron3	Intron3	36065998	36244509	-
4	119548044	119548308	3.18462	14.6842	-2.20507	-	+	ENSG00000245958		Intergenic	Intergenic	Exon1	119548206	119552025	+
4	80386478	80386742	3.18462	14.6842	-2.20507	-	+	ENSG00000232327		LastExon	LastExon	LastExon	80386178	80388716	-
4	177773974	177774238	4.88309	6.71761	-0.460153	+	+	ENSG00000231171		Intron2	Intron2	Intron2	177728757	177990750	+
4	177944309	177944817	10.4638	3.38868	1.62661	+	+	ENSG00000231171		Intron2	Intron2	Intron2	177903384	177907936	-
4	183039026	183039290	3.18462	14.6842	-2.20507	-	+	ENSG00000230219		LastExon	LastExon	LastExon	183037665	183040119	+
4	182733463	182733727	3.18462	7.34212	-1.20507	-	+	ENSG00000218336	TENM3	Intron16	Intron16	Intron16	182697902	182708042	-
4	42981807	42982134	3.18462	26.4317	-3.05307	-	+	ENSG00000215203	GRXCR1	Intron2	Intron2	Intron2	42893267	43030658	+
4	42918566	42918828	15.9231	2.93685	2.43878	+	-	ENSG00000215203	GRXCR1	Intron1	Intron1	Intron1	42893267	43030658	+
4	42992487	42992751	22.2924	20.558	0.116854	+	+	ENSG00000215203	GRXCR1	Intron2	Intron2	Intron2	42893267	43030658	+
4	140497762	140498024	15.9231	2.93685	2.43878	+	-	ENSG00000205301	MGAT4D	Intron1	Intron1	Intron1	140443433	140498332	-
4	150832483	150832747	3.18462	14.6842	-2.20507	-	+	ENSG00000198589	LRBA	Intron28	Intron28	Intron28	150720981	150721478	+
4	150454385	150454649	3.18462	3.34193	-0.0695615	+	+	ENSG00000198589	LRBA	Intron45	Intron45	Intron45	150422645	150423642	-
4	163494233	163494497	3.18462	14.6842	-2.20507	-	+	ENSG00000198498	TMA16	Intergenic	Intergenic	UTR5	163494461	163520539	+
4	80720674	80720936	15.9231	2.93685	2.43878	+	-	ENSG00000197826	CFAP299	Intron4	Intron4	Intron4	81030965	81057531	+
4	80767099	80767363	13.8	13.2158	0.0624024	+	+	ENSG00000197826	CFAP299	Intron4	Intron4	Intron4	81030965	81057531	+
4	80469702	80469966	3.18462	20.558	-2.6905	-	+	ENSG00000197826	CFAP299	Intron2	Intron2	Intron2	80386178	80388716	-
4	80386478	80386742	3.18462	14.6842	-2.20507	-	+	ENSG00000197826	CFAP299	Intron2	Intron2	Intron2	80386178	80388716	-
4	36293136	36293400	3.55928	18.2085	-2.35495	+	+	ENSG00000197057	DTHD1	Intron3	Intron3	Intron3	36281622	36344785	+
4	139996753	139997015	28.6617	2.93685	3.28678	+	-	ENSG00000196782	MAML3	Intron1	Intron1	Intron1	140128015	140134565	+
4	139889502	139889764	19.1077	2.93685	2.70181	+	-	ENSG00000196782	MAML3	Exon2	Exon2	Exon2	139794125	139794433	-
4	7918892	7919154	19.1077	2.93685	2.70181	+	-	ENSG00000196526	AFAP1	Intron1	Intron1	Intron1	7939001	7940296	+
4	167144060	167144325	35.0308	44.0527	-0.330606	+	+	ENSG00000196104	SPOCK3	Intron2	Intron2	Intron2	166733384	167234590	-
4	166909215	166909479	5.30771	26.4317	-2.31611	+	+	ENSG00000196104	SPOCK3	Intron6	Intron6	Intron6	166918364	166918478	-
4	82975536	82975800	3.18462	20.558	-2.6905	-	+	ENSG00000189308	LIN54	Intron3	Intron3	Intron3	83003412	83003517	+
4	109263926	109264436	22.2923	46.9895	-1.07579	+	+	ENSG00000188517	COL25A1	Intron2	Intron2	Intron2	108808725	109302752	-
4	109197961	109198223	15.9231	5.8737	1.43878	+	-	ENSG00000188517	COL25A1	Intron2	Intron2	Intron2	108808725	109302752	-
4	68240974	68241238	1.59231	14.6842	-3.20507	-	+	ENSG00000185873	TMPRSS11B	Intron2	Intron2	Intron2	68226653	68245720	-
4	21205140	21205404	4.68917	5.78286	-0.302452	+	+	ENSG00000185774	KCNIP4	Intron1	Intron1	Intron1	21304542	21316485	+
4	21297686	21297950	5.30771	61.6738	-3.5385	+	+	ENSG00000185774	KCNIP4	Intron1	Intron1	Intron1	21304542	21316485	+
4	20930589	20930851	11.1462	2.93685	1.92421	+	-	ENSG00000185774	KCNIP4	Intron1	Intron1	Intron1	20766808	20767372	+
4	21439922	21440186	22.2924	55.8002	-1.32372	+	+	ENSG00000185774	KCNIP4	Intron1	Intron1	Intron1	21464700	21464758	-
4	7577528	7577790	25.477	2.93685	3.11685	+	-	ENSG00000184985	SORCS2	Intron3	Intron3	Intron3	7460028	7460118	+
4	7724916	7725178	6.36925	2.93685	1.11685	+	-	ENSG00000184985	SORCS2	Intron19	Intron19	Exon20	7754090	7778928	+
4	90893526	90893790	3.18462	20.558	-2.6905	-	+	ENSG00000184305	CCSER1	Intron8	Intron8	Intron8	90838903	90839037	-
4	91167951	91168229	38.2155	2.93685	3.70182	+	-	ENSG00000184305	CCSER1	LastIntron	LastIntron	LastIntron	91108023	91112790	-
4	91325688	91325952	15.9231	14.6842	0.116854	+	+	ENSG00000184305	CCSER1	LastIntron	LastIntron	LastIntron	91319034	91325306	-
4	90517341	90517605	9.55387	14.6842	-0.620112	-	+	ENSG00000184305	CCSER1	Intron5	Intron5	Intron5	90370123	90370427	+
4	53238173	53238540	31.8462	2.93685	3.43878	+	-	ENSG00000184178	SCFD2	Intron4	Intron4	Intron4	53265461	53265567	-
4	53109946	53110208	22.2924	2.93685	2.92421	+	-	ENSG00000184178	SCFD2	Intron5	Intron5	Intron5	53265461	53265567	-
4	52988662	52988926	5.73233	32.3053	-2.49458	+	+	ENSG00000184178	SCFD2	Intron5	Intron5	Intron5	52945649	52951022	+
4	44249681	44249943	15.9231	2.93685	2.43878	+	-	ENSG00000183783	KCTD8	LastIntron	LastIntron	LastIntron	44173909	44448807	-
4	44323222	44323484	15.9231	2.93685	2.43878	+	-	ENSG00000183783	KCTD8	LastIntron	LastIntron	LastIntron	44173909	44448807	-
4	109869678	109869940	15.9231	8.81055	0.853819	+	-	ENSG00000183423	LRIT3	LastExon	LastExon	LastExon	109879070	109879897	-
4	74310443	74310705	15.9231	2.93685	2.43878	+	-	ENSG00000182585	EPGN	Intron2	Intron2	Intron2	74308473	74315307	+
4	95530375	95530639	3.18462	14.6842	-2.20507	-	+	ENSG00000182168	UNC5C	Intron1	Intron1	Intron1	95549129	95552457	+
4	95357880	95358142	22.2924	2.93685	2.92421	+	-	ENSG00000182168	UNC5C	Intron1	Intron1	Intron1	95549129	95552457	+
4	37640899	37641163	4.45848	14.6842	-1.71965	+	+	ENSG00000181826	RELL1	Intron3	Intron3	Intron3	37612901	37686376	-
4	5924219	5924481	3.98078	2.93685	0.438782	+	-	ENSG00000181215	C4orf50	LastIntron	LastIntron	LastIntron	5923275	5923328	-
4	113920841	113921107	3.18462	26.4317	-3.05307	-	+	ENSG00000180801	ARSJ	LastIntron	LastIntron	LastIntron	113943256	113944320	+
4	903586	903848	22.2924	2.93685	2.92421	+	-	ENSG00000178950	GAK	Intron5	Intron5	Intron5	849278	932298	-
4	914244	914767	1.06154	52.8632	-5.63803	-	+	ENSG00000178950	GAK	Intron1	Intron1	Intron1	849278	932298	-
4	17858142	17858407	28.6617	61.6738	-1.10553	+	+	ENSG00000178177	LCORL	LastIntron	LastIntron	LastIntron	17810902	17844862	+
4	18002859	18003123	2.52573	6.55145	-1.37511	+	+	ENSG00000178177	LCORL	Intron1	Intron1	Intron1	17841199	18021876	-
4	17875512	17875776	54.1386	20.558	1.39696	+	+	ENSG00000178177	LCORL	Exon7	Exon7	Exon7	17911674	17912976	+
4	17962195	17962457	19.1077	2.93685	2.70181	+	-	ENSG00000178177	LCORL	Intron3	Intron3	Intron3	17911674	17912976	+
4	114617592	114617854	15.9231	8.81055	0.853819	+	-	ENSG00000174607	UGT8	Intron1	Intron1	Intron1	114598455	114678224	+
4	114647309	114647573	3.18462	20.558	-2.6905	-	+	ENSG00000174607	UGT8	Intron2	Intron2	Intron2	114656759	114656854	+
4	171833852	171834114	5.30771	2.93685	0.853819	+	-	ENSG00000174473	GALNTL6	Intron2	Intron2	Intron2	171813503	173041559	+
4	171874855	171875117	15.9231	5.8737	1.43878	+	-	ENSG00000174473	GALNTL6	Intron2	Intron2	Intron2	171813503	173041559	+
4	172996530	172996794	3.18462	14.6842	-2.20507	-	+	ENSG00000174473	GALNTL6	Intron10	Intron10	Intron10	173141643	173141938	+
4	172339039	172339406	41.4001	1.46842	4.81729	+	-	ENSG00000174473	GALNTL6	Intron4	Intron4	Intron4	172380028	172380487	-
4	172638532	172638794	15.9231	2.93685	2.43878	+	-	ENSG00000174473	GALNTL6	Intron5	Intron5	Intron5	172380028	172380487	-
4	172346278	172346542	3.18462	14.6842	-2.20507	-	+	ENSG00000174473	GALNTL6	Intron4	Intron4	Intron4	172380028	172380487	-
4	172530573	172530837	3.18462	14.6842	-2.20507	-	+	ENSG00000174473	GALNTL6	Intron5	Intron5	Intron5	172380028	172380487	-
4	40350463	40350727	3.18462	20.558	-2.6905	-	+	ENSG00000174343	CHRNA9	LastIntron	LastIntron	LastIntron	40335329	40355217	+
4	1666055	1666384	19.1078	1.46842	3.70182	+	-	ENSG00000174137	FAM53A	Intron2	Intron2	Intron2	1683420	1683529	-
4	5604543	5604807	3.18462	14.6842	-2.20507	-	+	ENSG00000173040	EVC2	Intron16	Intron16	Intron16	5525156	5527801	+
4	87067433	87067697	35.0308	6.85265	2.35389	+	+	ENSG00000172493	AFF1	Intron3	Intron3	Intron3	87006988	87141038	+
4	70410188	70410452	3.18462	20.558	-2.6905	-	+	ENSG00000171199	OPRPN	UTR3	Intergenic	Intergenic	70397882	70410194	+
4	70481181	70481443	14.3308	2.93685	2.28678	+	-	ENSG00000171195	MUC7	LastExon	LastExon	LastExon	70518540	70532742	+
4	46742999	46743263	14.186	18.0406	-0.346781	+	+	ENSG00000170516	COX7B2	LastIntron	LastIntron	LastIntron	46723830	46724408	-
4	150104668	150104932	9.55387	14.6842	-0.620112	-	+	ENSG00000170390	DCLK2	Intron2	Intron2	Intron2	150078274	150257457	+
4	30869199	30869461	15.9231	2.93685	2.43878	+	-	ENSG00000169851	PCDH7	Intron1	Intron1	Intron1	30884443	30885182	-
4	31084656	31084919	28.6617	2.93685	3.28678	+	-	ENSG00000169851	PCDH7	LastIntron	LastIntron	LastIntron	31171144	31211675	+
4	73604212	73604474	4.60001	2.48503	0.888374	+	-	ENSG00000169435	RASSF6	Intron2	Intron2	Intron2	73571550	73620548	-
4	73612927	73613195	11.04	220.264	-4.31842	+	+	ENSG00000169435	RASSF6	Intron1	Intron1	Intron1	73571550	73620548	-
4	37860378	37860642	3.18462	14.6842	-2.20507	-	+	ENSG00000169299	PGM2	LastIntron	LastIntron	LastIntron	37866561	37867091	-
4	161821670	161821932	15.9231	2.93685	2.43878	+	-	ENSG00000168843	FSTL5	Intron4	Intron4	Intron4	162022733	162047567	+
4	161457790	161458296	4.30859	1.69092	1.34941	+	-	ENSG00000168843	FSTL5	Intron14	Intron14	Intron14	161378953	161388417	+
4	161569478	161569740	22.2924	2.93685	2.92421	+	-	ENSG00000168843	FSTL5	Intron8	Intron8	Intron8	161378953	161388417	+
4	186535118	186535382	3.18462	14.6842	-2.20507	-	+	ENSG00000168412	MTNR1A	LastIntron	LastIntron	LastIntron	186426546	186555328	-
4	26364470	26364734	3.18462	14.6842	-2.20507	-	+	ENSG00000168214	RBPJ	Intron2	Intron2	Intron2	26320807	26435128	+
4	82905120	82905387	3.94894	18.0406	-2.19171	+	+	ENSG00000168152	THAP9	Intron2	Intron2	Intron2	82893009	82900960	-
4	186246772	186247034	22.2924	2.93685	2.92421	+	-	ENSG00000164344	KLKB1	Intron6	Intron6	Intron6	186265945	186288780	+
4	145175754	145176253	6.0154	3.77595	0.67182	+	+	ENSG00000164164	OTUD4	Intron1	Intron1	Intron1	145133690	145180161	-
4	145177237	145177747	60.5079	32.3053	0.905353	+	+	ENSG00000164164	OTUD4	Intron1	Intron1	Intron1	145133690	145180161	-
4	163343938	163344200	15.9231	2.93685	2.43878	+	-	ENSG00000164129	NPY5R	Intergenic	Intergenic	UTR5	163344102	163351934	+
4	174247398	174247660	28.6617	8.81055	1.70182	+	-	ENSG00000164117	FBXO8	Intron3	Intron3	Intron3	174094660	174220398	-
4	155365663	155365927	3.18462	14.6842	-2.20507	-	+	ENSG00000164114	MAP9	Intron5	Intron5	Intron5	155342658	155376970	-
4	120064033	120064297	3.18462	14.6842	-2.20507	-	+	ENSG00000164109	MAD2L1	Intron2	Intron2	Intron2	120066958	120085579	+
4	118257987	118258249	4.09452	2.09775	0.964854	+	-	ENSG00000164100	NDST3	UTR3	UTR3	UTR3	118278709	118279823	+
4	108741807	108742071	11.6769	20.558	-0.816036	+	+	ENSG00000164089	ETNPPL	UTR3	Intergenic	Intergenic	108742040	108763053	-
4	8034257	8034519	7.4308	2.93685	1.33925	+	-	ENSG00000163995	ABLIM2	Intron10	Intron10	Intron10	8022665	8023126	+
4	6696530	6696794	3.51984	8.35875	-1.24778	+	+	ENSG00000163993	S100P	LastIntron	LastIntron	LastIntron	6697861	6698809	-
4	3512674	3513108	3.18462	7.7426	-1.2817	+	+	ENSG00000163956	LRPAP1	LastIntron	UTR3	UTR3	3503597	3532559	-
4	74302006	74302270	3.18462	14.6842	-2.20507	-	+	ENSG00000163738	MTHFD2L	LastExon	LastExon	LastExon	74308473	74315307	+
4	40460597	40460859	19.1077	2.93685	2.70181	+	-	ENSG00000163694	RBM47	Intron3	Intron3	Intron3	40491733	40492024	+
4	88266895	88267157	22.2924	2.93685	2.92421	+	-	ENSG00000163644	PPM1K	Intron5	Intron5	Intron5	88275205	88275308	-
4	84798267	84798529	47.7693	8.81055	2.43878	+	-	ENSG00000163625	WDFY3	Intron17	Intron17	Intron17	84803258	84810391	+
4	84879371	84879633	22.2924	2.93685	2.92421	+	-	ENSG00000163625	WDFY3	Intron3	Intron3	Intron3	84886386	84886486	-
4	79983708	79983972	1.06154	14.6842	-3.79004	-	+	ENSG00000163297	ANTXR2	Intron13	Intron14	Intron14	79901149	80073086	-
4	47139812	47140076	20.1693	28.3896	-0.493199	+	+	ENSG00000163288	GABRB1	Intron3	Intron3	Intron3	47031360	47426444	+
4	44720733	44720995	15.9231	2.93685	2.43878	+	-	ENSG00000163281	GNPDA2	Intron2	Intron2	Intron2	44703246	44726545	-
4	97770205	97770469	3.18462	14.6842	-2.20507	-	+	ENSG00000163116	STPG2	Intron3	Intron3	Intron3	97385960	97633823	-
4	97639350	97639614	3.18462	14.6842	-2.20507	-	+	ENSG00000163116	STPG2	LastIntron	LastIntron	LastIntron	97385960	97633823	-
4	52075494	52075758	3.18462	14.6842	-2.20507	-	+	ENSG00000163071	SPATA18	Intron6	Intron6	Intron6	52051331	52097292	+
4	2409082	2409346	3.18462	7.34212	-1.20507	-	+	ENSG00000159733	ZFYVE28	Intron1	Intron1	Intron1	2269598	2418663	-
4	2416653	2416917	3.18462	20.558	-2.6905	-	+	ENSG00000159733	ZFYVE28	Intron1	Intron1	Intron1	2269598	2418663	-
4	1193858	1194151	28.6617	2.93685	3.28678	+	-	ENSG00000159674	SPON2	Intron1	Intron1	Intron1	1166937	1208962	-
4	13433064	13433328	3.18462	20.558	-2.6905	-	+	ENSG00000157869	RAB28	Intron4	Intron4	Intron4	13367724	13484365	-
4	185701342	185701851	4.8359	6.64653	-0.458818	+	+	ENSG00000154556	SORBS2	Intron2	Intron2	Intron2	185709873	185709967	-
4	169096299	169096561	7.4308	4.89475	0.602283	+	-	ENSG00000154447	SH3RF1	LastExon	UTR3	UTR3	169166272	169167117	+
4	101778177	101778441	3.18462	14.6842	-2.20507	-	+	ENSG00000153064	BANK1	Intron5	Intron5	Intron5	101723876	101723980	+
4	101855874	101856136	7.4308	2.93685	1.33925	+	-	ENSG00000153064	BANK1	Intron7	Intron7	Intron7	101972423	101972798	+
4	101943987	101944286	3.18462	38.179	-3.58358	-	+	ENSG00000153064	BANK1	Intron11	Intron11	Intron11	101972423	101972798	+
4	102016368	102016632	3.18462	14.6842	-2.20507	-	+	ENSG00000153064	BANK1	Intron11	Intron11	Intron11	101976894	102036903	-
4	6173229	6173493	1.06154	16.1526	-3.92754	-	+	ENSG00000152969	JAKMIP1	Intron1	Intron1	Intron1	6026203	6200555	-
4	6125953	6126594	11.1462	12.7263	-0.191266	+	+	ENSG00000152969	JAKMIP1	Intron1	Intron1	Intron1	6064977	6070162	-
4	80200143	80200651	15.1738	49.9264	-1.71822	+	+	ENSG00000152784	PRDM8	Exon8	Intron8	Intron8	80183280	80190169	-
4	87507623	87507887	16.5022	51.8845	-1.65265	+	+	ENSG00000152583	SPARCL1	Intron1	Intron1	Intron1	87473348	87529503	-
4	93075902	93076174	23.8847	2.93685	3.02374	+	-	ENSG00000152208	GRID2	Intron2	Intron2	Intron2	92884663	92885107	+
4	93328758	93329020	15.9231	2.93685	2.43878	+	-	ENSG00000152208	GRID2	Intron8	Intron8	Intron8	93318623	93319786	-
4	93344993	93345255	22.2924	2.93685	2.92421	+	-	ENSG00000152208	GRID2	Intron8	Intron8	Intron8	93318623	93319786	-
4	185144687	185144949	22.2924	2.93685	2.92421	+	-	ENSG00000151729	SLC25A4	Intron1	Exon2	Exon2	185143241	185150382	+
4	183296716	183296980	3.18462	20.558	-2.6905	-	+	ENSG00000151718	WWC2	Intron21	Intron21	Intron21	183318194	183320774	-
4	148148829	148149091	15.9231	1.46842	3.43878	+	-	ENSG00000151623	NR3C2	Intron6	Intron6	Intron6	148146471	148208880	+
4	148188146	148188410	3.18462	14.6842	-2.20507	-	+	ENSG00000151623	NR3C2	Intron4	Intron4	Intron4	148146471	148208880	+
4	139021516	139021778	28.6617	2.93685	3.28678	+	-	ENSG00000151014	NOCT	Intron1	Intron1	Intron1	139015789	139045937	+
4	138205424	138205686	15.9231	2.93685	2.43878	+	-	ENSG00000151012	SLC7A11	Intron6	Intron6	Intron6	138164097	138242349	-
4	175959190	175959452	22.2924	2.93685	2.92421	+	-	ENSG00000150625	GPM6A	Intron1	Intron1	Intron1	175962061	175962485	+
4	61532627	61532891	3.18462	26.4317	-3.05307	-	+	ENSG00000150471	ADGRL3	Intron3	Intron3	Intron3	61420246	61428221	-
4	62010219	62010481	28.6617	8.81055	1.70182	+	-	ENSG00000150471	ADGRL3	Intron20	Intron20	Intron20	62105660	62106049	-
4	156799183	156799447	9.55387	14.6842	-0.620112	-	+	ENSG00000145431	PDGFC	Intron3	Intron3	Intron3	156841359	156842236	+
4	163968142	163968406	4.46635	6.23252	-0.48072	+	+	ENSG00000145416	2019-03-01	Intron2	Intron2	Intron2	163932526	163933182	+
4	163982730	163982994	7.96156	14.6842	-0.883146	+	+	ENSG00000145416	2019-03-01	Intron2	Intron2	Intron2	163932526	163933182	+
4	164007781	164008045	3.18462	20.558	-2.6905	-	+	ENSG00000145416	2019-03-01	Intron2	Intron2	Intron2	163932526	163933182	+
4	164136971	164137235	3.18462	14.6842	-2.20507	-	+	ENSG00000145416	2019-03-01	Intron1	Intron1	Intron1	164188311	164190367	+
4	163816100	163816364	9.55387	26.4317	-1.46811	-	+	ENSG00000145416	2019-03-01	Intron3	Intron3	Intron3	163828800	163829113	-
4	121817371	121817635	3.18462	14.6842	-2.20507	-	+	ENSG00000145386	CCNA2	UTR3	UTR3	UTR3	121816444	121823932	-
4	122976640	122976904	3.18462	32.3053	-3.34258	-	+	ENSG00000145375	SPATA5	Intron9	Intron9	Intron9	122923074	123319450	+
4	113217101	113217365	3.18462	20.558	-2.6905	-	+	ENSG00000145362	ANK2	Intron4	Intron4	Intron4	113214046	113214393	-
4	106261827	106262091	22.2924	14.6842	0.602283	+	+	ENSG00000145348	TBCK	Intron5	Intron5	Intron5	106316507	106349226	+
4	89809267	89809611	1.06154	44.0527	-5.375	-	+	ENSG00000145335	SNCA	Intron3	Intron3	Intron3	89836424	89840595	+
4	82445076	82445340	3.64228	4.38347	-0.267231	+	+	ENSG00000145293	ENOPH1	Intron1	Intron1	Intron1	82430562	82461091	+
4	67509221	67509485	6.36925	20.558	-1.6905	-	+	ENSG00000145241	CENPC	Intron9	Intron9	Intron9	67468748	67545606	-
4	20554748	20555010	22.2924	2.93685	2.92421	+	-	ENSG00000145147	SLIT2	Intron26	Intron26	Intron26	20528275	20528384	+
4	102269243	102269507	22.2924	14.6842	0.602283	+	+	ENSG00000138821	SLC39A8	Intron6	Intron6	Intron6	102251041	102345205	-
4	108163944	108164208	11.6769	32.3053	-1.46811	+	+	ENSG00000138795	LEF1	Intron2	Intron2	Intron2	108047545	108168956	-
4	77730345	77730609	3.18462	14.6842	-2.20507	-	+	ENSG00000138767	CNOT6L	Intron9	Intron9	Intron9	77702746	77702803	-
4	78382125	78382389	15.9231	14.6842	0.116854	-	+	ENSG00000138759	FRAS1	Intron27	Intron27	Intron27	78379197	78379514	+
4	76123487	76123751	1.06154	14.6842	-3.79004	-	+	ENSG00000138750	NUP54	Intron9	Intron9	Intron9	76114664	76148515	-
4	75938131	75938395	5.55555	7.8425	-0.497382	+	+	ENSG00000138744	NAAA	Intron2	Intron2	Intron2	75913657	75941051	-
4	120791233	120791497	3.18462	6.85265	-1.10554	-	+	ENSG00000138738	PRDM5	Intron10	Intron10	Intron10	120810469	120810569	+
4	119548044	119548308	3.18462	14.6842	-2.20507	-	+	ENSG00000138735	PDE5A	Intron9	Intron9	Intron9	119548206	119552025	+
4	98277484	98277748	11.6769	67.5475	-2.53224	+	+	ENSG00000138698	RAP1GDS1	Intron1	Intron1	Intron1	98251688	98261630	-
4	94864958	94865220	22.2924	2.93685	2.92421	+	-	ENSG00000138696	BMPR1B	Intron1	Intron1	Intron1	94757968	95158448	+
4	94932450	94932714	3.18462	14.6842	-2.20507	-	+	ENSG00000138696	BMPR1B	Intron2	Intron2	Intron2	94757968	95158448	+
4	122179806	122180074	35.0308	2.93685	3.57628	+	-	ENSG00000138688	KIAA1109	Intron6	Intron6	Intron6	122152333	122362752	+
4	82357112	82357376	1.06154	4.40526	-2.05307	-	+	ENSG00000138668	HNRNPD	Exon1	LastIntron	LastIntron	82353829	82358842	-
4	112267170	112267677	6.36924	22.7606	-1.83734	+	+	ENSG00000138660	AP1AR	LastIntron	LastIntron	LastIntron	112272968	112273316	-
4	112268604	112268868	3.18462	14.6842	-2.20507	-	+	ENSG00000138660	AP1AR	UTR3	UTR3	UTR3	112272968	112273316	-
4	114900689	114900953	3.95332	8.81055	-1.15617	+	+	ENSG00000138653	NDST4	Intron6	Intron6	Intron6	114799331	114799629	+
4	88387635	88387897	15.9231	2.93685	2.43878	+	-	ENSG00000138642	HERC6	Intron3	Intron3	Intron3	88378739	88443097	+
4	88968355	88968619	3.18462	20.558	-2.6905	-	+	ENSG00000138640	FAM13A	Intron4	Intron4	Intron4	88725955	89057172	-
4	85929561	85929825	9.55389	20.558	-1.10554	+	+	ENSG00000138639	ARHGAP24	Intron4	Intron4	Intron4	86119714	86219926	+
4	85953361	85953866	12.3846	32.3053	-1.38322	+	+	ENSG00000138639	ARHGAP24	Intron5	Intron5	Intron5	86119714	86219926	+
4	152969207	152969713	2.97917	1.53835	0.953527	+	-	ENSG00000137460	FHDC1	Intron10	Intron10	Intron10	152936352	152979686	+
4	55477844	55478106	5.73233	2.93685	0.964854	+	-	ENSG00000134852	CLOCK	Intron5	Intron5	Intron5	55501595	55501708	-
4	70637125	70637387	22.2924	2.93685	2.92421	+	-	ENSG00000132464	ENAM	Intron7	Intron7	Intron7	70628744	70646824	+
4	168508224	168508488	28.6617	20.558	0.479425	+	+	ENSG00000129116	PALLD	Intron1	Intron1	Intron1	168497066	168928457	+
4	168679091	168679355	3.18462	20.558	-2.6905	-	+	ENSG00000129116	PALLD	Intron3	Intron3	Intron3	168686608	168686716	-
4	8206884	8207148	3.18462	14.6842	-2.20507	-	+	ENSG00000125089	SH3TC1	Intron2	Intron2	Intron2	8199303	8240744	+
4	74367126	74367388	4.45848	2.93685	0.602283	+	-	ENSG00000124882	EREG	Intron1	Intron1	Intron1	74365143	74388751	+
4	42644013	42644275	6.36923	2.93685	1.11685	+	-	ENSG00000124406	ATP8A1	Intron1	Intron1	Intron1	42408373	42657105	-
4	42408841	42409105	3.18462	20.558	-2.6905	-	+	ENSG00000124406	ATP8A1	UTR3	UTR3	UTR3	42397839	42402487	+
4	38994625	38994887	15.9231	2.93685	2.43878	+	-	ENSG00000121895	TMEM156	Intron2	Intron2	Intron2	38966744	39032421	-
4	38976927	38977189	15.9231	2.93685	2.43878	+	-	ENSG00000121895	TMEM156	Intron5	Intron5	Intron5	38966744	39032421	-
4	39013456	39013720	3.18462	8.81056	-1.46811	-	+	ENSG00000121895	TMEM156	Intron1	Intron1	Intron1	38966744	39032421	-
4	39010552	39010814	15.9231	2.93685	2.43878	+	-	ENSG00000121895	TMEM156	Intron1	Intron1	Intron1	38966744	39032421	-
4	153502623	153502887	3.18462	32.3053	-3.34258	-	+	ENSG00000121210	TMEM131L	Intron3	Intron3	Intron3	153466346	153636711	+
4	146379739	146380001	22.2924	2.93685	2.92421	+	-	ENSG00000120519	SLC10A7	Intron4	Intron4	Intron4	146408583	146408688	+
4	77064359	77064640	1.59231	38.179	-4.58358	-	+	ENSG00000118816	CCNI	Intron2	Intron2	Intron2	77047158	77076005	-
4	88041782	88042046	11.8286	42.0947	-1.83136	+	+	ENSG00000118762	PKD2	Intron4	Intron4	Intron4	88007668	88077777	+
4	185405757	185406021	3.18462	14.6842	-2.20507	-	+	ENSG00000109775	UFSP2	Intron9	Intron9	Intron10	185396811	185400628	+
4	185326024	185326288	3.18462	26.4317	-3.05307	-	+	ENSG00000109762	SNX25	Intron9	Intron9	Intron9	185370725	185390928	+
4	185342573	185342889	28.6617	2.93685	3.28678	+	-	ENSG00000109762	SNX25	Intron12	Intron12	Intron12	185370725	185390928	+
4	26616566	26616831	15.9231	26.4317	-0.731146	+	+	ENSG00000109680	TBC1D19	Intron3	Intron3	Intron3	26583916	26755351	+
4	26660841	26661103	19.1077	8.81055	1.11685	+	-	ENSG00000109680	TBC1D19	Intron8	Intron8	Intron8	26702309	26702388	+
4	26686420	26686684	3.18462	20.558	-2.6905	-	+	ENSG00000109680	TBC1D19	Intron12	Intron12	Intron12	26702309	26702388	+
4	152429329	152429593	1.91077	41.1159	-4.42747	-	+	ENSG00000109670	FBXW7	Intron1	Intron1	Intron1	152489327	152489416	-
4	143358933	143359197	3.18462	14.6842	-2.20507	-	+	ENSG00000109458	GAB1	Intron1	Intron1	Intron1	143349275	143350117	-
4	142717889	142718151	28.6617	2.93685	3.28678	+	-	ENSG00000109452	INPP4B	Intron2	Intron2	Intron2	142023160	142846290	-
4	142812843	142813107	1.06154	14.6842	-3.79004	-	+	ENSG00000109452	INPP4B	Intron1	Intron1	Intron1	142023160	142846290	-
4	142736011	142736275	3.18462	14.6842	-2.20507	-	+	ENSG00000109452	INPP4B	Intron1	Intron1	Intron1	142023160	142846290	-
4	142619597	142619859	22.2924	2.93685	2.92421	+	-	ENSG00000109452	INPP4B	Intron2	Intron2	Intron2	142566019	142660950	+
4	142655456	142655718	5.30771	2.93685	0.853819	+	-	ENSG00000109452	INPP4B	Intron2	Intron2	Intron2	142566019	142660950	+
4	142515602	142515866	3.18462	14.6842	-2.20507	-	+	ENSG00000109452	INPP4B	Intron2	Intron2	Intron2	142514446	142518983	+
4	140704960	140705222	28.6617	4.89475	2.54982	+	-	ENSG00000109436	TBC1D9	Intron1	Intron1	Intron1	140700835	140700942	-
4	139057772	139058036	28.6617	10.7684	1.41231	+	+	ENSG00000109381	ELF2	UTR3	UTR3	UTR3	139055475	139055578	+
4	86350040	86350302	7.96156	2.93685	1.43878	+	-	ENSG00000109339	MAPK10	Intron2	Intron2	Intron2	86010395	86360222	-
4	86124034	86124298	3.18462	14.6842	-2.20507	-	+	ENSG00000109339	MAPK10	Intron4	Intron4	Intron4	86119714	86219926	+
4	86285651	86285915	3.18462	14.6842	-2.20507	-	+	ENSG00000109339	MAPK10	Intron2	Intron2	Intron2	86336318	86336614	-
4	102638050	102638312	15.9231	2.93685	2.43878	+	-	ENSG00000109323	MANBA	Intron14	Intron14	Intron14	102662611	102663073	+
4	139668595	139668859	6.36925	20.558	-1.6905	-	+	ENSG00000085871	MGST2	Intron1	Intron1	Intron1	139666016	139731435	+
4	186607723	186607985	11.1462	5.8737	0.924211	+	-	ENSG00000083857	FAT1	Intron16	Intron16	Intron16	186533655	186555567	-
4	71538465	71538730	13.0923	155.653	-3.57154	+	+	ENSG00000080493	SLC4A4	Intron15	Intron15	Intron15	71434405	71437924	-
4	40122493	40122757	3.18462	14.6842	-2.20507	-	+	ENSG00000078177	N4BP2	Intron10	Intron10	Intron10	40142198	40142365	-
4	39723255	39723517	11.1462	2.93685	1.92421	+	-	ENSG00000078140	UBE2K	Intron1	Intron1	Intron1	39713842	39714451	-
4	5808234	5808740	28.6617	8.81055	1.70182	+	-	ENSG00000072840	EVC	Exon18	Intron18	Intron18	5820764	5893058	-
4	5833390	5833654	6.82419	20.558	-1.59097	+	+	ENSG00000072832	CRMP1	Intron11	Intron11	Intron11	5820764	5893058	-
4	147870923	147871187	3.18462	26.4317	-3.05307	-	+	ENSG00000071205	ARHGAP10	Intron1	Intron1	Intron1	147860983	148072776	+
4	155802115	155802379	35.0308	20.558	0.768926	+	+	ENSG00000061918	GUCY1B1	Intron9	Intron9	Exon10	155759059	155807591	+
4	158826865	158827129	3.18462	20.558	-2.6905	-	+	ENSG00000052795	FNIP2	Intron2	Intron2	Intron2	158794590	158794696	-
4	15600983	15601292	28.6617	2.93685	3.28678	+	-	ENSG00000048342	CC2D2A	LastIntron	LastIntron	LastExon	15563698	15564253	-
4	15560485	15560749	3.18462	67.5475	-4.40671	-	+	ENSG00000048342	CC2D2A	Intron22	Exon23	Intron23	15563698	15564253	-
4	17649221	17649483	15.9231	2.93685	2.43878	+	-	ENSG00000047662	FAM184B	Intron11	Intron11	Intron11	17614631	17634105	+
4	36134565	36134829	3.18462	11.7474	-1.88315	-	+	ENSG00000047365	ARAP2	Intron19	Intron19	Intron19	36065060	36065726	-
4	36118746	36119010	3.18462	14.6842	-2.20507	-	+	ENSG00000047365	ARAP2	Intron24	Intron24	Intron24	36065060	36065726	-
4	165888085	165888347	15.9231	8.81055	0.853819	+	-	ENSG00000038295	TLL1	Intron1	Intron1	Intron1	165873258	166103895	+
4	165969782	165970046	3.18462	14.6842	-2.20507	-	+	ENSG00000038295	TLL1	Intron1	Intron1	Intron1	166053187	166053287	-
4	13602510	13602772	5.30771	2.93685	0.853819	+	-	ENSG00000038219	BOD1L1	Exon10	Exon10	Exon10	13568738	13627723	-
4	67561599	67561863	6.82419	10.1158	-0.567881	+	+	ENSG00000035720	STAP1	Intron1	Intron1	Intron1	67558728	67606898	+
4	6579063	6579398	7.73409	6.85265	0.174569	+	-	ENSG00000013288	MAN2B2	Intron3	Intron3	Intron3	6575215	6622401	+
5	77379937	77380199	15.9231	1.46842	3.43878	+	-	ENSG00000284762	AC022414.1	Intron12	Intron12	Intron12	77290268	77291800	+
5	77250537	77250801	28.6617	20.558	0.479425	+	+	ENSG00000284762	AC022414.1	Intron3	Intron3	Intron3	77290268	77291800	+
5	132567369	132567633	3.18462	49.9264	-3.97061	-	+	ENSG00000283782	AC116366.3	Intron4	Intron4	Intron4	132556938	132646344	+
5	131865296	131865560	3.18462	26.4317	-3.05307	-	+	ENSG00000281938	AC026398.1	Intron27	Intron27	Intron27	131797415	131797929	+
5	131809021	131809285	22.2924	20.558	0.116854	+	+	ENSG00000281938	AC026398.1	LastIntron	LastIntron	LastIntron	131797415	131797929	+
5	161914616	161914880	5.10412	9.18545	-0.847687	+	+	ENSG00000280776		LastIntron	LastIntron	LastIntron	161847655	161899954	+
5	139453659	139454289	54.1386	2.93685	4.20432	+	-	ENSG00000279686	AC142391.1	Intron8	Intron8	Intron8	139447907	139448017	+
5	139452093	139452665	10.6154	26.4317	-1.31611	+	+	ENSG00000279686	AC142391.1	Intron8	Intron8	Intron8	139447907	139448017	+
5	136080361	136080627	3.35448	5.1558	-0.620108	+	+	ENSG00000278815		Intergenic	Intergenic	Intergenic	136080497	136080597	-
5	34056428	34056697	3.18462	32.3053	-3.34258	-	+	ENSG00000273294	C1QTNF3-AMACR	Intron1	Intron1	Intron1	34019448	34043832	-
5	34018495	34018759	7.66409	11.1776	-0.544418	+	+	ENSG00000273294	C1QTNF3-AMACR	Intron6	Intron6	Intron6	33986178	34008108	-
5	131622416	131622680	3.18462	14.6842	-2.20507	-	+	ENSG00000273217	AC008695.1	Intron2	Intron2	Intron2	131423921	131635236	-
5	131449621	131449885	5.28841	6.61632	-0.323194	+	+	ENSG00000273217	AC008695.1	Intron22	Intron22	Intron22	131440031	131440196	-
5	131461137	131461401	1.06154	20.558	-4.27547	-	+	ENSG00000273217	AC008695.1	Intron20	Intron20	Intron20	131440031	131440196	-
5	136080361	136080627	3.35448	5.1558	-0.620108	+	+	ENSG00000270123		Intergenic	LastExon	Intergenic	136080497	136080597	-
5	124901376	124901640	3.18462	26.4317	-3.05307	-	+	ENSG00000260192		Intron2	Intron2	Intron2	124868972	124869914	-
5	140894888	140895152	1.06154	14.6842	-3.79004	-	+	ENSG00000255408	PCDHA3	Intron1	Intron1	Intron1	140878073	140882642	-
5	165648044	165648306	15.9231	2.93685	2.43878	+	-	ENSG00000253693		LastIntron	LastIntron	LastIntron	165609441	165609679	+
5	165765678	165765942	9.55387	14.6842	-0.620112	-	+	ENSG00000253693		LastIntron	LastIntron	LastIntron	165782805	165783134	-
5	105139194	105139458	9.55387	20.558	-1.10554	-	+	ENSG00000253584		Intron1	Intron1	Intron1	105099473	105100098	+
5	170754823	170755087	1.06154	14.6842	-3.79004	-	+	ENSG00000253348		Intron1	Intron1	Intron1	170747047	170758179	-
5	159824686	159824950	11.1462	26.4317	-1.24572	+	+	ENSG00000253311		LastIntron	LastIntron	LastIntron	159776772	159871384	-
5	129682144	129682408	8.28001	3.47082	1.25436	+	+	ENSG00000251680		LastIntron	LastIntron	LastIntron	129748079	129766732	+
5	129800014	129800276	15.9231	2.93685	2.43878	+	-	ENSG00000251680		Intron2	Intron2	Intron2	129748079	129766732	+
5	140894888	140895152	1.06154	14.6842	-3.79004	-	+	ENSG00000251664	PCDHA12	Intron1	Intron1	Intron1	140878073	140882642	-
5	105139194	105139458	9.55387	20.558	-1.10554	-	+	ENSG00000251574		Intron1	Intron1	Intron1	105099473	105100098	+
5	104940493	104940796	3.18462	38.179	-3.58358	-	+	ENSG00000251574		Intron1	Intron1	Intron1	105099473	105100098	+
5	104900113	104900375	15.9231	2.93685	2.43878	+	-	ENSG00000251574		Intron1	Intron1	Intron1	104780288	104780389	-
5	105281476	105281740	6.0154	10.7684	-0.840074	+	+	ENSG00000251574		Intron1	Intron1	Intron1	104973287	105246364	-
5	104699393	104699674	25.477	2.93685	3.11685	+	-	ENSG00000251574		LastIntron	LastIntron	LastIntron	104773641	104799772	+
5	104707628	104707892	3.18462	20.558	-2.6905	-	+	ENSG00000251574		LastIntron	LastIntron	LastIntron	104773641	104799772	+
5	104728898	104729162	26.5385	105.726	-1.99418	+	+	ENSG00000251574		LastIntron	LastIntron	LastIntron	104773641	104799772	+
5	104695724	104695988	3.18462	14.6842	-2.20507	-	+	ENSG00000251574		LastIntron	LastIntron	LastIntron	104773641	104799772	+
5	122657145	122657409	1.59231	14.6842	-3.20507	-	+	ENSG00000251538		Intron8	Intron8	Intron8	122675795	122676755	+
5	95967698	95968204	2.77807	1.38963	0.999384	+	-	ENSG00000251314		LastIntron	LastIntron	LastIntron	95973041	95973446	-
5	96218229	96218491	15.9231	1.46842	3.43878	+	-	ENSG00000251314		LastIntron	LastIntron	LastIntron	96213346	96215075	-
5	115588701	115588965	3.18462	14.6842	-2.20507	-	+	ENSG00000251201	TMED7-TICAM2	LastIntron	LastIntron	LastIntron	115578650	115602479	-
5	115620109	115620373	3.18462	14.6842	-2.20507	-	+	ENSG00000251201	TMED7-TICAM2	Intron2	Intron2	Intron2	115578642	115626161	-
5	153893670	153893932	19.1077	2.93685	2.70181	+	-	ENSG00000251183		LastIntron	LastIntron	LastIntron	153887428	153898987	-
5	44792066	44792573	3.18462	26.4317	-3.05307	-	+	ENSG00000251141		Intron1	Intron1	Intron1	44776756	44808759	-
5	26730571	26730833	22.2924	2.93685	2.92421	+	-	ENSG00000251033		LastIntron	LastIntron	LastIntron	26739753	26741183	-
5	106972244	106972506	15.9231	2.93685	2.43878	+	-	ENSG00000251027		Intron1	Intron1	Intron1	106815205	106980869	-
5	104098854	104099118	2.12308	26.4317	-3.63804	-	+	ENSG00000251026		Intron3	Intron3	Intron3	104098874	104099038	+
5	104097654	104097916	15.9231	2.93685	2.43878	+	-	ENSG00000251026		Intron3	Intron3	Intron3	104098874	104099038	+
5	6895679	6895941	15.9231	2.93685	2.43878	+	-	ENSG00000250974		Intron1	Intron1	Intron1	6868559	6886787	+
5	57482201	57482465	1.06154	17.621	-4.05307	-	+	ENSG00000250961		Intron1	Intron1	Intron1	57480016	57482809	-
5	95967698	95968204	2.77807	1.38963	0.999384	+	-	ENSG00000250955		LastIntron	LastIntron	LastIntron	95973041	95973446	-
5	181199536	181199799	28.6617	2.93685	3.28678	+	-	ENSG00000250900		Exon1	LastIntron	LastIntron	181199368	181203101	+
5	5160556	5160820	3.18462	44.0527	-3.79004	-	+	ENSG00000250866		LastIntron	LastIntron	LastIntron	5142138	5176214	-
5	175921260	175921524	4.45847	15.5233	-1.79982	+	+	ENSG00000250820		LastIntron	LastIntron	LastIntron	175903874	175904371	-
5	67811501	67811763	15.9231	2.93685	2.43878	+	-	ENSG00000250421		Intron2	Intron2	Intron2	67699451	67818322	-
5	17625756	17626018	6.36923	5.8737	0.116849	+	-	ENSG00000250386		Intergenic	LastExon	LastExon	17625551	17625959	-
5	177959504	177959766	22.2924	2.93685	2.92421	+	-	ENSG00000250101		LastIntron	LastIntron	LastIntron	177967004	177967457	+
5	38154159	38154423	4.8283	5.2863	-0.130742	+	+	ENSG00000250003		LastIntron	LastIntron	LastIntron	38148480	38153715	+
5	38134256	38134523	25.477	2.93685	3.11685	+	-	ENSG00000250003		LastIntron	LastIntron	LastIntron	38148480	38153715	+
5	38060327	38060591	3.18462	17.621	-2.4681	-	+	ENSG00000250003		LastIntron	LastIntron	LastIntron	38025697	38183932	+
5	122371399	122371663	3.18462	14.6842	-2.20507	-	+	ENSG00000249916		Intron2	Intron2	Exon3	122369762	122383568	-
5	67811501	67811763	15.9231	2.93685	2.43878	+	-	ENSG00000249894		LastIntron	LastIntron	LastIntron	67699451	67818322	-
5	143755983	143756247	7.4308	38.179	-2.36119	+	+	ENSG00000249881		LastIntron	LastIntron	LastIntron	143752090	143752704	-
5	138267557	138267819	15.9231	2.93685	2.43878	+	-	ENSG00000249851		Intergenic	Exon1	Exon1	138266996	138267757	-
5	177695809	177696169	3.18462	23.4948	-2.88314	-	+	ENSG00000249849		Intron1	Intron1	Intron1	177682294	177713969	+
5	9712025	9712289	3.18462	14.6842	-2.20507	-	+	ENSG00000249781		Exon9	Intron9	Intron9	9760907	9761013	+
5	92524224	92524488	2.61962	10.053	-1.9402	+	+	ENSG00000249776		Intron2	Intron2	Intron2	92410256	92639497	-
5	139453659	139454289	54.1386	2.93685	4.20432	+	-	ENSG00000249751	ECSCR	Intron8	Intron8	Intron8	139447907	139448017	+
5	139452093	139452665	10.6154	26.4317	-1.31611	+	+	ENSG00000249751	ECSCR	Intron8	Intron8	Intron8	139447907	139448017	+
5	109281099	109281363	9.55387	19.0895	-0.998622	-	+	ENSG00000249476		LastIntron	LastIntron	LastIntron	109237120	109326369	-
5	98410891	98411155	4.62284	4.6421	-0.00599728	+	+	ENSG00000249448		LastExon	LastExon	LastExon	98410235	98411792	-
5	87677974	87678238	1.44756	5.28634	-1.86865	-	+	ENSG00000249362		LastIntron	LastIntron	LastIntron	87662042	87679147	+
5	174521749	174522214	3.18462	32.3053	-3.34258	-	+	ENSG00000249306		LastIntron	LastIntron	LastIntron	174513305	174514307	+
5	115620109	115620373	3.18462	14.6842	-2.20507	-	+	ENSG00000249249		LastExon	LastExon	LastExon	115578642	115626161	-
5	140894888	140895152	1.06154	14.6842	-3.79004	-	+	ENSG00000249158	PCDHA11	Intron1	Intron1	Intron1	140878073	140882642	-
5	87045291	87045555	3.18462	20.558	-2.6905	-	+	ENSG00000249061		Intron1	Intron1	Intron1	87102603	87102846	-
5	1951125	1951405	3.18462	44.0527	-3.79004	-	+	ENSG00000248994		LastIntron	LastIntron	LastIntron	1963609	1967154	-
5	4547185	4547449	3.18462	14.6842	-2.20507	-	+	ENSG00000248973		Intron3	Intron3	Intron3	4512262	4516776	+
5	4761614	4761876	15.9231	2.93685	2.43878	+	-	ENSG00000248973		Intron3	Intron3	Intron3	4773481	4774865	+
5	4743194	4743458	5.0044	3.58948	0.479424	+	+	ENSG00000248973		Intron3	Intron3	Intron3	4773481	4774865	+
5	35742998	35743262	3.18462	6.46106	-1.02065	-	+	ENSG00000248969		Intron1	Intron1	Intron1	35678484	35827018	-
5	98148299	98148563	3.18462	20.558	-2.6905	-	+	ENSG00000248901		Intron3	Intron3	Intron3	98086260	98161193	-
5	1966972	1967234	15.9231	2.93685	2.43878	+	-	ENSG00000248597		Intergenic	Exon1	Intron1	1963609	1967154	-
5	9374711	9374973	22.2924	2.93685	2.92421	+	-	ENSG00000248537		Intron2	Intron2	Intron2	9363275	9422481	+
5	88889049	88889311	15.9231	2.93685	2.43878	+	-	ENSG00000248309		Intron1	Intron1	Intron1	88717117	88883464	-
5	169015670	169015959	35.0308	2.93685	3.57628	+	-	ENSG00000248222		Intron1	Intron1	Intron1	169013264	169024987	+
5	16377722	16377984	22.2924	2.93685	2.92421	+	-	ENSG00000248150		LastIntron	LastIntron	LastIntron	16428536	16432436	+
5	12590214	12590476	15.9231	2.93685	2.43878	+	-	ENSG00000248131		Intron1	Intron1	Intron1	12574857	12655687	+
5	12589289	12589796	16.9846	9.78949	0.794924	+	+	ENSG00000248131		Intron1	Intron1	Intron1	12574857	12655687	+
5	3446539	3446837	28.6617	2.93685	3.28678	+	-	ENSG00000248118		Intron2	Intron2	Intron2	3452816	3461660	+
5	88397211	88397475	9.55387	26.4317	-1.46811	-	+	ENSG00000247828		Intron6	Intron6	Intron6	88382948	88383260	+
5	96835846	96836110	3.18462	32.3053	-3.34258	-	+	ENSG00000247121		Intron2	Intron2	Intron2	96760810	96808100	-
5	128067790	128068054	5.5731	14.6842	-1.39772	+	+	ENSG00000245937		Intron1	Intron1	Intron1	128021528	128083074	-
5	115588701	115588965	3.18462	14.6842	-2.20507	-	+	ENSG00000243414	TICAM2	LastIntron	LastIntron	LastIntron	115578650	115602479	-
5	181064906	181065168	15.9231	2.93685	2.43878	+	-	ENSG00000241870		Intergenic	Intergenic	LastExon	181065086	181065677	+
5	131809021	131809285	22.2924	20.558	0.116854	+	+	ENSG00000239642	MEIKIN	LastIntron	LastIntron	LastIntron	131797415	131797929	+
5	131865296	131865560	3.18462	26.4317	-3.05307	-	+	ENSG00000239642	MEIKIN	Intron9	Intron9	Intron9	131797415	131797929	+
5	140894888	140895152	1.06154	14.6842	-3.79004	-	+	ENSG00000239389	PCDHA13	Intron1	Intron1	Intron1	140878073	140882642	-
5	93491030	93491292	4.45848	2.93685	0.602283	+	-	ENSG00000237187		LastIntron	LastIntron	LastIntron	93409359	93570793	-
5	87229133	87229395	15.9231	2.93685	2.43878	+	-	ENSG00000233828		LastIntron	LastIntron	LastIntron	87216606	87239790	-
5	121355101	121355365	3.18462	20.558	-2.6905	-	+	ENSG00000229855		LastIntron	LastIntron	LastIntron	121363002	121365314	+
5	443064	443458	9.55389	2.93685	1.70182	+	-	ENSG00000221990		Intergenic	Intergenic	LastExon	443233	471937	+
5	21884078	21884342	2.12309	4.53877	-1.09614	-	+	ENSG00000213430		LastExon	LastExon	Intergenic	21882585	21884310	+
5	724373	724712	3.18462	49.9264	-3.97061	-	+	ENSG00000206077	ZDHHC11B	Intron2	Intron2	Intron2	710360	732671	-
5	34844501	34844778	35.0308	2.93685	3.57628	+	-	ENSG00000205838	TTC23L	Intron2	Intron2	Intron2	34837549	34839278	-
5	82314460	82314724	9.55387	20.558	-1.10554	-	+	ENSG00000205464	ATP6AP1L	Intron2	Intron2	Intron2	82308859	82386977	+
5	140894888	140895152	1.06154	14.6842	-3.79004	-	+	ENSG00000204970	PCDHA1	Intron1	Intron1	Intron1	140878073	140882642	-
5	140894888	140895152	1.06154	14.6842	-3.79004	-	+	ENSG00000204969	PCDHA2	Intron1	Intron1	Intron1	140878073	140882642	-
5	140894888	140895152	1.06154	14.6842	-3.79004	-	+	ENSG00000204965	PCDHA5	Intron1	Intron1	Intron1	140878073	140882642	-
5	140894888	140895152	1.06154	14.6842	-3.79004	-	+	ENSG00000204963	PCDHA7	Intron1	Intron1	Intron1	140878073	140882642	-
5	140894888	140895152	1.06154	14.6842	-3.79004	-	+	ENSG00000204962	PCDHA8	Intron1	Intron1	Intron1	140878073	140882642	-
5	104098854	104099118	2.12308	26.4317	-3.63804	-	+	ENSG00000201910		Intergenic	LastExon	Intergenic	104098874	104099038	+
5	109341901	109342314	25.477	2.93685	3.11685	+	-	ENSG00000198961	PJA2	LastIntron	LastIntron	LastIntron	109237120	109326369	-
5	130091666	130091930	7.14774	13.02	-0.865175	+	+	ENSG00000198108	CHSY3	LastIntron	LastIntron	LastIntron	130114409	130114510	+
5	69515192	69515454	25.477	2.93685	3.11685	+	-	ENSG00000197822	OCLN	Intron4	Intron4	Intron4	69530613	69530717	-
5	110346638	110346902	3.18462	14.6842	-2.20507	-	+	ENSG00000186952	TMEM232	LastIntron	LastIntron	LastIntron	110513829	110513915	-
5	64588868	64589130	15.9231	2.93685	2.43878	+	-	ENSG00000186479	RGS7BP	Intron3	Intron3	Intron3	64573569	64573670	+
5	145806932	145807194	15.9231	2.93685	2.43878	+	-	ENSG00000186314	PRELID2	Intron5	Intron5	Intron5	145759019	145835304	-
5	145785557	145785819	15.9231	2.93685	2.43878	+	-	ENSG00000186314	PRELID2	Intron6	Intron6	Intron6	145759019	145835304	-
5	54208566	54209076	26.5385	55.8002	-1.07218	+	+	ENSG00000185305	ARL15	Intron2	Intron2	Intron2	54286194	54286331	-
5	54275709	54275971	22.2924	2.93685	2.92421	+	-	ENSG00000185305	ARL15	Intron2	Intron2	Intron2	54286194	54286331	-
5	54248794	54249058	11.6769	38.179	-1.70912	+	+	ENSG00000185305	ARL15	Intron2	Intron2	Intron2	54286194	54286331	-
5	54265030	54265294	6.36119	11.7349	-0.883438	+	+	ENSG00000185305	ARL15	Intron2	Intron2	Intron2	54286194	54286331	-
5	120540802	120541064	15.9231	2.93685	2.43878	+	-	ENSG00000184838	PRR16	LastIntron	LastIntron	LastIntron	120464324	120687332	+
5	107518377	107518639	15.9231	2.93685	2.43878	+	-	ENSG00000184349	EFNA5	Intron1	Intron1	Intron1	107376889	107670895	-
5	169015670	169015959	35.0308	2.93685	3.57628	+	-	ENSG00000184347	SLIT3	Intron4	Intron4	Intron4	169013264	169024987	+
5	168909837	168910099	12.7385	2.93685	2.11685	+	-	ENSG00000184347	SLIT3	Intron4	Intron4	Intron4	168993000	168995677	+
5	181259994	181260258	3.18462	17.621	-2.4681	-	+	ENSG00000183718	TRIM52	LastExon	LastExon	LastExon	181256387	181261139	-
5	16080987	16081251	41.4001	67.5475	-0.706269	+	+	ENSG00000183654	2019-03-11	LastIntron	LastIntron	LastIntron	16033229	16033356	-
5	15722650	15722914	3.18462	26.4317	-3.05307	-	+	ENSG00000183580	FBXL7	Intron2	Intron2	Intron2	15606760	15607249	-
5	69330716	69330980	3.18462	14.6842	-2.20507	-	+	ENSG00000183323	CCDC125	Intron1	Intron1	Intron1	69280175	69332716	-
5	170517732	170518085	35.0308	2.93685	3.57628	+	-	ENSG00000182132	KCNIP1	Intron1	Intron1	Intron1	170504036	170736630	+
5	443064	443458	9.55389	2.93685	1.70182	+	-	ENSG00000180104	EXOC3	Intergenic	UTR5	Intron1	443233	471937	+
5	115845743	115846007	3.18462	14.6842	-2.20507	-	+	ENSG00000177879	AP3S1	Intron1	Intron1	Intron1	115828200	115841858	-
5	93593849	93594113	3.18462	14.6842	-2.20507	-	+	ENSG00000175745	NR2F1	UTR3	UTR3	UTR3	93600357	93603598	+
5	94844149	94844411	47.7693	2.93685	4.02374	+	-	ENSG00000175471	MCTP1	Intron17	Intron17	Intron17	94825961	94826694	-
5	172413393	172413657	4.8359	4.02457	0.264951	+	+	ENSG00000174705	SH3PXD2B	Intron2	Intron2	Intron2	172333499	172454523	-
5	127011768	127012030	6.36925	4.40526	0.531896	+	-	ENSG00000173926	2019-03-03	Intron1	Intron1	Intron1	126867714	127030808	-
5	113183884	113184149	85.9849	61.6738	0.479426	+	+	ENSG00000171444	MCC	Intron1	Intron1	Intron1	113022099	113294949	-
5	156385519	156385781	15.9231	2.93685	2.43878	+	-	ENSG00000170624	SGCD	Intron2	Intron2	Intron2	156326746	156767788	+
5	156469299	156469563	9.55387	23.4948	-1.29818	-	+	ENSG00000170624	SGCD	Intron2	Intron2	Intron2	156458398	156458507	-
5	156514938	156515202	3.18462	14.6842	-2.20507	-	+	ENSG00000170624	SGCD	Intron3	Intron3	Intron3	156458398	156458507	-
5	140679826	140680088	22.2924	2.93685	2.92421	+	-	ENSG00000170445	HARS	Intron2	Intron2	Exon3	140673906	140685338	-
5	159972039	159972301	7.96156	8.81055	-0.146181	+	-	ENSG00000170214	ADRA1B	LastExon	LastExon	LastExon	159950493	159951498	-
5	11610627	11610889	15.9231	2.93685	2.43878	+	-	ENSG00000169862	CTNND2	Intron2	Intron2	Intron2	10971840	11904043	-
5	11880416	11880678	22.2924	2.93685	2.92421	+	-	ENSG00000169862	CTNND2	Intron1	Intron1	Intron1	10971840	11904043	-
5	11253792	11254056	7.4308	6.46106	0.201747	+	+	ENSG00000169862	CTNND2	Intron9	Intron9	Intron9	11027200	11027307	+
5	11240111	11240492	11.6769	2.93685	1.99132	+	-	ENSG00000169862	CTNND2	Intron9	Intron9	Intron9	11027200	11027307	+
5	118893094	118893380	3.18462	55.8002	-4.13107	-	+	ENSG00000169570	DTWD2	Intron4	Intron4	Intron4	118973796	118974122	+
5	57482201	57482465	1.06154	17.621	-4.05307	-	+	ENSG00000169067	ACTBL2	LastExon	LastExon	LastExon	57480016	57482809	-
5	45680113	45680377	15.9231	7.34212	1.11685	+	+	ENSG00000164588	HCN1	Intron1	Intron1	Intron1	45254950	45696334	-
5	1272557	1272819	19.1077	2.93685	2.70181	+	-	ENSG00000164362	TERT	Intron6	Intron6	Intron6	1253167	1295047	-
5	1273506	1273768	19.1077	2.93685	2.70181	+	-	ENSG00000164362	TERT	Intron6	Intron6	Intron6	1253167	1295047	-
5	1289328	1289592	3.18462	7.6358	-1.26166	-	+	ENSG00000164362	TERT	Intron2	Intron2	Intron2	1253167	1295047	-
5	74749183	74749447	14.6493	67.5475	-2.20507	+	+	ENSG00000164347	GFM2	Intron7	Intron7	Intron7	74766992	74780113	+
5	159053439	159053701	15.9231	2.93685	2.43878	+	-	ENSG00000164330	EBF1	Intron6	Intron6	Intron6	158695920	159099761	-
5	158703061	158703325	5.73233	2.93686	0.964848	+	+	ENSG00000164330	EBF1	LastIntron	LastIntron	LastIntron	158485230	158588546	+
5	38991250	38991512	15.9231	2.93685	2.43878	+	-	ENSG00000164327	RICTOR	Intron6	Intron6	Intron6	39022411	39022558	+
5	96770575	96770837	5.30771	2.93685	0.853819	+	-	ENSG00000164307	ERAP1	LastIntron	LastIntron	LastIntron	96784777	96785999	+
5	80153787	80154049	22.2924	2.93685	2.92421	+	-	ENSG00000164300	SERINC5	Intron8	Intron8	Intron8	80128361	80143883	+
5	95581741	95582005	41.4001	26.4317	0.647365	+	+	ENSG00000164291	ARSK	Intron3	Intron3	Intron3	95555074	95605064	+
5	10644665	10644927	15.9231	2.93685	2.43878	+	-	ENSG00000164236	ANKRD33B	LastIntron	LastIntron	LastIntron	10652211	10655925	-
5	76623139	76623401	15.9231	2.93685	2.43878	+	-	ENSG00000164220	F2RL2	UTR5	Exon1	LastIntron	76615482	76623434	-
5	90629753	90630016	28.6617	2.93685	3.28678	+	-	ENSG00000164199	ADGRV1	Intron9	Intron9	Intron9	90558800	91164437	+
5	90908736	90909000	3.18462	14.6842	-2.20507	-	+	ENSG00000164199	ADGRV1	Intron83	Intron83	Intron83	91030990	91031307	-
5	90912627	90912891	3.18462	14.6842	-2.20507	-	+	ENSG00000164199	ADGRV1	Intron83	Intron83	Intron83	91030990	91031307	-
5	84371210	84371474	3.18462	20.558	-2.6905	-	+	ENSG00000164176	EDIL3	Intron1	Intron1	Intron1	83940554	84384793	-
5	84131918	84132182	15.9231	32.3053	-1.02065	+	+	ENSG00000164176	EDIL3	Intron5	Intron5	Intron5	84196883	84196989	+
5	84118826	84119088	22.2924	8.81055	1.33925	+	-	ENSG00000164176	EDIL3	Intron5	Intron5	Intron5	84196883	84196989	+
5	131622416	131622680	3.18462	14.6842	-2.20507	-	+	ENSG00000158987	RAPGEF6	Intron1	Intron1	Intron1	131423921	131635236	-
5	131449621	131449885	5.28841	6.61632	-0.323194	+	+	ENSG00000158987	RAPGEF6	Intron21	Intron21	Intron21	131440031	131440196	-
5	131461137	131461401	1.06154	20.558	-4.27547	-	+	ENSG00000158987	RAPGEF6	Intron19	Intron19	Intron19	131440031	131440196	-
5	146006223	146006485	15.9231	2.93685	2.43878	+	-	ENSG00000156463	SH3RF2	Intron3	Intron3	Intron3	145997218	145998003	+
5	153798535	153798797	22.2924	2.93685	2.92421	+	-	ENSG00000155511	GRIA1	Intron14	Intron14	Intron14	153755382	153755680	+
5	22762723	22762989	31.3155	75.3793	-1.26729	+	+	ENSG00000154162	CDH12	Intron1	Intron1	Intron1	21751045	22853622	-
5	22309870	22310132	7.96156	2.93685	1.43878	+	-	ENSG00000154162	CDH12	Intron3	Intron3	Intron3	22142352	22152356	+
5	21887560	21887822	15.9231	2.93685	2.43878	+	-	ENSG00000154162	CDH12	Intron6	Intron6	Intron6	21882585	21884310	+
5	21884078	21884342	2.12309	4.53877	-1.09614	-	+	ENSG00000154162	CDH12	Intron6	Intron6	Intron6	21882585	21884310	+
5	22065644	22065908	13.8	20.558	-0.575027	+	+	ENSG00000154162	CDH12	Intron5	Intron5	Intron5	22139247	22141468	-
5	158186	158448	22.2924	2.93685	2.92421	+	-	ENSG00000153404	PLEKHG4B	Intron11	Intron11	Intron11	144087	144197	-
5	1459621	1459883	11.1462	2.93685	1.92421	+	-	ENSG00000153395	LPCAT1	LastIntron	LastIntron	LastIntron	1392790	1445430	-
5	96770575	96770837	5.30771	2.93685	0.853819	+	-	ENSG00000153113	CAST	Exon28	Intron28	Intron28	96784777	96785999	+
5	35742998	35743262	3.18462	6.46106	-1.02065	-	+	ENSG00000152582	SPEF2	Intron23	Intron23	Intron23	35678484	35827018	-
5	111483908	111484172	4.07077	6.25676	-0.620113	+	+	ENSG00000152495	CAMK4	LastIntron	LastExon	LastExon	111512226	111739726	+
5	83203324	83203588	5.0044	9.54475	-0.931511	+	+	ENSG00000152422	XRCC4	Intron4	Intron4	Exon5	83201229	83202141	+
5	83202788	83203052	3.18462	20.558	-2.6905	-	+	ENSG00000152422	XRCC4	Intron4	Intron4	Intron4	83201229	83202141	+
5	79251373	79251635	22.2924	2.93685	2.92421	+	-	ENSG00000152409	JMY	Intron1	Intron1	Intron1	79236189	79327215	+
5	82213179	82213443	3.18462	14.6842	-2.20507	-	+	ENSG00000152348	ATG10	Intron5	Intron5	Intron5	82265157	82265259	-
5	50814530	50814794	3.18462	14.6842	-2.20507	-	+	ENSG00000151883	PARP8	Intron14	Intron14	Intron14	50858760	50860020	-
5	41927766	41928030	3.18462	14.6842	-2.20507	-	+	ENSG00000151876	FBXO4	Intron2	Intron2	Intron2	41925254	41935085	+
5	109081183	109081448	9.12925	25.2568	-1.46811	+	+	ENSG00000151422	FER	Intron16	Intron16	Intron16	109051315	109052457	-
5	33671776	33672112	8.7577	11.7474	-0.423717	+	-	ENSG00000151388	ADAMTS12	Intron5	Intron5	Intron5	33519616	33522230	-
5	32229556	32229820	5.30771	20.558	-1.95354	-	+	ENSG00000150712	MTMR12	LastExon	UTR3	UTR3	32234766	32234875	-
5	138267557	138267819	15.9231	2.93685	2.43878	+	-	ENSG00000146013	GFRA3	Intron1	Intron1	Intron1	138266996	138267757	-
5	175852629	175852893	3.18462	14.6842	-2.20507	-	+	ENSG00000145920	CPLX2	Intron2	Intron2	Intron2	175903874	175904371	-
5	161490848	161491112	3.18462	14.6842	-2.20507	-	+	ENSG00000145864	GABRB2	Intron4	Intron4	Intron4	161288429	161548124	-
5	161326812	161327155	3.18462	32.3053	-3.34258	-	+	ENSG00000145864	GABRB2	Intron9	Intron9	Intron9	161288429	161548124	-
5	156930536	156930800	3.18462	20.558	-2.6905	-	+	ENSG00000145850	TIMD4	Intron5	Intron5	Intron5	156924119	156924710	+
5	135793420	135793684	3.18462	14.6842	-2.20507	-	+	ENSG00000145832	SLC25A48	Intron3	Intron3	Intron3	135802985	135803075	-
5	143025253	143025517	3.18462	14.6842	-2.20507	-	+	ENSG00000145819	ARHGAP26	Intron12	Intron12	Intron12	142946569	142947105	-
5	129682144	129682408	8.28001	3.47082	1.25436	+	+	ENSG00000145808	ADAMTS19	Intron17	Intron17	Intron17	129748079	129766732	+
5	127404163	127404427	35.0308	26.4317	0.406355	+	+	ENSG00000145794	MEGF10	Intron9	Intron9	Intron9	127465822	127466118	+
5	127436390	127436654	3.18462	14.6842	-2.20507	-	+	ENSG00000145794	MEGF10	Intron17	Intron17	Intron17	127465822	127466118	+
5	115524027	115524289	12.7385	2.93685	2.11685	+	-	ENSG00000145780	FEM1C	UTR3	UTR3	UTR3	115512077	115513694	+
5	108240218	108240779	28.6617	2.93685	3.28678	+	-	ENSG00000145743	FBXL17	Intron4	Intron4	Intron4	107859045	108382098	-
5	108275769	108276033	15.9231	14.6842	0.116854	+	+	ENSG00000145743	FBXL17	Intron4	Intron4	Intron4	107859045	108382098	-
5	107900493	107901003	26.0667	101.484	-1.96098	+	+	ENSG00000145743	FBXL17	Intron7	Intron7	Intron7	107810629	107810924	+
5	102868252	102868516	3.18462	14.6842	-2.20507	-	+	ENSG00000145730	PAM	Intron2	Intron2	Intron2	102865726	103031105	+
5	102996802	102997066	3.18462	14.6842	-2.20507	-	+	ENSG00000145730	PAM	Intron15	Intron15	Intron15	103032376	103033031	+
5	103117338	103117600	31.8462	2.93685	3.43878	+	-	ENSG00000145723	GIN1	Intron1	Intron1	Intron1	103086000	103120108	-
5	87285110	87285372	15.9231	1.76211	3.17575	+	-	ENSG00000145715	RASA1	Intron1	Intron1	Intron1	87294189	87294473	-
5	76623139	76623401	15.9231	2.93685	2.43878	+	-	ENSG00000145703	IQGAP2	Intron13	Intron13	Intron13	76615482	76623434	-
5	76537239	76537503	1.06154	14.6842	-3.79004	-	+	ENSG00000145703	IQGAP2	Intron2	Intron2	Intron2	76510440	76510766	+
5	76545217	76545479	15.9231	2.93685	2.43878	+	-	ENSG00000145703	IQGAP2	Intron2	Intron2	Intron2	76510440	76510766	+
5	81474890	81475154	8.78957	7.28772	0.270326	+	+	ENSG00000145687	SSBP2	Intron6	Intron6	Intron6	81330005	81394143	-
5	78612199	78612707	35.0308	6.85265	2.35389	+	+	ENSG00000145685	LHFPL2	Intron2	Intron2	Intron2	78644265	78644845	-
5	16777122	16777386	8.70463	22.9074	-1.39596	+	+	ENSG00000145555	MYO10	Intron9	Intron9	Intron9	16853994	16854114	+
5	5160556	5160820	3.18462	44.0527	-3.79004	-	+	ENSG00000145536	ADAMTS16	Intron3	Intron3	Intron3	5142138	5176214	-
5	5305060	5305435	85.9849	1.46842	5.87174	+	-	ENSG00000145536	ADAMTS16	Intron20	Intron20	Intron20	5375723	5376836	-
5	20293188	20293693	3.89798	1.19062	1.71102	+	-	ENSG00000145526	CDH18	Intron1	Intron1	Intron1	20304045	20305448	-
5	20069059	20069321	15.9231	2.93685	2.43878	+	-	ENSG00000145526	CDH18	Intron2	Intron2	Intron2	20158662	20158956	-
5	19680061	19680325	3.18462	14.6842	-2.20507	-	+	ENSG00000145526	CDH18	Intron7	Intron7	Intron7	19233366	19234487	+
5	10398767	10399031	31.8462	73.4212	-1.20507	+	+	ENSG00000145495	2019-03-06	Intron10	Intron10	Intron10	10441524	10465024	+
5	1812133	1812397	3.18462	6.85265	-1.10554	-	+	ENSG00000145494	NDUFS6	Intron2	Intron2	Intron2	1801400	1816605	+
5	128644626	128644986	5.30771	38.179	-2.84662	+	+	ENSG00000138829	FBN2	Intron2	Intron2	Intron2	128258037	128659185	-
5	128279716	128279980	3.18462	26.4317	-3.05307	-	+	ENSG00000138829	FBN2	Intron62	Intron62	Intron62	128371099	128371212	-
5	128418573	128418837	3.18462	14.6842	-2.20507	-	+	ENSG00000138829	FBN2	Intron13	Intron13	Intron13	128371099	128371212	-
5	115620109	115620373	3.18462	14.6842	-2.20507	-	+	ENSG00000134970	TMED7	LastIntron	LastIntron	LastIntron	115578642	115626161	-
5	169759316	169759580	3.18462	6.85265	-1.10554	-	+	ENSG00000134516	DOCK2	Intron23	Intron23	Intron23	169772966	169779365	-
5	119484344	119484608	3.18462	14.6842	-2.20507	-	+	ENSG00000133835	HSD17B4	Intron8	Intron8	Intron8	119452516	119637199	+
5	32039889	32040153	1.06154	20.558	-4.27547	-	+	ENSG00000133401	PDZD2	Intron7	Intron7	Intron7	32103445	32121941	-
5	78056922	78057186	3.18462	20.558	-2.6905	-	+	ENSG00000132842	AP3B1	Intron22	Intron22	Intron22	78041879	78044138	-
5	78097290	78097552	9.55384	2.93685	1.70181	+	-	ENSG00000132842	AP3B1	Intron21	Intron21	Intron21	78041879	78044138	-
5	79053945	79054207	15.9231	2.93685	2.43878	+	-	ENSG00000132837	DMGDH	Exon4	Intron4	Intron4	78997606	79069649	-
5	72156092	72156354	15.9231	2.93685	2.43878	+	-	ENSG00000131711	MAP1B	Intron2	Intron2	Intron2	72169467	72169540	+
5	141603415	141603679	3.18462	14.6842	-2.20507	-	+	ENSG00000131504	DIAPH1	Intron1	Intron1	Intron1	141588935	141589142	+
5	177451659	177451923	3.18462	26.4317	-3.05307	-	+	ENSG00000131188	PRR7	Intron1	Intron1	Intron1	177438503	177447699	-
5	177396434	177396794	47.7693	2.93685	4.02374	+	-	ENSG00000131183	SLC34A1	Intron2	Intron2	Exon3	177400107	177400636	-
5	112360699	112360961	15.9231	2.93685	2.43878	+	-	ENSG00000129595	EPB41L4A	Intron1	Intron1	Intron1	112363456	112363666	-
5	179721199	179721461	12.7385	2.93685	2.11685	+	-	ENSG00000127022	CANX	Intron10	Intron10	Intron10	179732850	179777286	+
5	76171593	76171855	28.6617	2.93685	3.28678	+	-	ENSG00000122012	SV2C	Intron2	Intron2	Intron2	76170930	76171106	+
5	160702331	160702595	3.18462	20.558	-2.6905	-	+	ENSG00000118322	ATP10B	Intron3	Intron3	Intron3	160685351	160692889	+
5	176833021	176833283	22.2924	8.81055	1.33925	+	-	ENSG00000113763	UNC5A	Intron1	Intron1	Intron1	176810519	176880898	+
5	176872822	176873086	3.18462	5.87368	-0.883142	-	+	ENSG00000113763	UNC5A	Intron7	Intron7	Intron7	176880871	176899332	-
5	177468577	177468841	3.18462	7.34212	-1.20507	-	+	ENSG00000113758	DBN1	Intron3	Intron3	Intron3	177456927	177473198	-
5	168458378	168458640	15.9231	2.93685	2.43878	+	-	ENSG00000113645	WWC1	Intron19	Intron19	Intron19	168486445	168519299	+
5	143412182	143412446	3.18462	14.6842	-2.20507	-	+	ENSG00000113580	NR3C1	Intron1	Intron1	Intron1	143406959	143407420	+
5	132567369	132567633	3.18462	49.9264	-3.97061	-	+	ENSG00000113522	RAD50	Intron2	Intron2	Intron2	132556938	132646344	+
5	1098520	1098784	28.6617	2.93685	3.28678	+	-	ENSG00000113504	SLC12A7	Intron1	Intron1	Intron1	1050376	1112035	-
5	1064913	1065259	28.6617	2.93685	3.28678	+	-	ENSG00000113504	SLC12A7	Intron18	Intron18	Intron18	1062896	1062974	-
5	59682707	59682971	3.18462	14.6842	-2.20507	-	+	ENSG00000113448	PDE4D	Intron1	Intron1	Intron1	59703606	59703703	-
5	59790362	59790626	15.9231	20.558	-0.368575	+	+	ENSG00000113448	PDE4D	Intron1	Intron1	Intron1	59703606	59703703	-
5	59064808	59065175	41.4001	26.4317	0.647365	+	+	ENSG00000113448	PDE4D	Intron5	Intron5	Intron5	59039761	59063503	+
5	59121267	59121531	3.18462	26.4317	-3.05307	-	+	ENSG00000113448	PDE4D	Intron5	Intron5	Intron5	59039761	59063503	+
5	59276811	59277075	3.18462	26.4317	-3.05307	-	+	ENSG00000113448	PDE4D	Intron1	Intron1	Intron1	59314110	59314800	+
5	59345480	59345744	13.8	20.558	-0.575027	+	+	ENSG00000113448	PDE4D	Intron1	Intron1	Intron1	59314110	59314800	+
5	94066198	94066466	3.18462	23.4948	-2.88314	-	+	ENSG00000113391	FAM172A	Intron2	Intron2	Intron2	93618069	94111635	-
5	93975736	93975998	22.2924	4.11159	2.43878	+	-	ENSG00000113391	FAM172A	Intron4	Intron4	Intron4	93860669	93863825	-
5	93911768	93912032	3.18462	14.6842	-2.20507	-	+	ENSG00000113391	FAM172A	Intron6	Intron6	Intron6	93860669	93863825	-
5	32719413	32719677	9.55387	26.4317	-1.46811	-	+	ENSG00000113389	NPR3	Intron1	Intron1	Intron1	32711434	32791720	+
5	32712851	32713113	15.9231	2.93685	2.43878	+	-	ENSG00000113389	NPR3	Intron1	Intron1	Intron1	32711434	32791720	+
5	31323109	31323371	19.1077	2.93685	2.70181	+	-	ENSG00000113361	CDH6	LastExon	LastExon	UTR3	31093977	31267610	-
5	31400420	31400926	7.43078	2.93685	1.33924	+	-	ENSG00000113360	DROSHA	UTR3	UTR3	Intergenic	31505684	31505788	+
5	78965840	78966104	20.3816	91.0423	-2.15927	+	+	ENSG00000113273	ARSB	Intron2	Intron2	Intron2	78777209	78985787	-
5	179947961	179948225	3.18462	14.6842	-2.20507	-	+	ENSG00000113269	RNF130	LastIntron	LastIntron	LastIntron	179939457	179940132	-
5	178991732	178991994	22.2924	2.93685	2.92421	+	-	ENSG00000113262	GRM6	Exon4	Intron4	Intron4	178978327	178996206	-
5	77379937	77380199	15.9231	1.46842	3.43878	+	-	ENSG00000113231	PDE8B	Intron10	Intron10	Intron10	77290268	77291800	+
5	77250537	77250801	28.6617	20.558	0.479425	+	+	ENSG00000113231	PDE8B	Intron1	Intron1	Intron1	77290268	77291800	+
5	176469554	176469818	3.18462	14.6842	-2.20507	-	+	ENSG00000113194	FAF2	Intron1	Intron1	Intron1	176448355	176510074	+
5	42445620	42445885	7.43078	10.8743	-0.549332	+	+	ENSG00000112964	GHR	Intron1	Intron1	Intron1	42424452	42721878	+
5	42567781	42568047	15.9231	2.93685	2.43878	+	-	ENSG00000112964	GHR	Intron3	Intron3	Intron3	42465400	42468868	-
5	6715625	6715889	3.18462	14.6842	-2.20507	-	+	ENSG00000112941	TENT4A	Intron1	Intron1	Intron1	6713007	6757048	+
5	9374711	9374973	22.2924	2.93685	2.92421	+	-	ENSG00000112902	SEMA5A	Intron3	Intron3	Intron3	9363275	9422481	+
5	9533623	9533887	9.55387	14.6842	-0.620112	-	+	ENSG00000112902	SEMA5A	Intron1	Intron1	Intron1	9519853	9523178	-
5	9189398	9189660	22.2924	2.93685	2.92421	+	-	ENSG00000112902	SEMA5A	Intron11	Intron11	Intron11	9053816	9053895	-
5	9431894	9432158	3.18462	14.6842	-2.20507	-	+	ENSG00000112902	SEMA5A	Intron2	Intron2	Intron2	9498401	9498775	-
5	9454279	9454543	41.4001	14.6842	1.49536	+	+	ENSG00000112902	SEMA5A	Intron1	Intron1	Intron1	9498401	9498775	-
5	65957879	65958141	11.1462	2.93685	1.92421	+	-	ENSG00000112851	ERBIN	Intron1	Intron1	Intron1	65961183	65961319	-
5	66051624	66051909	3.18462	35.2422	-3.46811	-	+	ENSG00000112851	ERBIN	Intron20	Intron20	Intron20	65961183	65961319	-
5	176983670	176983997	31.8462	2.93685	3.43878	+	-	ENSG00000087206	UIMC1	Intron1	Intron1	Intron1	176905005	177006408	-
5	179175516	179175780	5.30771	49.9264	-3.23364	+	+	ENSG00000087116	ADAMTS2	Intron5	Intron5	Intron5	179082680	179083194	-
5	41823197	41823461	3.18462	14.6842	-2.20507	-	+	ENSG00000083720	OXCT1	Intron7	Intron7	Intron7	41870030	41872241	+
5	39167025	39167287	22.2924	2.93685	2.92421	+	-	ENSG00000082074	FYB1	Intron2	Intron2	Intron2	39169210	39170335	-
5	140894888	140895152	1.06154	14.6842	-3.79004	-	+	ENSG00000081842	PCDHA6	Intron1	Intron1	Intron1	140878073	140882642	-
5	132934431	132934847	8.57399	3.18159	1.43022	+	-	ENSG00000072364	AFF4	Exon3	Exon3	Exon3	132942932	132945050	+
5	150262253	150262517	3.36557	4.09387	-0.282615	+	+	ENSG00000070808	CAMK2A	Intron3	Intron3	Intron3	150219491	150290291	-
5	44303593	44303857	3.18462	8.81056	-1.46811	-	+	ENSG00000070193	FGF10	UTR3	UTR3	UTR3	44388732	44413989	+
5	67041562	67041826	3.18462	20.558	-2.6905	-	+	ENSG00000069020	MAST4	Intron4	Intron4	Intron4	67001383	67003953	-
5	66618136	66618398	7.96156	2.93685	1.43878	+	-	ENSG00000069020	MAST4	Intron1	Intron1	Intron1	66622868	66623177	+
5	66812377	66812641	13.028	24.0821	-0.886347	+	+	ENSG00000069020	MAST4	Intron3	Intron3	Intron3	66662331	66662988	+
5	136359775	136360044	3.18462	32.3053	-3.34258	-	+	ENSG00000069018	TRPC7	Intron1	Intron1	Intron1	136213320	136365537	-
5	136342965	136343227	15.9231	2.93685	2.43878	+	-	ENSG00000069018	TRPC7	Intron2	Intron2	Intron2	136213320	136365537	-
5	122371399	122371663	3.18462	14.6842	-2.20507	-	+	ENSG00000064692	SNCAIP	Intron1	Intron1	Intron1	122369762	122383568	-
5	122416229	122416493	3.18462	14.6842	-2.20507	-	+	ENSG00000064692	SNCAIP	Intron5	Intron5	Intron5	122369762	122383568	-
5	122388264	122388532	3.18462	26.4317	-3.05307	-	+	ENSG00000064692	SNCAIP	Intron1	Intron1	Intron1	122369762	122383568	-
5	122893063	122893332	76.4309	26.4316	1.53189	+	+	ENSG00000064652	SNX24	Intron1	Intron1	Intron1	122845449	123009212	+
5	128093972	128094236	22.2924	26.4317	-0.245717	+	+	ENSG00000064651	SLC12A2	Intron1	Intron1	Intron1	128083766	128189688	+
5	128154639	128154903	5.23924	3.57183	0.552695	+	+	ENSG00000064651	SLC12A2	Intron15	Intron15	Intron15	128109486	128110994	+
5	57223459	57223723	3.50848	7.38179	-1.07313	+	+	ENSG00000062194	GPBP1	Intron3	Intron3	Intron3	57173948	57264679	+
5	157314086	157314350	7.4308	14.6842	-0.98268	+	+	ENSG00000055163	CYFIP2	Intron10	Intron10	Exon11	157341600	157345721	-
5	178269363	178269846	28.6617	2.93685	3.28678	+	-	ENSG00000050767	COL23A1	Intron6	Intron6	Intron6	178208584	178232791	-
5	178445409	178445671	15.9231	8.81055	0.853819	+	-	ENSG00000050767	COL23A1	Intron2	Intron2	Intron2	178438681	178443094	-
5	178496257	178496521	3.18462	20.558	-2.6905	-	+	ENSG00000050767	COL23A1	Intron2	Intron2	Intron2	178438681	178443094	-
5	178315679	178315943	3.18462	14.6842	-2.20507	-	+	ENSG00000050767	COL23A1	Intron2	Intron2	Intron2	178344843	178345316	+
5	178309266	178309530	3.18462	20.558	-2.6905	-	+	ENSG00000050767	COL23A1	Intron2	Intron2	Intron2	178344843	178345316	+
5	65422680	65422944	9.55387	20.558	-1.10554	-	+	ENSG00000049192	ADAMTS6	Intron7	Intron7	Intron7	65415353	65416222	+
5	65268602	65268866	3.89231	16.6421	-2.09614	+	+	ENSG00000049192	ADAMTS6	Intron12	Intron12	Intron12	65251127	65251784	-
5	34722264	34722528	3.18462	14.6842	-2.20507	-	+	ENSG00000039560	RAI14	Intron2	Intron2	Intron2	34656412	34657250	-
5	80460175	80460439	11.3737	79.2949	-2.80153	+	+	ENSG00000039319	ZFYVE16	Intron14	Intron14	Intron14	80482293	80487953	-
5	14174684	14174946	5.30771	8.81055	-0.731143	+	-	ENSG00000038382	TRIO	Intron1	Intron1	Intron1	14143702	14510204	+
5	14240459	14240723	1.06154	14.6842	-3.79004	-	+	ENSG00000038382	TRIO	Intron1	Intron1	Intron1	14143702	14510204	+
5	14372253	14372515	22.2924	2.93685	2.92421	+	-	ENSG00000038382	TRIO	Intron18	Intron18	Intron18	14581775	14612720	+
5	14398653	14399159	15.9231	20.558	-0.368575	+	+	ENSG00000038382	TRIO	Intron29	Exon30	Intron30	14581775	14612720	+
5	154053024	154053426	11.6769	7.34212	0.669392	+	-	ENSG00000037749	MFAP3	LastExon	LastExon	LastExon	154038993	154055033	+
5	180614213	180614475	22.2924	2.93685	2.92421	+	-	ENSG00000037280	FLT4	Intron23	Intron23	Intron23	180590105	180591163	-
5	180615446	180615936	2.5477	35.2422	-3.79004	-	+	ENSG00000037280	FLT4	Intron23	Intron23	Intron23	180590105	180591163	-
5	137960229	137960493	6.36925	14.6842	-1.20507	-	+	ENSG00000031003	FAM13B	Intron11	Intron11	Intron11	137889437	137940484	+
6	149811670	149811935	5.30771	26.4317	-2.31611	-	+	ENSG00000285889		LastIntron	LastIntron	LastIntron	149796151	149798172	-
6	29873192	29873456	3.18462	14.6842	-2.20507	-	+	ENSG00000285799		Intron1	Intron1	Intron1	29871895	29873783	-
6	156372916	156373180	4.45848	41.1159	-3.20507	+	+	ENSG00000285797		LastIntron	LastIntron	LastIntron	156378750	156378824	+
6	27513246	27513508	22.2924	2.93685	2.92421	+	-	ENSG00000285703		Intron1	Intron1	Intron1	27515039	27515274	-
6	8549397	8549663	3.18462	26.4317	-3.05307	-	+	ENSG00000285219		Intron2	Intron2	Intron2	8653558	8653797	+
6	8549397	8549663	3.18462	26.4317	-3.05307	-	+	ENSG00000285216		Intron6	Intron6	Intron6	8653558	8653797	+
6	117534537	117535045	15.0132	21.4616	-0.515527	+	+	ENSG00000282218	AL132671.2	Intron4	Intron4	Intron4	117318211	117573571	-
6	29873192	29873456	3.18462	14.6842	-2.20507	-	+	ENSG00000281831		LastExon	LastExon	LastExon	29871895	29873783	-
6	26250561	26250823	7.4308	2.09775	1.82468	+	-	ENSG00000277775	HIST1H3F	Intergenic	Intergenic	LastExon	26250195	26250605	-
6	29052798	29053082	60.5079	2.93685	4.36478	+	-	ENSG00000277661		Intron1	Intron1	Intron1	29044213	29045240	-
6	26179942	26180204	15.9231	2.93685	2.43878	+	-	ENSG00000274290	HIST1H2BE	Intron2	Intron2	Intron2	26160765	26172802	-
6	158349341	158349603	15.9231	2.93685	2.43878	+	-	ENSG00000274023		LastIntron	LastIntron	LastIntron	158312488	158511828	+
6	167001457	167001721	21.155	34.4413	-0.703141	+	+	ENSG00000272980		Intron2	Intron2	Intron2	166995735	166999511	-
6	167671787	167672051	3.18462	26.4317	-3.05307	-	+	ENSG00000272549		LastIntron	LastIntron	LastIntron	167666840	167679270	-
6	10786368	10786632	3.18462	8.81055	-1.46811	-	+	ENSG00000272162	AL024498.2	Intron3	Intron3	Intron3	10752791	10752926	-
6	97589184	97589448	3.18462	20.558	-2.6905	-	+	ENSG00000271860		Intron1	Intron1	Intron1	97710953	97717197	-
6	97518807	97519069	15.9231	14.6842	0.116854	+	-	ENSG00000271860		Intron1	Intron1	Intron1	97710953	97717197	-
6	34398073	34398337	3.18462	11.7474	-1.88315	-	+	ENSG00000270800	RPS10-NUDT3	Intron5	Intron5	Intron5	34279679	34392674	-
6	5669112	5669376	3.18462	14.6842	-2.20507	-	+	ENSG00000270174		Intron2	Intron2	Intron2	5664985	5695272	-
6	22137780	22138044	3.18462	14.6842	-2.20507	-	+	ENSG00000260455		LastIntron	LastIntron	LastIntron	22134957	22147193	-
6	8005117	8005381	2.5369	5.58949	-1.13965	+	+	ENSG00000259040	BLOC1S5-TXNDC5	Intron4	Intron4	Intron4	7986537	7988192	+
6	4135888	4136152	3.18462	23.4948	-2.88314	-	+	ENSG00000254821		LastIntron	LastIntron	LastIntron	4136072	4157385	+
6	48064268	48064532	3.18462	14.6842	-2.20507	-	+	ENSG00000244694	PTCHD4	Intron1	Intron1	Intron1	47899609	48068653	-
6	44044447	44044709	25.477	2.93685	3.11685	+	-	ENSG00000237686		Intron1	Intron1	Intron1	44073913	44077952	+
6	76544591	76544855	3.18462	20.558	-2.6905	-	+	ENSG00000236635		LastIntron	LastIntron	LastIntron	76557653	76557754	-
6	145852146	145852410	11.6769	16.1526	-0.468109	+	+	ENSG00000235652		LastIntron	LastIntron	LastIntron	145814912	145886585	+
6	145844639	145844901	22.2924	2.93685	2.92421	+	-	ENSG00000235652		LastIntron	LastIntron	LastIntron	145814912	145886585	+
6	123448272	123448534	22.2924	8.81055	1.33925	+	-	ENSG00000235535		Intron7	Intron7	Intron7	123389421	123471759	+
6	4135888	4136152	3.18462	23.4948	-2.88314	-	+	ENSG00000234817		Intergenic	Intergenic	Exon1	4136072	4157385	+
6	88224749	88225013	3.18462	14.6842	-2.20507	-	+	ENSG00000234426		LastIntron	LastIntron	LastIntron	88265158	88265511	+
6	30204542	30204806	3.18462	20.558	-2.6905	-	+	ENSG00000234127	TRIM26	Intron1	UTR5	Intron2	30184455	30213366	-
6	27845726	27845990	8.28002	35.8296	-2.11344	+	+	ENSG00000233822	HIST1H2BN	LastIntron	LastIntron	LastIntron	27838601	27855709	+
6	146935421	146935683	15.9231	2.93685	2.43878	+	-	ENSG00000233452		Intron8	Intron8	Intron8	146948528	146951159	-
6	22884048	22884312	3.18462	20.558	-2.6905	-	+	ENSG00000233358		LastIntron	LastIntron	LastIntron	22744395	23031780	-
6	142753267	142753529	22.2924	8.81055	1.33925	+	-	ENSG00000233138		LastIntron	LastIntron	LastExon	142748443	142753759	+
6	134559149	134559411	15.9231	2.93685	2.43878	+	-	ENSG00000232310		Intron2	Intron2	Intron2	134428240	134520585	-
6	113815828	113816090	12.7385	2.93685	2.11685	+	-	ENSG00000231912		LastIntron	LastIntron	LastIntron	113791829	113837368	-
6	139195613	139195875	15.9231	2.93685	2.43878	+	-	ENSG00000231329		Intron1	Intron1	Intron1	139166027	139239305	-
6	41726079	41726341	15.9231	2.93685	2.43878	+	-	ENSG00000231102		LastIntron	LastIntron	LastIntron	41720396	41734032	+
6	73560611	73560875	3.18462	14.6842	-2.20507	-	+	ENSG00000229862		LastIntron	LastIntron	LastIntron	73526744	73526879	-
6	3145237	3145786	22.2923	2.93685	2.92421	+	-	ENSG00000228170		LastIntron	LastIntron	LastIntron	3138394	3153062	-
6	3143763	3144025	15.9231	2.93685	2.43878	+	-	ENSG00000228170		LastIntron	LastIntron	LastIntron	3138394	3153062	-
6	128033764	128034028	15.9231	20.558	-0.368575	-	+	ENSG00000227945		Intron1	Intron1	Intron1	128027886	128085248	+
6	147790787	147791051	28.6617	2.93685	3.28678	+	-	ENSG00000227681		Intron1	Intron1	Intron1	147741434	147743324	-
6	147890781	147891043	22.2924	2.93685	2.92421	+	-	ENSG00000227681		Intron1	Intron1	Intron1	148017422	148020974	-
6	57131189	57131453	3.70457	7.87073	-1.08719	+	+	ENSG00000226803		Intron2	Intron2	Intron2	57172326	57189833	+
6	129527407	129527671	3.18462	14.6842	-2.20507	-	+	ENSG00000226149		LastIntron	LastIntron	LastIntron	129526626	129552587	-
6	40368104	40368368	9.55387	14.6842	-0.620112	-	+	ENSG00000226070		LastIntron	LastIntron	LastIntron	40358744	40369474	-
6	91685402	91685666	3.18462	14.6842	-2.20507	-	+	ENSG00000224944		Intron1	Intron1	Intron1	91629915	91690428	-
6	74493669	74494176	2.95552	3.19222	-0.111149	+	+	ENSG00000223786		Intron2	Intron2	Intron2	74610449	74610715	-
6	74159293	74159617	3.18462	38.179	-3.58358	-	+	ENSG00000223786		Intron1	Intron1	Intron1	74069451	74690727	+
6	85160964	85161226	15.9231	2.93685	2.43878	+	-	ENSG00000220291		Intron3	Intron3	Intron3	85155667	85167749	+
6	87441591	87441855	13.0923	161.527	-3.62498	+	+	ENSG00000218793		LastExon	LastExon	LastExon	87441165	87442146	-
6	11516282	11516546	4.19029	4.29233	-0.0347116	+	+	ENSG00000218020		LastExon	LastExon	Intergenic	11514192	11516466	+
6	71584710	71584974	7.4308	10.279	-0.468108	+	+	ENSG00000218014		Intergenic	LastExon	LastExon	71584721	71585906	+
6	157312864	157313128	1.06154	14.6842	-3.79004	-	+	ENSG00000215712	TMEM242	LastIntron	LastIntron	LastIntron	157289386	157323601	-
6	87441591	87441855	13.0923	161.527	-3.62498	+	+	ENSG00000213204	AL049697.1	Intron11	Intron11	Intron11	87441165	87442146	-
6	167001457	167001721	21.155	34.4413	-0.703141	+	+	ENSG00000213066	FGFR1OP	Intron2	Intron2	Intron2	166995735	166999511	-
6	30647523	30647787	3.18462	14.6842	-2.20507	-	+	ENSG00000204564	C6orf136	Exon1	Exon1	Exon1	30647039	30653209	+
6	31120394	31120658	3.18462	20.558	-2.6905	-	+	ENSG00000204539	CDSN	Intergenic	Intergenic	Exon1	31115090	31120446	-
6	32194876	32195140	3.18462	14.6842	-2.20507	-	+	ENSG00000204301	NOTCH4	UTR3	UTR3	UTR3	32190766	32192906	-
6	32322616	32322880	22.2924	20.558	0.116854	+	+	ENSG00000204296	C6orf10	Intron18	Intron18	Intron18	32325219	32326178	+
6	129850628	129850892	3.18462	14.6842	-2.20507	-	+	ENSG00000203756	TMEM244	Intron2	Intron2	Intron2	129831322	129861547	-
6	147523683	147523945	15.9231	2.93685	2.43878	+	-	ENSG00000203727	SAMD5	LastIntron	LastIntron	LastIntron	147508927	147570021	+
6	89347369	89347631	22.2924	8.81055	1.33925	+	-	ENSG00000198833	UBE2J1	Intron1	Intron1	Intron1	89326625	89352848	-
6	150218175	150218437	15.9231	2.93685	2.43878	+	-	ENSG00000198729	PPP1R14C	LastIntron	LastIntron	LastIntron	150164584	150164686	+
6	150210036	150210298	7.4308	2.93685	1.33925	+	-	ENSG00000198729	PPP1R14C	Intron1	Intron1	Intron1	150164584	150164686	+
6	167826440	167826702	15.9231	2.93685	2.43878	+	-	ENSG00000198221		Exon1	Exon1	Exon1	167823876	167826709	-
6	47610569	47610831	22.2924	2.93685	2.92421	+	-	ENSG00000198087	CD2AP	Intron16	Intron16	Intron16	47656590	47697797	+
6	160100723	160100985	7.96156	2.93685	1.43878	+	-	ENSG00000197081	IGF2R	Intron45	Intron45	Intron45	160093082	160096212	+
6	34602938	34603200	7.96156	2.93685	1.43878	+	-	ENSG00000196821	C6orf106	LastIntron	LastIntron	LastIntron	34616538	34617258	+
6	27808310	27808574	3.98078	6.60792	-0.731146	-	+	ENSG00000196747	HIST1H2AI	LastExon	LastExon	LastExon	27808199	27808701	+
6	129490928	129491190	15.9231	2.93685	2.43878	+	-	ENSG00000196569	LAMA2	Intron55	Intron55	Intron55	129479615	129481410	-
6	36324600	36324868	3.18462	32.3053	-3.34258	-	+	ENSG00000189325	C6orf222	Intron6	Intron6	Intron6	36315757	36336885	-
6	124418158	124418440	3.18462	26.4317	-3.05307	-	+	ENSG00000188580	NKAIN2	Intron3	Intron3	Intron3	124962545	125092633	+
6	124642829	124643093	15.9231	14.6842	0.116854	+	+	ENSG00000188580	NKAIN2	Intron3	Intron3	Intron3	124962545	125092633	+
6	124327692	124327956	5.17501	13.5095	-1.38434	+	+	ENSG00000188580	NKAIN2	Intron2	Intron2	Intron2	123823240	123829285	+
6	123921678	123921958	3.18462	61.6738	-4.27546	-	+	ENSG00000188580	NKAIN2	Intron1	Intron1	Intron1	123823240	123829285	+
6	123976306	123976568	15.9231	2.93685	2.43878	+	-	ENSG00000188580	NKAIN2	Intron1	Intron1	Intron1	123823240	123829285	+
6	65371534	65371798	3.18462	26.4317	-3.05307	-	+	ENSG00000188107	EYS	Intron8	Intron8	Intron8	65302522	65304957	+
6	64421873	64422147	28.6617	2.93685	3.28678	+	-	ENSG00000188107	EYS	Intron28	Intron28	Intron28	64377795	64412779	+
6	64965961	64966225	3.18462	20.558	-2.6905	-	+	ENSG00000188107	EYS	Intron14	Intron14	Intron14	64733199	64733837	-
6	64894194	64894456	35.0308	8.81055	1.99132	+	-	ENSG00000188107	EYS	Intron18	Intron18	Intron18	64733199	64733837	-
6	123448272	123448534	22.2924	8.81055	1.33925	+	-	ENSG00000186439	TRDN	Intron10	Intron10	Intron10	123389421	123471759	+
6	123251896	123252160	5.30771	99.8529	-4.23364	+	+	ENSG00000186439	TRDN	Intron38	Intron38	Intron38	123389421	123471759	+
6	97040652	97040914	15.9231	2.93685	2.43878	+	-	ENSG00000186231	KLHL32	Intron3	Intron3	Intron3	96924620	97140754	+
6	72686543	72686809	28.6617	32.3053	-0.172648	+	+	ENSG00000185760	KCNQ5	Intron1	Intron1	Intron1	72630495	72678558	+
6	161690807	161691076	3.18462	26.4317	-3.05307	-	+	ENSG00000185345	PRKN	Intron7	Intron7	Intron7	161130025	161274061	-
6	162414465	162414727	38.2155	2.93685	3.70182	+	-	ENSG00000185345	PRKN	Intron2	Intron2	Intron2	162568379	162569728	+
6	162639456	162639718	15.9231	8.81055	0.853819	+	-	ENSG00000185345	PRKN	Intron1	Intron1	Intron1	162568379	162569728	+
6	162067978	162068242	15.9231	26.4317	-0.731146	+	+	ENSG00000185345	PRKN	Intron4	Intron4	Intron4	162568379	162569728	+
6	162170272	162170536	3.18462	26.4317	-3.05307	-	+	ENSG00000185345	PRKN	Intron4	Intron4	Intron4	162568379	162569728	+
6	162539275	162539539	5.73233	91.0423	-3.98934	+	+	ENSG00000185345	PRKN	Intron1	Intron1	Intron1	162568379	162569728	+
6	38621498	38621760	22.2924	4.89475	2.18725	+	-	ENSG00000183826	BTBD9	Intron1	Intron1	Intron1	38168451	38639924	-
6	36264597	36265107	17.197	14.6842	0.227886	+	+	ENSG00000180316	PNPLA1	Intron1	Intron1	Intron1	36243203	36308595	+
6	116103153	116103417	3.18462	14.6842	-2.20507	-	+	ENSG00000178425	NT5DC1	Intron1	Intron1	Intron1	116100849	116249497	+
6	127787031	127787295	35.0308	2.93685	3.57628	+	-	ENSG00000172673	THEMIS	Intron5	Intron5	Intron5	127664554	127681555	+
6	20156186	20156450	12.0035	53.8423	-2.16528	+	+	ENSG00000172197	MBOAT1	Intron1	Intron1	Intron1	20212087	20317739	+
6	135872482	135872746	5.43258	4.74415	0.195489	+	+	ENSG00000171408	PDE7B	Intron1	Intron1	Intron1	135851696	136195574	+
6	135911096	135911358	15.9231	2.93685	2.43878	+	-	ENSG00000171408	PDE7B	Intron1	Intron1	Intron1	135851696	136195574	+
6	136156063	136156327	1.59231	14.6842	-3.20507	-	+	ENSG00000171408	PDE7B	Intron8	Intron8	Intron8	136206478	136206860	+
6	52019676	52019940	3.18462	20.558	-2.6905	-	+	ENSG00000170927	PKHD1	Intron33	Intron33	Intron33	51975673	51975959	+
6	32076186	32076450	3.24	5.59208	-0.78739	+	+	ENSG00000168477	TNXB	Intron12	Intron12	Intron12	32078508	32078628	-
6	25357131	25357393	15.9231	2.93685	2.43878	+	-	ENSG00000168405		Intron3	Intron3	Intron3	25383599	25383702	+
6	159174474	159174736	15.9231	2.93685	2.43878	+	-	ENSG00000164694	FNDC1	Intron1	Intron1	Intron1	159167248	159170007	-
6	39723690	39723952	15.9231	2.93685	2.43878	+	-	ENSG00000164627	KIF6	Intron1	Intron1	Intron1	39329990	39725405	-
6	39557367	39557629	22.2924	4.89475	2.18725	+	-	ENSG00000164627	KIF6	Intron10	Intron10	Intron10	39553811	39554943	+
6	39652068	39652332	3.18462	14.6842	-2.20507	-	+	ENSG00000164627	KIF6	Intron3	Intron3	Intron3	39620345	39620464	-
6	107351659	107351923	3.18462	14.6842	-2.20507	-	+	ENSG00000164494	PDSS2	Intron1	Intron1	Intron1	107152557	107459563	-
6	107417765	107418027	5.73233	4.11159	0.479425	+	-	ENSG00000164494	PDSS2	Intron1	Intron1	Intron1	107152557	107459563	-
6	107359630	107359892	15.9231	2.93685	2.43878	+	-	ENSG00000164494	PDSS2	Intron1	Intron1	Intron1	107152557	107459563	-
6	107160835	107161097	9.55387	2.93685	1.70182	+	-	ENSG00000164494	PDSS2	LastIntron	LastIntron	LastIntron	107133071	107133170	+
6	117534537	117535045	15.0132	21.4616	-0.515527	+	+	ENSG00000164465	DCBLD1	Intron6	Intron6	Intron6	117318211	117573571	-
6	101686472	101686736	9.55387	20.558	-1.10554	-	+	ENSG00000164418	GRIK2	Intron6	Intron6	Intron6	101430411	101431553	-
6	40433768	40434030	15.9231	2.93685	2.43878	+	-	ENSG00000156564	LRFN2	Intron1	Intron1	Intron1	40407853	40407955	+
6	110667106	110667370	4.66132	7.0175	-0.590217	+	+	ENSG00000155111	CDK19	Intron4	Intron4	Intron4	110645699	110646558	+
6	109581866	109582130	3.18462	20.558	-2.6905	-	+	ENSG00000155085	AK9	Intron19	Intron19	Intron19	109487906	109506800	+
6	10945420	10945684	3.18462	17.621	-2.4681	-	+	ENSG00000153157	SYCP2L	Intron23	Intron23	Intron23	10886831	10974309	+
6	128033764	128034028	15.9231	20.558	-0.368575	-	+	ENSG00000152894	PTPRK	Intron13	Intron13	Intron13	128027886	128085248	+
6	146069573	146069835	15.9231	2.93685	2.43878	+	-	ENSG00000152822	GRM1	Intron2	Intron2	Intron2	146027782	146437595	+
6	144456183	144456447	3.18462	14.6842	-2.20507	-	+	ENSG00000152818	UTRN	Intron18	Intron18	Intron18	144397959	144398752	+
6	144472249	144472513	3.18462	14.6842	-2.20507	-	+	ENSG00000152818	UTRN	Intron22	Intron22	Intron22	144397959	144398752	+
6	144470588	144470852	22.2924	2.93685	2.92421	+	-	ENSG00000152818	UTRN	Intron22	Intron22	Intron22	144397959	144398752	+
6	144731019	144731281	15.9231	2.93685	2.43878	+	-	ENSG00000152818	UTRN	Intron53	Intron53	Intron53	144708106	144708497	-
6	99943678	99943942	3.98078	20.558	-2.36857	-	+	ENSG00000152034	MCHR2	Intron3	Intron3	Intron3	99994066	100026384	+
6	56720894	56721156	7.16542	2.93685	1.28678	+	-	ENSG00000151914	DST	Intron2	Intron2	Intron2	56458968	56843153	-
6	56824325	56824770	9.55389	2.93685	1.70182	+	-	ENSG00000151914	DST	Intron1	Intron1	Intron1	56458968	56843153	-
6	151466309	151466573	15.9231	14.6842	0.116854	-	+	ENSG00000146476	ARMT1	LastIntron	LastIntron	LastIntron	151452287	151470101	+
6	158606006	158606268	15.9231	2.93685	2.43878	+	-	ENSG00000146433	TMEM181	Intron7	Intron7	Intron7	158609707	158609790	+
6	155088741	155089003	28.6617	2.93685	3.28678	+	-	ENSG00000146426	TIAM2	Intron3	Intron3	Intron3	155004835	155005318	-
6	155036365	155036667	28.6617	2.93685	3.28678	+	-	ENSG00000146426	TIAM2	Intron3	Intron3	Intron3	155004835	155005318	-
6	129609319	129609583	3.18462	14.6842	-2.20507	-	+	ENSG00000146376	ARHGAP18	Intron8	Intron8	Intron8	129526626	129552587	-
6	55568612	55568874	22.2924	8.81055	1.33925	+	-	ENSG00000146151	HMGCLL1	Intron2	Intron2	Intron2	55434375	55579187	-
6	54098975	54099239	8.8108	46.6223	-2.40368	+	+	ENSG00000146147	MLIP	Intron1	Intron1	Intron1	54045929	54047594	-
6	47269006	47269270	3.18462	26.4317	-3.05307	-	+	ENSG00000146072	TNFRSF21	Intron3	Intron3	Intron3	47231532	47309905	-
6	20831880	20832142	22.2924	2.93685	2.92421	+	-	ENSG00000145996	CDKAL1	Intron8	Intron8	Intron8	20756103	20800694	-
6	20827082	20827346	3.18462	13.2158	-2.05307	-	+	ENSG00000145996	CDKAL1	Intron8	Intron8	Intron8	20756103	20800694	-
6	21003343	21003607	3.18462	14.6842	-2.20507	-	+	ENSG00000145996	CDKAL1	Intron11	Intron11	Intron11	20993474	20993568	-
6	21150021	21150283	15.9231	8.81055	0.853819	+	-	ENSG00000145996	CDKAL1	Intron13	Intron13	Intron13	20993474	20993568	-
6	20909206	20909468	28.6617	2.93685	3.28678	+	-	ENSG00000145996	CDKAL1	Intron9	Intron9	Intron9	20993474	20993568	-
6	13436182	13436446	3.18462	49.9264	-3.97061	-	+	ENSG00000145990	GFOD1	LastIntron	LastIntron	LastIntron	13486294	13486852	+
6	5669112	5669376	3.18462	14.6842	-2.20507	-	+	ENSG00000145982	FARS2	Intron6	Intron6	Intron6	5664985	5695272	-
6	42076607	42076869	19.1077	2.93685	2.70181	+	-	ENSG00000137413	TAF8	Intron7	Intron7	Intron7	42092233	42094259	-
6	18464102	18464365	25.477	2.93685	3.11685	+	-	ENSG00000137393	RNF144B	LastIntron	LastIntron	LastIntron	18522747	18674001	+
6	3143763	3144025	15.9231	2.93685	2.43878	+	-	ENSG00000137274	BPHL	LastIntron	LastIntron	LastIntron	3138394	3153062	-
6	3145237	3145786	22.2923	2.93685	2.92421	+	-	ENSG00000137274	BPHL	LastIntron	LastIntron	LastIntron	3138394	3153062	-
6	3414498	3414760	22.2924	2.93685	2.92421	+	-	ENSG00000137266	SLC22A23	Intron2	Intron2	Intron2	3268962	3457022	-
6	41775963	41776227	4.45848	20.558	-2.20507	-	+	ENSG00000137218	FRS3	Intron3	Intron3	Intron3	41770176	41779900	-
6	10786368	10786632	3.18462	8.81055	-1.46811	-	+	ENSG00000137210	TMEM14B	LastIntron	LastIntron	LastIntron	10752791	10752926	-
6	43300525	43300789	22.2924	20.558	0.116854	+	+	ENSG00000137204	SLC22A7	Intron5	Intron5	Intron5	43298264	43305538	+
6	122498639	122498903	5.53118	14.6842	-1.40861	+	+	ENSG00000135549	PKIB	Intron2	Intron2	Intron2	122471923	122484161	+
6	108465493	108465761	17.8339	119.432	-2.7435	+	+	ENSG00000135537	AFG1L	Intron8	Intron8	Intron8	108392073	108392177	+
6	108524766	108525028	15.9231	2.93685	2.43878	+	-	ENSG00000135537	AFG1L	UTR3	UTR3	UTR3	108551018	108551207	-
6	93362800	93363064	3.18462	14.6842	-2.20507	-	+	ENSG00000135333	EPHA7	Intron3	Intron3	Intron3	93240020	93419526	-
6	84125174	84125438	1.06154	14.6842	-3.79004	-	+	ENSG00000135315	CEP162	LastIntron	LastIntron	LastExon	84033756	84090881	+
6	69109450	69109714	3.18462	20.558	-2.6905	-	+	ENSG00000135298	ADGRB3	Intron17	Intron17	Intron17	68635367	69389511	+
6	69343890	69344154	3.18462	7.97145	-1.32372	-	+	ENSG00000135298	ADGRB3	Intron26	Intron26	Intron26	69705287	69706160	-
6	99405906	99406168	5.30771	2.93685	0.853819	+	-	ENSG00000132424	PNISR	Exon9	Exon9	Intron9	99369400	99394204	-
6	151353836	151354158	3.18462	32.3053	-3.34258	-	+	ENSG00000131016	AKAP12	LastIntron	LastIntron	LastIntron	151378000	151378099	-
6	158349341	158349603	15.9231	2.93685	2.43878	+	-	ENSG00000130338	TULP4	Intron1	Intron1	Intron1	158312488	158511828	+
6	169715379	169715643	7.5941	4.1116	0.885178	+	+	ENSG00000130024	PHF10	Intron6	Intron6	Intron6	169707028	169724005	-
6	16452430	16452692	54.1386	4.89475	3.46735	+	-	ENSG00000124788	ATXN1	Intron7	Intron7	Intron7	16259101	16262926	-
6	39299181	39299445	3.18462	14.6842	-2.20507	-	+	ENSG00000124780	KCNK17	UTR3	UTR3	UTR3	39299012	39314461	-
6	39313670	39313932	15.9231	2.93685	2.43878	+	-	ENSG00000124780	KCNK17	Intron1	Intron1	Intron1	39299012	39314461	-
6	56085601	56085865	3.18462	14.6842	-2.20507	-	+	ENSG00000124749	COL21A1	Intron17	Intron17	Intron17	55939790	55940624	-
6	34072877	34073500	30.254	38.179	-0.335656	+	+	ENSG00000124493	GRM4	Intron3	Intron3	Intron3	34018645	34146137	-
6	34071183	34071505	31.8462	2.93685	3.43878	+	-	ENSG00000124493	GRM4	Intron3	Intron3	Intron3	33999972	34000051	-
6	150812236	150812741	4.34267	4.11159	0.0788844	+	-	ENSG00000120278	PLEKHG1	Intron10	Intron10	Intron10	150827663	150828384	+
6	108622013	108622277	3.18462	26.4317	-3.05307	-	+	ENSG00000118689	FOXO3	Intron1	Intron1	Intron1	108618000	108618285	-
6	108679926	108680106	1.59231	14.6842	-3.20507	-	+	ENSG00000118689	FOXO3	UTR3	UTR3	UTR3	108618000	108618285	-
6	127274728	127274990	22.2924	2.93685	2.92421	+	-	ENSG00000118518	RNF146	Intron1	Intron1	Intron1	127266738	127288554	+
6	75410165	75410429	2.92986	5.45414	-0.89652	+	+	ENSG00000118407	FILIP1	Intron2	Intron2	Intron2	75398860	75399067	-
6	46839165	46839429	3.18462	14.6842	-2.20507	-	+	ENSG00000112818	MEP1A	UTR3	UTR3	UTR3	46793399	46839782	+
6	27255231	27255739	2.59399	1.39936	0.890408	+	+	ENSG00000112812	PRSS16	LastIntron	LastExon	LastExon	27252986	27256624	+
6	75946017	75946523	54.1386	20.558	1.39696	+	+	ENSG00000112706	IMPG1	Intron14	Intron14	Intron14	75928513	75928625	+
6	75636944	75637206	15.9231	2.93685	2.43878	+	-	ENSG00000112701	SENP6	Intron5	Intron5	Intron5	75644084	75644177	+
6	1946200	1946464	3.18462	14.6842	-2.20507	-	+	ENSG00000112699	GMDS	Intron6	Intron6	Intron6	2227803	2230261	+
6	1981343	1981605	19.1077	2.93685	2.70181	+	-	ENSG00000112699	GMDS	Intron4	Intron4	Intron4	2227803	2230261	+
6	2053497	2053761	1.06154	14.1249	-3.734	-	+	ENSG00000112699	GMDS	Intron4	Intron4	Intron4	2227803	2230261	+
6	2049425	2049690	5.9143	30.3474	-2.3593	+	+	ENSG00000112699	GMDS	Intron4	Intron4	Intron4	2227803	2230261	+
6	75260660	75260922	15.9231	2.93685	2.43878	+	-	ENSG00000112697	TMEM30A	Intron3	Intron4	Intron4	75240445	75243809	-
6	42846291	42846553	22.2924	2.93685	2.92421	+	-	ENSG00000112624	BICRAL	Intron6	Intron6	Intron6	42879635	42889896	+
6	168448162	168448458	5.09539	2.93685	0.794924	+	-	ENSG00000112562	SMOC2	Intron1	Intron1	Intron1	168441151	168667994	+
6	168658903	168659176	35.0308	2.93685	3.57628	+	-	ENSG00000112562	SMOC2	Intron11	Intron11	Intron11	168716606	168723495	+
6	168599230	168599492	35.0308	2.93685	3.57628	+	-	ENSG00000112562	SMOC2	Intron8	Intron8	Intron8	168716606	168723495	+
6	168659425	168659856	9.0231	35.2422	-1.96561	+	+	ENSG00000112562	SMOC2	Intron11	Intron11	Intron11	168716606	168723495	+
6	41726079	41726341	15.9231	2.93685	2.43878	+	-	ENSG00000112561	TFEB	Intron1	Intron1	Intron1	41720396	41734032	+
6	165543005	165543269	3.18462	14.6842	-2.20507	-	+	ENSG00000112541	PDE10A	Intron2	Intron2	Intron2	165327289	165600778	-
6	165504089	165504353	3.18462	14.6842	-2.20507	-	+	ENSG00000112541	PDE10A	Intron2	Intron2	Intron2	165409562	165409676	+
6	165487388	165487652	9.55387	14.6842	-0.620112	-	+	ENSG00000112541	PDE10A	Intron2	Intron2	Intron2	165409562	165409676	+
6	163236962	163237470	22.2924	20.558	0.116854	+	+	ENSG00000112530	PACRG	Intron5	Intron5	Intron5	163189418	163191802	-
6	163005639	163005901	7.96156	2.93685	1.43878	+	-	ENSG00000112530	PACRG	Intron3	Intron3	Intron3	162969050	162975007	-
6	160267694	160267956	15.9231	2.93685	2.43878	+	-	ENSG00000112499	SLC22A2	Intron1	Intron1	Intron1	160272617	160276130	+
6	107503095	107503359	4.68326	32.3053	-2.78619	+	+	ENSG00000112320	SOBP	Intron1	Intron1	Intron1	107509803	107511436	-
6	107622489	107622753	22.2923	61.6738	-1.46811	+	+	ENSG00000112320	SOBP	Intron5	Intron5	Intron5	107697299	107700218	-
6	132706439	132706701	15.9231	2.93685	2.43878	+	-	ENSG00000112299	VNN1	Intron2	Intron2	Intron2	132681590	132714049	-
6	106365674	106365938	3.18462	14.6842	-2.20507	-	+	ENSG00000112297	CRYBG1	Intron1	Intron1	Intron1	106360808	106571978	+
6	105113753	105114017	3.18462	10.279	-1.6905	-	+	ENSG00000112276	BVES	LastIntron	LastIntron	LastIntron	105096822	105137174	-
6	100803626	100803890	15.9231	44.0527	-1.46811	+	+	ENSG00000112249	ASCC3	Intron5	Intron5	Intron5	100508194	100881364	-
6	100532335	100532675	3.18462	44.0527	-3.79004	-	+	ENSG00000112249	ASCC3	Intron37	Intron37	Intron37	100530276	100531052	+
6	63532983	63533248	10.2616	12.5483	-0.290242	+	+	ENSG00000112245	PTP4A1	Intron3	Intron3	Intron3	63521746	63583377	+
6	20461239	20461503	9.81926	25.5925	-1.38204	+	+	ENSG00000112242	E2F3	Intron1	Intron1	Intron1	20452369	20452473	-
6	98926985	98927249	2.76	3.42633	-0.311995	-	+	ENSG00000112234	FBXL4	Intron3	Intron3	Exon4	98868538	98947926	-
6	62019470	62019734	4.8283	3.50527	0.461989	+	+	ENSG00000112232	KHDRBS2	Intron3	Intron3	Intron3	61679960	62286227	-
6	62132992	62133256	5.045	7.55925	-0.583388	+	+	ENSG00000112232	KHDRBS2	Intron2	Intron2	Intron2	61679960	62286227	-
6	61850373	61850637	3.18462	14.6842	-2.20507	-	+	ENSG00000112232	KHDRBS2	Intron6	Intron6	Intron6	61630233	61681049	-
6	17479708	17479970	4.24616	2.93685	0.531891	+	-	ENSG00000112186	CAP2	Intron4	Intron4	Intron4	17530899	17531652	-
6	17481305	17481569	9.55387	20.558	-1.10554	-	+	ENSG00000112186	CAP2	Intron4	Intron4	Intron4	17530899	17531652	-
6	90196531	90197041	3.95085	2.01582	0.970793	+	+	ENSG00000112182	BACH2	Intron4	Intron4	Intron4	90116700	90117105	-
6	39057566	39057872	33.4385	2.93685	3.50917	+	-	ENSG00000112164	GLP1R	Exon3	Intron3	Intron3	39048798	39087743	+
6	89657041	89657305	3.18462	14.6842	-2.20507	-	+	ENSG00000112159	MDN1	Intron90	Intron90	Intron90	89673469	89675783	+
6	12883791	12884055	3.18462	20.558	-2.6905	-	+	ENSG00000112137	PHACTR1	Intron4	Intron4	Intron4	12716805	13290484	+
6	49631694	49631958	3.18462	14.6842	-2.20507	-	+	ENSG00000112077	RHAG	Intron1	Intron1	Intron1	49605175	49636839	-
6	36046731	36046995	7.4308	14.6842	-0.98268	+	+	ENSG00000112062	MAPK14	Intron1	Intron1	Intron1	36027711	36111236	+
6	36059516	36059780	3.18462	20.558	-2.6905	-	+	ENSG00000112062	MAPK14	Intron3	Intron3	Intron3	36027711	36111236	+
6	35960923	35961433	7.52309	3.02387	1.31493	+	+	ENSG00000112053	SLC26A8	Intron12	Intron12	Intron13	35989515	35990436	-
6	35998374	35998880	3.04309	1.6132	0.915612	+	-	ENSG00000112053	SLC26A8	Intron4	Intron4	Intron4	35989515	35990436	-
6	154099348	154099610	22.2924	2.93685	2.92421	+	-	ENSG00000112038	OPRM1	LastIntron	LastIntron	LastIntron	154039495	154109018	+
6	154097231	154097496	14.6493	31.3264	-1.09655	+	+	ENSG00000112038	OPRM1	LastIntron	LastIntron	LastIntron	154039495	154109018	+
6	148877541	148877805	3.18462	20.558	-2.6905	-	+	ENSG00000111962	UST	Intron1	Intron1	Intron1	148955628	148964684	-
6	88772042	88772306	13.9847	16.6421	-0.25099	+	+	ENSG00000111880	RNGTT	Intron12	Intron12	Intron12	88714242	88714430	-
6	87377816	87378085	10.5338	63.1421	-2.58358	+	+	ENSG00000111850	SMIM8	LastExon	LastExon	LastExon	87374688	87378602	+
6	10786368	10786632	3.18462	8.81055	-1.46811	-	+	ENSG00000111837	MAK	Intron10	Intron10	Intron10	10752791	10752926	-
6	35621617	35621882	1.06154	26.4317	-4.63804	-	+	ENSG00000096060	FKBP5	Intron3	Intron3	Intron3	35607628	35607934	+
6	12112097	12112361	9.55387	14.6842	-0.620112	-	+	ENSG00000095951	HIVEP1	Intron3	Intron3	Intron3	12012338	12164999	+
6	12033509	12033773	4.88309	10.7684	-1.14094	+	+	ENSG00000095951	HIVEP1	Intron2	Intron2	Intron2	12012338	12164999	+
6	12048318	12048582	3.18462	14.6842	-2.20507	-	+	ENSG00000095951	HIVEP1	Intron2	Intron2	Intron2	12012338	12164999	+
6	105364275	105364537	22.2924	2.93685	2.92421	+	-	ENSG00000085377	PREP	Intron6	Intron6	Intron6	105277565	105403084	-
6	80193614	80193878	9.55387	14.6842	-0.620112	-	+	ENSG00000083123	BCKDHB	Intron6	Intron6	Intron6	80106647	80346270	+
[truncated: 2,912 more rows]
